# Supplementary material for: Comprehensive Analysis of Non-coding RNA Profiles of Exosome-Like Vesicles From the Protoscoleces and Hydatid Cyst Fluid of Echinococcus granulosus
Source: Front Cell Infect Microbiol. 2020 Jul 22;10:316. doi: 10.3389/fcimb.2020.00316 (PMC7387405; doi:10.3389/fcimb.2020.00316)
Supplement: Supplementary Table 1 — Primers used for qPCR detection of selected miRNAs. (XLSX 19 kb). [file Table_1.xls]

## Sheet: miRNA primers
Supplementary Table 1 Primers used for qPCR detection of selected miRNAs
Name	Primer Sequence	Ta(℃)
U6	CAAGGATGACACGCAAATTCG	60
egr-bantam-3p	TGAGATCGCGATTACAGCTGAT	60
egr-let-7-5p	TGAGGTAGTGTTTCGAATGTCT	60
egr-miR-10a-5p	ACCCTGTAGACCCGAGTTTGA	60
egr-miR-125-5p	CCTGAGACCCTAGAGTTGTC	60
egr-miR-2162-3p	TATTATGCAACTTTTCACTCCAA	60
egr-miR-277a-3p	TAAATGCATTTTCTGGCCCGTA	60
egr-miR-2a-3p	GCAATCACAGCCCTGCTTGGAACC	60
egr-miR-4989-3p	AAAATGCACCAACTATCTGAGA	60
egr-miR-61-3p	GCTGACTAGAAAGAGCACTCACATCC	60
egr-miR-71-5p	TGAAAGACGATGGTAGTGAGA	60
