# Supplementary material for: Comprehensive Analysis of Non-coding RNA Profiles of Exosome-Like Vesicles From the Protoscoleces and Hydatid Cyst Fluid of Echinococcus granulosus
Source: Front Cell Infect Microbiol. 2020 Jul 22;10:316. doi: 10.3389/fcimb.2020.00316 (PMC7387405; doi:10.3389/fcimb.2020.00316)
Supplement: Supplementary Table 3 — The numbers and expression levels of miRNAs in PSC-ELVs and HF-ELVs. (XLSX 40 kb). [file Table_3.xls]

## Sheet: miRNAs profile
Supplementary Table 3 The numbers and expression levels of miRNAs in PSC-ELVs and HF-ELVs
miRNA_id	HF-ELVs (read count）	PSC-ELVs (read count）	Sequence	Length
egr-miR-4989-3p	731785	1218418	AAAATGCACCAACTATCTGAGA	22
egr-miR-125-5p	98624	214209	TCCCTGAGACCCTAGAGTTGTC	22
egr-let-7-5p	122110	186487	TGAGGTAGTGTTTCGAATGTCT	22
egr-miR-71-5p	78485	141374	TGAAAGACGATGGTAGTGAGA	21
egr-miR-61-3p	20891	102383	TGACTAGAAAGAGCACTCACATCC	24
egr-miR-277a-3p	14315	57284	TAAATGCATTTTCTGGCCCGTA	22
egr-miR-10a-5p	53478	45031	CACCCTGTAGACCCGAGTTTGA	22
egr-bantam-3p	27505	43375	TGAGATCGCGATTACAGCTGAT	22
egr-miR-2162-3p	12562	40877	TATTATGCAACTTTTCACTCC	21
egr-miR-2a-3p	19234	28392	AATCACAGCCCTGCTTGGAACC	22
egr-let-7-3p	10762	16581	ACATCCGTTTCACTATCTGCATA	23
egr-miR-96-5p	11001	14662	ATTGGCACTTTTGGAATTGTC	21
egr-miR-4991	9587	8628	GATCCTGGAATCCAACCTCATT	22
egr-miR-184-3p	7063	7938	GGGACGGAAGTCTGAAAGGTTT	22
egr-miR-7-5p	3843	7024	TGGAAGACTGGTGATATGTTGT	22
egr-miR-7b-5p	5685	6572	TGGAAGACTTGTGATTAGATTGTT	24
egr-miR-124b-3p	4012	6328	TAAGGCACGCGGTGAATACC	20
egr-miR-281-3p	3064	4389	TGTCATGGAGTTGCTCTCTATA	22
egr-miR-9-5p	1646	4173	TCTTTGGTTATCTAGCTGTGTG	22
egr-miR-3479a-3p	1395	3541	TATTGCACGTTCTTTCGCCATC	22
novel14_mature	1998	2722	TGCCTGTCTGCCTGTCTGTCT	21
egr-miR-190-5p	4220	2331	AGATATGTTTGGGTTACTTGGTG	23
egr-miR-9-3p	3195	2273	CAAGGCTAGATTTCCAAACAAA	22
egr-miR-124a-3p	1213	2042	TAAGGCACGCGGTGAATGCCA	21
egr-miR-2b-5p	2009	1976	TGTCCCAAGGGTGGTGATCTACT	23
egr-miR-745-3p	328	1966	TGCTGCCTGGTAAGAGCTGTGA	22
egr-miR-2c-5p	1677	1938	TCGTCAACATTGCCTGTAGACA	22
novel17_mature	373	1584	GTGGGCTGGTGTTGGGCAGTGCTCT	25
egr-miR-3479b-3p	322	1292	GATTGCACTACCCATCGCCCAC	22
egr-miR-87-5p	1021	1168	CCACCTGTCATTTTGCTCGAACC	23
egr-miR-10450-3p	1340	971	GCAGGTGACTCCAAAACTTTTG	22
egr-miR-1-5p	311	829	TGGAATGTTGTGAAGTATGT	20
egr-miR-219-5p	307	717	TGATTGTCCATTCGCATTTCTTG	23
egr-miR-10263-3p	230	583	CTAAACCAAGAGACAAATTGA	21
egr-miR-153-5p	160	557	ATGCTTACGAGACGTGCACTC	21
novel15_mature	109	465	TGCCCGTGTACGCGTAGTTGA	21
egr-miR-4989-5p	0	412	TGGGTAGTCGTTGCATTTCC	20
egr-miR-190-3p	351	345	CCAGTGACCAAACATATTC	19
novel8_mature	97	302	GGGGCGGCAGAGGAGTACAC	20
egr-miR-71-3p	155	275	TCTTGCTACTCCGTCTTTTCCT	22
egr-miR-2b-3p	281	261	TATCACAGCCCTGCTTGGGACA	22
egr-miR-307-3p	142	170	TCACAACCTACTTGATTGAGG	21
egr-miR-61-5p	0	169	CGTGAGGCCCTTTCTTGTGCATG	23
novel6_mature	0	160	CATTTGGTGGGGGATGGG	18
egr-miR-124b-5p	0	153	GTATTCTACGCGATGTCTTGGTA	23
novel5_mature	0	118	GCACATGGTGGTGAATCTCCCGTA	24
egr-miR-277b-3p	137	103	TAAATGCAAAATATCTGGTTATG	23
egr-miR-745-5p	328	97	CCAGTTCTTATCGGGTATATCATG	24
egr-miR-7b-3p	0	96	CAACTATCACGGTCTTCCAAG	21
egr-miR-133-3p	0	82	TTGGTCCCCATTAACCAGCCGC	22
egr-miR-10234-5p	0	81	GGCGACAGACGATAATAGAC	20
egr-miR-2a-5p	0	81	CGTTCCAGGGGGATGTGAGTTTA	23
egr-miR-31-5p	0	67	TGGCAAGATACTGGCGAAGCTGA	23
egr-miR-8-3p	70	62	TAATACTGTTCGGTTAGGACGCC	23
egr-miR-2c-3p	115	57	TCACAGCCAATATTGATGAA	20
egr-miR-10230-5p	107	52	TATATCAAAACGTCAGGTTT	20
egr-miR-87-3p	0	48	GTGAGCAAAGTTTCAGGTGT	20
novel36_mature	183	42	TTCTCTGCTTCGGTTTGCTCT	21
egr-miR-10263-5p	136	41	ATTTGCTCTGGGTTAGTAGAA	21
novel16_mature	0	39	GGAGGGTGGTGGAGCAGCGCT	21
novel3_mature	137	36	AATGACAAATTCCTATCC	18
egr-miR-36a-3p	0	35	TCACCGGGTAGACATTCCTTGC	22
novel39_mature	0	33	CCAGTCAAGCTGCCAAGAGG	20
novel26_mature	0	29	ATACCTACTCTTTCCCCTGG	20
novel26_star	105	27	TGGAAGAGAACCCATAATGTAT	22
egr-miR-4990	0	27	TCTCCTCACGGGTTTAAACCCAATT	25
novel19_mature	0	27	TAATGGTCATGTGGGTCT	18
novel35_mature	0	27	GCCCTGAAAAACTATGATCCTC	22
egr-miR-1992-5p	106	26	TTTCATTGGTCAATTGCTAAT	21
novel18_mature	4	25	AAAGCTGGGTAGAGAGGGCG	20
egr-miR-10243-5p	0	25	TAGAGCTTGACGTGTTGGAGAC	22
egr-miR-2d-5p	0	24	CATCAATATTGGCTGTGACAT	21
novel12_mature	0	24	TGCGAGAGTCTGGCTGTGGTGT	22
novel11_star	0	23	TCCGACACCACTCCTCTAG	19
novel10_mature	0	22	GGCACACTGGTAGCTCTG	18
novel2_star	0	22	AGCCATTGTTGGTATTCTGCTGA	23
egr-miR-281-5p	0	21	AAGGAGGGCCCTTTATGACCCTTG	24
novel13_mature	0	21	CTTTGCGAATGCCTCGGACT	20
novel25_mature	0	21	TGCTAGATCAGGCGAGGGCC	20
novel27_mature	0	21	TGAGGCCGAGGGCGTGTACT	20
novel41_mature	0	21	CCCACTGTCTTCCTTCTCT	19
novel20_mature	0	19	GCTCCACTCTACGCTGTCAAG	21
novel7_mature	0	18	GTTGAGACCTCCCTGCAAGC	20
egr-miR-10233-5p	0	17	TTGCACAGCTTAGAGCTCTGTC	22
egr-miR-10250-5p	0	17	GTGATCTGCCAATTTGCTCTC	21
egr-miR-2162-5p	0	17	AGTGGATTTGTTGCATATTATAC	23
novel40_mature	0	17	GGGCGACCAGACGTAGCAAGC	21
egr-bantam-5p	0	16	CGGCTTTTCTCGCGTTCTGAGA	22
novel32_mature	0	16	GGAGATGGCGGAGACAGGGAC	21
egr-miR-10227a-5p	0	15	TGGCGCTTTCTAACTTTACTGA	22
novel7_star	0	15	GTTTGCAGGTGGGCTCACACA	21
egr-miR-10229a-5p	0	14	TGGCGCTTGATTTCAACACTGT	22
egr-miR-10233-3p	0	14	GCGGAGTGTCGGTGCTGTGCGAAAGTGAT	29
egr-miR-10249-3p	0	14	GTGGTGGCGGTGGTGTTGATGA	22
egr-miR-10293-3p	0	14	TAATTCGAGTCAACAGGGTCGTT	23
egr-miR-125-3p	0	14	CAACTCTAATGTCCCGGGTTAT	22
novel42_mature	0	14	GGGCAATGAGGACACACGAGC	21
egr-miR-3479a-5p	93	12	CGGTGAAAGTTTATGCATTTA	21
novel22_mature	0	12	TCCTGCGGGTGAAAAGGGTGACTCT	25
novel33_mature	0	12	CGAGGATGCGTTGTCTCACC	20
novel34_mature	0	12	TGCTCTGCCCGATCTCTCGCC	21
novel43_mature	0	12	TGGTTCGACCCGCCCTCTCC	20
egr-miR-1992-3p	0	11	TCAGCAGTTGTACCATTGAAATG	23
novel28_mature	0	10	CCAGACGTCGAATTAGTGATC	21
novel4_star	0	10	ATCTTGGGTGTTTCTCTGGCCGTC	24
egr-miR-3479b-5p	0	9	TGGCGGTGCGCGGCGCAATTTCTG	24
novel31_mature	0	9	ACTGACACCTGAGTACCGGCTTGC	24
novel38_mature	0	9	TAAACCGTCCGAGTCCACTGCAA	23
novel21_mature	0	8	ACGGTCCCACGACGCCGGTCCGACT	25
novel11_mature	0	7	ACGGGTGGCGCTTCTGGCATCGGGT	25
novel23_mature	0	7	CGACGAGGAGAAGAAGATGGTGCTC	25
novel37_mature	0	7	CGCTGCTGCCGCGGGTCCGGGAA	23
novel2_mature	0	6	GCAGAGATCATATGTGGCATT	21
egr-miR-124a-5p	0	5	GCGTTCAACCTCGGAGCCTTTGTC	24
novel24_mature	0	4	TGGTGCTGGTGGCATGCCT	19
novel29_mature	0	2	GGTTTACCTGGACCTGAAGGACCT	24
novel4_mature	0	2	AGGCGGGAGCTGCCGAGAAGG	21
novel5_star	0	2	CGTGGAGATTTTCTGTTCTTGTGC	24
egr-miR-10450-5p	163	0	AAAGTTTTGGAGTCACCTGC	20
novel9_mature	120	0	TGGCACACAGTGAAATGCAAACA	23
novel30_mature	113	0	ATCTCTCTGTCTCTCTCTCTGCC	23
egr-miR-133-5p	52	0	GGCTGATTTGTGGGGCTCAGAA	22
egr-miR-7-3p	47	0	CAGCGTATCGCAGTTTTTCCCT	22
