# Supplementary material for: Comprehensive Analysis of Non-coding RNA Profiles of Exosome-Like Vesicles From the Protoscoleces and Hydatid Cyst Fluid of Echinococcus granulosus
Source: Front Cell Infect Microbiol. 2020 Jul 22;10:316. doi: 10.3389/fcimb.2020.00316 (PMC7387405; doi:10.3389/fcimb.2020.00316)
Supplement: Supplementary Table 4 — Differential expression profiles of miRNAs. (XLSX 34 kb). [file Table_4.xls]

## Sheet: DE miRNAs
Supplementary Table 4 Differential expression profiles of miRNAs
miRNA	up/down	log2FoldChange	p-value
egr-miR-4989-5p	Up	14.4062	5.05e-82
egr-miR-61-5p	Up	13.1206	5.17e-34
novel6_mature	Up	13.0416	3.1e-32
egr-miR-124b-5p	Up	12.9771	7.49e-31
novel5_mature	Up	12.6023	6.16e-24
egr-miR-7b-3p	Up	12.3047	1.37e-19
egr-miR-133-3p	Up	12.0773	7.99e-17
egr-miR-10234-5p	Up	12.0595	1.26e-16
egr-miR-2a-5p	Up	12.0595	1.26e-16
egr-miR-31-5p	Up	11.7858	7.35e-14
egr-miR-87-3p	Up	11.3047	4.17e-10
novel16_mature	Up	11.0051	2.5e-08
egr-miR-36a-3p	Up	10.849	1.54e-07
novel39_mature	Up	10.7641	3.83e-07
novel26_mature	Up	10.5777	2.36e-06
egr-miR-4990	Up	10.4746	5.87e-06
novel19_mature	Up	10.4746	5.87e-06
novel35_mature	Up	10.4746	5.87e-06
egr-miR-10243-5p	Up	10.3636	1.46e-05
egr-miR-2d-5p	Up	10.3047	2.3e-05
novel12_mature	Up	10.3047	2.3e-05
novel11_star	Up	10.2433	3.62e-05
novel10_mature	Up	10.1791	5.71e-05
novel2_star	Up	10.1791	5.71e-05
egr-miR-281-5p	Up	10.112	9e-05
novel13_mature	Up	10.112	9e-05
novel25_mature	Up	10.112	9e-05
novel27_mature	Up	10.112	9e-05
novel41_mature	Up	10.112	9e-05
novel20_mature	Up	9.96763	0.00022364
novel7_mature	Up	9.88962	0.000352472
egr-miR-10233-5p	Up	9.80716	0.000555518
egr-miR-10250-5p	Up	9.80716	0.000555518
egr-miR-2162-5p	Up	9.80716	0.000555518
novel40_mature	Up	9.80716	0.000555518
egr-bantam-5p	Up	9.7197	0.000875532
novel32_mature	Up	9.7197	0.000875532
egr-miR-10227a-5p	Up	9.62659	0.00137989
novel7_star	Up	9.62659	0.00137989
egr-miR-10229a-5p	Up	9.52705	0.0021748
egr-miR-10233-3p	Up	9.52705	0.0021748
egr-miR-10249-3p	Up	9.52705	0.0021748
egr-miR-10293-3p	Up	9.52705	0.0021748
egr-miR-125-3p	Up	9.52705	0.0021748
novel42_mature	Up	9.52705	0.0021748
novel22_mature	Up	9.30466	0.00540217
novel33_mature	Up	9.30466	0.00540217
novel34_mature	Up	9.30466	0.00540217
novel43_mature	Up	9.30466	0.00540217
egr-miR-1992-3p	Up	9.17913	0.00851417
novel28_mature	Up	9.04163	0.0134189
novel4_star	Up	9.04163	0.0134189
egr-miR-3479b-5p	Up	8.88962	0.021149
novel31_mature	Up	8.88962	0.021149
novel38_mature	Up	8.88962	0.021149
novel21_mature	Up	8.7197	0.0333322
novel18_mature	Up	2.78574	0.00935724
egr-miR-745-3p	Up	2.72538	5.06e-125
egr-miR-61-3p	Up	2.43491	0
novel15_mature	Up	2.23479	5.01e-20
novel17_mature	Up	2.22821	5.89e-64
egr-miR-3479b-3p	Up	2.14636	1.27e-47
egr-miR-277a-3p	Up	2.14249	0
egr-miR-153-5p	Up	1.94149	2.42e-16
egr-miR-2162-3p	Up	1.84411	0
novel8_mature	Up	1.78038	1.89e-07
egr-miR-1-5p	Up	1.55634	3.37e-11
egr-miR-3479a-3p	Up	1.48578	6.95e-35
egr-miR-9-5p	Up	1.48401	1.39e-40
egr-miR-10263-3p	Up	1.48375	6.75e-07
egr-miR-219-5p	Up	1.36562	1.01e-05
egr-miR-125-5p	Up	1.26089	0
egr-miR-7-5p	Up	1.01195	0.0101248
egr-miR-10263-5p	Down	-1.58803	9.3e-28
egr-miR-745-5p	Down	-1.61575	2.12e-65
novel3_mature	Down	-1.78622	2.16e-30
novel26_star	Down	-1.81747	5.99e-24
egr-miR-1992-5p	Down	-1.8856	8.64e-25
novel36_mature	Down	-1.9815	3.94e-43
egr-miR-3479a-5p	Down	-2.81231	1.65e-28
egr-miR-7-3p	Down	-11.1324	2.09e-21
egr-miR-133-5p	Down	-11.2783	1.36e-23
novel30_mature	Down	-12.398	2.96e-50
novel9_mature	Down	-12.4847	2.58e-53
egr-miR-10450-5p	Down	-12.9265	4.13e-72
