# Supplementary material for: Comprehensive Analysis of Non-coding RNA Profiles of Exosome-Like Vesicles From the Protoscoleces and Hydatid Cyst Fluid of Echinococcus granulosus
Source: Front Cell Infect Microbiol. 2020 Jul 22;10:316. doi: 10.3389/fcimb.2020.00316 (PMC7387405; doi:10.3389/fcimb.2020.00316)
Supplement: Supplementary Table 5 — The numbers and expression levels of lncRNAs in PSC-ELVs and HF-ELVs. (XLSX 676 kb). [file Table_5.xls]

## Sheet: lncRNAs profile
Supplementary Table 5 The numbers and expression levels of lncRNAs in PSC-ELVs and HF-ELVs
lncRNA_id	HF-ELVs (read count）	PSC-ELVs (read count）	Chrom	Start	End	Strand	partnerRNA_transcript	distance	direction	type	location
TCONS_00010188	51325.6	54290.5	NW_020170389.1	1520750	1521533	-	XM_024491426.1	0	antisense	genic	intronic
TCONS_00043757	23461.6	52421.2	NW_020170519.1	90044	135972	+	XM_024498499.1	0	sense	genic	exonic
TCONS_00019710	11459.6	33052.9	NW_020170404.1	876741	877240	-	XM_024493365.1	0	antisense	genic	exonic
TCONS_00038979	9851.03	14254	NW_020170480.1	153458	154263	-	XM_024497494.1	1451	sense	intergenic	upstream
TCONS_00035186	11091.3	13667.2	NW_020170458.1	133154	151719	+	XM_024496717.1	0	antisense	genic	intronic
TCONS_00003209	22281.5	13360.6	NW_020170382.1	2592071	2599650	-	XM_024489870.1	0	sense	genic	intronic
TCONS_00012812	10778	13225.2	NW_020170393.1	683771	758238	+	XM_024492040.1	0	antisense	genic	intronic
TCONS_00006741	13861.4	11316.1	NW_020170385.1	807267	906862	-	XM_024490603.1	0	antisense	genic	intronic
TCONS_00003723	11729.1	10167	NW_020170383.1	1553232	1883887	+	XM_024490113.1	0	sense	genic	intronic
TCONS_00008820	29247.7	9898.24	NW_020170387.1	1968031	1978702	-	XM_024491156.1	0	antisense	genic	intronic
TCONS_00045933	11676.5	9499.32	NW_020170545.1	42671	113277	-	XM_024499012.1	0	antisense	genic	intronic
TCONS_00022564	8453.58	8930.34	NW_020170411.1	79050	158679	-	XM_024493974.1	0	antisense	genic	exonic
TCONS_00006744	9807.69	8676.01	NW_020170385.1	807308	906806	-	XM_024490600.1	0	antisense	genic	intronic
TCONS_00037088	1787.67	8238.5	NW_020170468.1	105109	157787	-	XM_024497082.1	0	sense	genic	exonic
TCONS_00045359	5241.37	6821.6	NW_020170538.1	95998	97108	+	XM_024498897.1	1214	antisense	intergenic	downstream
TCONS_00033685	3967.27	5872.12	NW_020170450.1	384796	387364	+	XM_024496390.1	1906	antisense	intergenic	downstream
TCONS_00041870	8824.94	5339.57	NW_020170501.1	129145	231260	-	XM_024498109.1	0	sense	genic	exonic
TCONS_00033683	529.832	5211.6	NW_020170450.1	384245	384611	+	XM_024496390.1	4659	antisense	intergenic	downstream
TCONS_00023720	4417.13	5178.86	NW_020170414.1	235594	336791	-	XM_024494243.1	0	antisense	genic	exonic
TCONS_00028851	6238.76	4948.68	NW_020170431.1	11951	35330	+	XM_024495356.1	0	antisense	genic	intronic
TCONS_00033917	8522.13	4927.19	NW_020170451.1	178903	216261	-	XM_024496416.1	0	antisense	genic	intronic
TCONS_00027485	5686.99	4896.58	NW_020170426.1	363968	364378	+	XM_024495068.1	0	sense	genic	intronic
TCONS_00020090	727.434	4886.66	NW_020170405.1	396138	396852	-	XM_024493440.1	716	antisense	intergenic	downstream
TCONS_00012913	8422.26	4622.79	NW_020170393.1	1156155	1192910	+	XM_024492087.1	0	sense	genic	intronic
TCONS_00033684	2546.37	4117.55	NW_020170450.1	384787	404819	+	XM_024496391.1	0	antisense	genic	intronic
TCONS_00012862	3307.57	3938.67	NW_020170393.1	979337	980094	+	XM_024492068.1	337	antisense	intergenic	downstream
TCONS_00019585	4030.48	3873.69	NW_020170404.1	274328	277309	-	XM_024493315.1	0	antisense	genic	exonic
TCONS_00052002	1260.89	3813.79	NW_020170690.1	20330	23796	-	XM_024500202.1	0	sense	genic	exonic
TCONS_00052003	1260.89	3813.79	NW_020170690.1	20330	23796	-	XM_024500203.1	0	sense	genic	exonic
TCONS_00052004	1260.89	3813.79	NW_020170690.1	20330	23796	-	XM_024500202.1	0	sense	genic	exonic
TCONS_00000436	4160.45	3811.09	NW_020170381.1	1723191	1724163	+	XM_024489446.1	0	antisense	genic	intronic
TCONS_00048999	1611.08	2970.04	NW_020170595.1	21689	62055	-	XM_024499642.1	0	sense	genic	exonic
TCONS_00026006	2684.93	2900.01	NW_020170421.1	551758	552715	+	XM_024494787.1	1034	sense	intergenic	downstream
TCONS_00022885	2462.3	2877.5	NW_020170412.1	632160	632593	+	XM_024494121.1	0	sense	genic	exonic
TCONS_00016306	4297.97	2859.59	NW_020170398.1	764463	764868	+	XM_024492745.1	0	sense	genic	intronic
TCONS_00045237	5004.37	2752.52	NW_020170536.1	21252	22088	-	XM_024498849.1	0	antisense	genic	intronic
TCONS_00037612	1199.18	2722.45	NW_020170471.1	288413	289101	-	XM_024497207.1	0	sense	genic	exonic
TCONS_00008599	691.915	2677.87	NW_020170387.1	905091	905684	-	XM_024491053.1	673	sense	intergenic	downstream
TCONS_00042462	2806.15	2475.76	NW_020170507.1	21216	21638	+	XM_024498239.1	0	sense	genic	exonic
TCONS_00040920	3146.77	2390.09	NW_020170494.1	47984	50127	+	XM_024497902.1	0	sense	genic	intronic
TCONS_00008689	1088.2	2379	NW_020170387.1	1331340	1331919	-	XM_024491098.1	403	sense	intergenic	upstream
TCONS_00006742	3997.41	2301.76	NW_020170385.1	807267	906862	-	XM_024490606.1	0	sense	genic	intronic
TCONS_00049229	561.348	2281.91	NW_020170600.1	45949	46505	+	XM_024499690.1	0	antisense	genic	exonic
TCONS_00019488	272.618	2218.33	NW_020170404.1	868765	869197	+	XM_024493364.1	0	antisense	genic	exonic
TCONS_00024468	225.439	2152.07	NW_020170416.1	486000	486962	-	XM_024494419.1	0	antisense	genic	exonic
TCONS_00014434	1313.99	2132.26	NW_020170395.1	1223787	1224231	+	XM_024492370.1	56	sense	intergenic	upstream
TCONS_00004507	637.563	2007	NW_020170383.1	2200225	2200722	-	XM_024490170.1	261	antisense	intergenic	downstream
TCONS_00026722	1576.06	1954.53	NW_020170423.1	180333	180945	-	XM_024494885.1	0	sense	genic	exonic
TCONS_00002317	722.868	1926.97	NW_020170382.1	1938911	1939814	+	XM_024489815.1	31	antisense	intergenic	downstream
TCONS_00036258	5082.89	1903.12	NW_020170463.1	98115	109680	-	XM_024496895.1	0	sense	genic	exonic
TCONS_00047041	3112.51	1844.86	NW_020170563.1	13776	110717	+	XM_024499258.1	0	sense	genic	intronic
TCONS_00009974	2612.06	1828.13	NW_020170389.1	510331	605862	-	XM_024491343.1	0	antisense	genic	intronic
TCONS_00033749	3327.97	1765.55	NW_020170450.1	300230	301128	-	XM_024496381.1	0	sense	genic	exonic
TCONS_00003210	2452.58	1748.53	NW_020170382.1	2592164	2599646	-	XM_024489870.1	0	sense	genic	intronic
TCONS_00016580	2056.79	1664.36	NW_020170398.1	562505	571072	-	XM_024492720.1	0	antisense	genic	intronic
TCONS_00042260	2140.71	1582.2	NW_020170505.1	30507	44606	-	XM_024498185.1	0	antisense	genic	intronic
TCONS_00036402	275.649	1562.54	NW_020170464.1	336992	338763	+	XM_024496960.1	0	antisense	genic	exonic
TCONS_00036401	832.86	1504.86	NW_020170464.1	335540	336409	+	XM_024496960.1	0	antisense	genic	intronic
TCONS_00011091	454.282	1433.22	NW_020170390.1	1696420	1697262	-	XM_024491631.1	0	antisense	genic	exonic
TCONS_00008688	1423.15	1359.08	NW_020170387.1	1331340	1331919	-	XM_024491098.1	403	sense	intergenic	upstream
TCONS_00041755	1182.79	1276.11	NW_020170501.1	3619	4011	+	XM_024498070.1	79	sense	intergenic	downstream
TCONS_00049163	2042.25	1240.01	NW_020170598.1	54005	54497	-	XM_024499669.1	394	antisense	intergenic	downstream
TCONS_00007688	1450.44	1236.82	NW_020170386.1	618980	620335	-	XM_024490820.1	0	sense	genic	exonic
TCONS_00037631	399.567	1196.13	NW_020170471.1	322889	325463	-	XM_024497211.1	1183	antisense	intergenic	downstream
TCONS_00034488	725.607	1160.52	NW_020170454.1	35337	35868	-	XM_024496533.1	0	sense	genic	exonic
TCONS_00006485	688.237	1151.94	NW_020170385.1	2031046	2065541	+	XM_024490729.1	0	sense	genic	intronic
TCONS_00023484	1137.64	1139.27	NW_020170414.1	130453	131576	+	XM_024494221.1	0	sense	genic	exonic
TCONS_00033770	380.797	1126.52	NW_020170450.1	369251	369804	-	XM_024496387.1	0	antisense	genic	intronic
TCONS_00011141	1045.15	1106.32	NW_020170391.1	168269	168639	+	XM_024491648.1	0	sense	genic	intronic
TCONS_00013559	3436.92	1091.53	NW_020170394.1	431762	437522	+	XM_024492175.1	0	antisense	genic	intronic
TCONS_00012091	120.135	1089	NW_020170392.1	762600	763158	+	XM_024491892.1	1783	sense	intergenic	upstream
TCONS_00049205	953.261	1073.43	NW_020170599.1	3350	43053	-	XM_024499675.1	0	antisense	genic	intronic
TCONS_00018790	2848.26	1049.05	NW_020170402.1	806388	898394	-	XM_024493185.1	0	sense	genic	intronic
TCONS_00052547	1120.27	1045.33	NW_020170730.1	11877	12958	+	XM_024500301.1	0	sense	genic	intronic
TCONS_00053312	842.014	1037	NW_020170831.1	1360	2291	+	XM_024500423.1	831	antisense	intergenic	downstream
TCONS_00000435	1407.71	1008.12	NW_020170381.1	1723191	1724163	+	XM_024489446.1	0	antisense	genic	intronic
TCONS_00023480	1349.38	991.301	NW_020170414.1	108766	125979	+	XM_024494219.1	0	antisense	genic	intronic
TCONS_00053313	684.929	987.609	NW_020170831.1	1361	2291	+	XM_024500423.1	831	antisense	intergenic	downstream
TCONS_00034642	1218.04	981.525	NW_020170455.1	226902	227963	+	XM_024496604.1	838	antisense	intergenic	upstream
TCONS_00016578	1492.73	956.695	NW_020170398.1	562352	571019	-	XM_024492720.1	0	antisense	genic	intronic
TCONS_00053898	163.34	925.731	NW_020171126.1	859	1273	+	XM_024500532.1	0	sense	genic	exonic
TCONS_00036167	714.271	906.004	NW_020170463.1	16529	20121	+	XM_024496889.1	0	antisense	genic	exonic
TCONS_00042464	927.077	894.029	NW_020170507.1	24718	26295	+	XM_024498240.1	0	sense	genic	exonic
TCONS_00001460	647.84	893.898	NW_020170381.1	1901080	1902518	-	XM_024489470.1	294	sense	intergenic	upstream
TCONS_00006682	898.688	890.345	NW_020170385.1	556848	557207	-	XM_024490568.1	536	antisense	intergenic	downstream
TCONS_00023626	730.957	884.785	NW_020170414.1	661220	661517	+	XM_024494272.1	0	sense	genic	intronic
TCONS_00036400	82.5499	850.788	NW_020170464.1	335413	338193	+	XM_024496960.1	0	antisense	genic	exonic
TCONS_00011582	1295.47	827.354	NW_020170391.1	410238	458606	-	XM_024491676.1	0	sense	genic	intronic
TCONS_00036467	571.944	825.411	NW_020170464.1	139325	140631	-	XM_024496933.1	84	antisense	intergenic	downstream
TCONS_00048964	52.733	823.377	NW_020170595.1	16104	22098	+	XM_024499638.1	0	antisense	genic	exonic
TCONS_00009975	17345.4	816.01	NW_020170389.1	510509	605861	-	XM_024491339.1	0	antisense	genic	intronic
TCONS_00030488	255.992	772.906	NW_020170436.1	479956	482151	-	XM_024495674.1	0	sense	genic	exonic
TCONS_00000220	458.576	767.352	NW_020170381.1	809298	812419	+	XM_024489344.1	231	antisense	intergenic	downstream
TCONS_00039857	523.297	742.77	NW_020170486.1	213602	216195	+	XM_024497694.1	3109	sense	intergenic	downstream
TCONS_00006240	428.389	737.348	NW_020170385.1	990687	999542	+	XM_024490617.1	1275	antisense	intergenic	upstream
TCONS_00010460	1251.41	726.375	NW_020170390.1	897289	901418	+	XM_024491555.1	0	antisense	genic	intronic
TCONS_00002388	493.49	721.154	NW_020170382.1	2232257	2232915	+	XM_024489840.1	0	sense	genic	exonic
TCONS_00052593	62.1825	708.606	NW_020170734.1	2606	4934	+	XM_024500310.1	0	sense	genic	exonic
TCONS_00049264	12.7288	688.48	NW_020170600.1	45888	46432	-	XM_024499690.1	0	sense	genic	exonic
TCONS_00025516	317.59	678.427	NW_020170419.1	555750	556506	-	XM_024494648.1	168	antisense	intergenic	downstream
TCONS_00036542	148.011	636.821	NW_020170464.1	338594	340623	-	XM_024496961.1	393	antisense	intergenic	upstream
TCONS_00021088	290.222	635.936	NW_020170407.1	940784	942737	-	XM_024493682.1	0	sense	genic	exonic
TCONS_00018791	1036.23	632.153	NW_020170402.1	806543	898394	-	XM_024493191.1	0	antisense	genic	intronic
TCONS_00051132	718.412	629.516	NW_020170653.1	38136	39076	-	XM_024500053.1	0	sense	genic	exonic
TCONS_00036827	620.232	626.469	NW_020170466.1	165806	166714	-	XM_024497016.1	327	antisense	intergenic	upstream
TCONS_00049225	130.776	625.706	NW_020170600.1	30479	38713	+	XM_024499688.1	0	antisense	genic	intronic
TCONS_00043518	755.965	624.269	NW_020170516.1	86039	87267	-	XM_024498441.1	282	sense	intergenic	upstream
TCONS_00053810	108.658	621.263	NW_020171030.1	20	652	-
TCONS_00039586	18.0206	614.554	NW_020170484.1	125354	126095	-	XM_024497606.1	0	sense	genic	exonic
TCONS_00037613	1470.9	613.87	NW_020170471.1	288417	289101	-	XM_024497207.1	0	sense	genic	exonic
TCONS_00021361	223.415	612.861	NW_020170408.1	949377	952400	+	XM_024493786.1	0	antisense	genic	exonic
TCONS_00036541	36.5737	596.813	NW_020170464.1	336310	338526	-	XM_024496960.1	0	sense	genic	intronic
TCONS_00036166	663.427	596.743	NW_020170463.1	15463	20121	+	XM_024496889.1	0	antisense	genic	exonic
TCONS_00021381	426.023	585.815	NW_020170408.1	54360	54722	-	XM_024493694.1	1592	antisense	intergenic	downstream
TCONS_00007331	218.598	584.83	NW_020170386.1	1048967	1050750	+	XM_024490867.1	515	sense	intergenic	upstream
TCONS_00053310	53.6969	581.511	NW_020170831.1	1360	2220	+	XM_024500423.1	902	antisense	intergenic	downstream
TCONS_00050925	486.283	577.172	NW_020170646.1	11272	12266	+	XM_024500016.1	447	antisense	intergenic	downstream
TCONS_00044303	292.204	567.649	NW_020170525.1	74093	145471	-	XM_024498623.1	0	sense	genic	intronic
TCONS_00008632	1227.09	559.483	NW_020170387.1	1025495	1030207	-	XM_024491068.1	0	antisense	genic	intronic
TCONS_00043791	207.62	558.062	NW_020170519.1	90872	92506	-	XM_024498499.1	0	antisense	genic	exonic
TCONS_00025125	0	554.827	NW_020170418.1	545342	546414	-	XM_024494574.1	2206	antisense	intergenic	upstream
TCONS_00016579	901.116	554.603	NW_020170398.1	562505	571072	-	XM_024492720.1	0	antisense	genic	intronic
TCONS_00011092	59.2184	552.708	NW_020170390.1	1696420	1697262	-	XM_024491631.1	0	antisense	genic	exonic
TCONS_00017255	977.265	547.76	NW_020170399.1	930369	978353	-	XM_024492893.1	0	sense	genic	intronic
TCONS_00046565	131.48	546.895	NW_020170555.1	16161	16580	+	XM_024499161.1	0	sense	genic	intronic
TCONS_00019491	33.5911	545.652	NW_020170404.1	876743	877190	+	XM_024493365.1	0	sense	genic	exonic
TCONS_00048213	86.5642	531.123	NW_020170582.1	39955	40984	-	XM_024499500.1	0	antisense	genic	intronic
TCONS_00019891	123.508	526.159	NW_020170405.1	629580	630671	+	XM_024493456.1	0	antisense	genic	intronic
TCONS_00036543	50.6474	522.098	NW_020170464.1	338594	340623	-	XM_024496961.1	393	antisense	intergenic	upstream
TCONS_00005486	975.239	514.036	NW_020170384.1	583393	584418	-	XM_024490309.1	6109	antisense	intergenic	upstream
TCONS_00026475	431.43	509.371	NW_020170422.1	458873	461014	-	XM_024494845.1	5364	sense	intergenic	upstream
TCONS_00053278	72.855	507.317	NW_020170825.1	2495	4142	-	XM_024500419.1	0	sense	genic	exonic
TCONS_00030995	42.5448	506.229	NW_020170439.1	78386	79611	+	XM_024495794.1	1623	sense	intergenic	upstream
TCONS_00013067	307.983	503.967	NW_020170393.1	239954	240804	-	XM_024491990.1	117	antisense	intergenic	downstream
TCONS_00031172	430.991	499.452	NW_020170439.1	380264	380958	-	XM_024495824.1	0	sense	genic	exonic
TCONS_00051638	117.151	495.933	NW_020170674.1	1342	1660	+	XM_024500138.1	0	sense	genic	exonic
TCONS_00049230	0	495.437	NW_020170600.1	46714	47323	+	XM_024499690.1	21	antisense	intergenic	upstream
TCONS_00004819	708.839	489.825	NW_020170384.1	616991	617877	+	XM_024490313.1	0	sense	genic	intronic
TCONS_00036469	675.071	487.11	NW_020170464.1	139325	140648	-	XM_024496933.1	84	antisense	intergenic	downstream
TCONS_00005489	165.628	486.269	NW_020170384.1	608707	611842	-	XM_024490312.1	1324	antisense	intergenic	downstream
TCONS_00037206	130.014	483.946	NW_020170469.1	78781	79496	-	XM_024497117.1	0	sense	genic	exonic
TCONS_00030322	521.053	482.058	NW_020170436.1	360581	361398	+	XM_024495659.1	448	antisense	intergenic	downstream
TCONS_00023475	212.569	474.863	NW_020170414.1	92086	92898	+	XM_024494216.1	0	sense	genic	intronic
TCONS_00048592	0	472.797	NW_020170588.1	90362	90618	+	XM_024499566.1	0	antisense	genic	exonic
TCONS_00053295	0	472.026	NW_020170828.1	3298	3770	-
TCONS_00019662	19.9694	468.608	NW_020170404.1	600232	602804	-	XM_024493340.1	0	antisense	genic	intronic
TCONS_00012261	383.17	467.472	NW_020170392.1	1482165	1483136	+	XM_024491951.1	588	antisense	intergenic	downstream
TCONS_00013153	256.82	463.787	NW_020170393.1	581313	581751	-	XM_024492026.1	0	antisense	genic	intronic
TCONS_00036540	30.6698	463.093	NW_020170464.1	336310	338144	-	XM_024496960.1	0	sense	genic	intronic
TCONS_00033328	286.71	462.241	NW_020170448.1	149462	150286	-	XM_024496267.1	579	antisense	intergenic	upstream
TCONS_00047084	839.457	461.34	NW_020170564.1	34777	43555	+	XM_024499269.1	63	antisense	intergenic	upstream
TCONS_00041105	365.923	456.967	NW_020170495.1	97689	98734	-	XM_024497928.1	0	antisense	genic	intronic
TCONS_00041375	1163.27	438.123	NW_020170498.1	35112	107422	+	XM_024498006.1	0	sense	genic	intronic
TCONS_00012156	218.668	425.545	NW_020170392.1	1039291	1040052	+	XM_024491914.1	398	antisense	intergenic	downstream
TCONS_00051304	0	424.602	NW_020170660.1	35913	37669	+	XM_024500087.1	0	sense	genic	intronic
TCONS_00049762	13.4948	417.678	NW_020170613.1	11313	13453	+	XM_024499802.1	0	sense	genic	intronic
TCONS_00048554	0	413.335	NW_020170587.1	31872	32903	-	XM_024499551.1	0	sense	genic	exonic
TCONS_00008489	117.018	409.531	NW_020170387.1	371010	372203	-	XM_024491009.1	0	sense	genic	intronic
TCONS_00021254	52.7985	403.702	NW_020170408.1	556824	557688	+	XM_024493745.1	0	sense	genic	exonic
TCONS_00018539	314.546	401.529	NW_020170402.1	808121	809278	+	XM_024493185.1	0	antisense	genic	intronic
TCONS_00035901	314.925	394.238	NW_020170461.1	311895	312649	-	XM_024496840.1	0	sense	genic	exonic
TCONS_00030822	157.052	393.424	NW_020170438.1	359298	360418	+	XM_024495772.1	4583	antisense	intergenic	downstream
TCONS_00022592	393.935	387.517	NW_020170411.1	270677	271034	-	XM_024493992.1	159	sense	intergenic	upstream
TCONS_00053156	20.4368	384.299	NW_020170802.1	1385	2562	-	XM_024500399.1	0	sense	genic	exonic
TCONS_00007295	339.628	381.328	NW_020170386.1	846749	847375	+	XM_024490843.1	0	sense	genic	intronic
TCONS_00020089	147.776	375.474	NW_020170405.1	396114	396852	-	XM_024493440.1	692	antisense	intergenic	downstream
TCONS_00023476	188.485	374.267	NW_020170414.1	92086	92898	+	XM_024494216.1	0	sense	genic	intronic
TCONS_00033385	393.63	371.521	NW_020170448.1	349102	349399	-	XM_024496299.1	1846	sense	intergenic	downstream
TCONS_00047082	269.882	367.964	NW_020170564.1	34757	38610	+	XM_024499269.1	43	antisense	intergenic	upstream
TCONS_00007762	0	366.11	NW_020170386.1	904681	905354	-	XM_024490850.1	0	sense	genic	exonic
TCONS_00026723	460.597	365.518	NW_020170423.1	180333	180945	-	XM_024494885.1	0	sense	genic	exonic
TCONS_00009993	318.293	363.999	NW_020170389.1	677124	678411	-	XM_024491346.1	0	sense	genic	exonic
TCONS_00000747	310.212	363.887	NW_020170381.1	2940597	2941379	+	XM_024489576.1	345	antisense	intergenic	downstream
TCONS_00050973	0.084369	361.441	NW_020170647.1	33171	36777	+	XM_024500027.1	0	antisense	genic	intronic
TCONS_00051325	13.7359	359.157	NW_020170660.1	35631	37770	-	XM_024500087.1	0	antisense	genic	intronic
TCONS_00044093	336.294	357.452	NW_020170523.1	48015	48457	+	XM_024498572.1	1368	sense	intergenic	upstream
TCONS_00033342	871.307	355.155	NW_020170448.1	197048	255224	-	XM_024496283.1	0	sense	genic	intronic
TCONS_00028955	202.948	355.073	NW_020170431.1	474842	475353	+	XM_024495390.1	1830	sense	intergenic	upstream
TCONS_00051000	38.712	350.528	NW_020170647.1	34458	37839	-	XM_024500027.1	0	sense	genic	intronic
TCONS_00042465	0.009011	349.303	NW_020170507.1	24720	26295	+	XM_024498240.1	0	sense	genic	exonic
TCONS_00046040	33.3314	347.33	NW_020170547.1	26173	32799	-	XM_024499033.1	0	sense	genic	intronic
TCONS_00028332	0.010592	346.283	NW_020170429.1	194802	196999	+	XM_024495250.1	0	antisense	genic	exonic
TCONS_00009435	334.978	344.216	NW_020170388.1	1654656	1655154	-	XM_024491268.1	1209	antisense	intergenic	upstream
TCONS_00039016	15.3562	344.035	NW_020170480.1	234632	239232	-	XM_024497499.1	0	sense	genic	intronic
TCONS_00044285	398.508	342.732	NW_020170525.1	114038	114657	+	XM_024498624.1	0	sense	genic	exonic
TCONS_00052896	39.804	342.535	NW_020170764.1	2051	4260	+	XM_024500354.1	800	antisense	intergenic	downstream
TCONS_00028330	97.7301	342.423	NW_020170429.1	194802	196999	+	XM_024495250.1	0	antisense	genic	exonic
TCONS_00042313	0	338.488	NW_020170505.1	232459	234778	-	XM_024498207.1	0	sense	genic	intronic
TCONS_00051131	811.285	337.382	NW_020170653.1	38136	38752	-	XM_024500053.1	0	sense	genic	intronic
TCONS_00048679	0	334.771	NW_020170589.1	28328	31078	-	XM_024499571.1	0	antisense	genic	exonic
TCONS_00041002	5.269	334.416	NW_020170495.1	24272	25348	+	XM_024497923.1	0	sense	genic	exonic
TCONS_00042074	169.014	332.927	NW_020170503.1	161243	161911	-	XM_024498154.1	1295	antisense	intergenic	upstream
TCONS_00052356	46.9495	329.574	NW_020170713.1	837	7492	-	XM_024500273.1	0	antisense	genic	exonic
TCONS_00049696	33.1647	329.063	NW_020170611.1	49244	54474	-	XM_024499791.1	0	antisense	genic	intronic
TCONS_00010506	206.239	324.68	NW_020170390.1	1073393	1074576	+	XM_024491575.1	0	sense	genic	intronic
TCONS_00032507	8181.57	323.432	NW_020170445.1	205346	226601	+	XM_024496138.1	0	antisense	genic	exonic
TCONS_00044842	151.677	320.53	NW_020170532.1	1795	3759	+	XM_024498778.1	0	sense	genic	intronic
TCONS_00028297	241.181	320.183	NW_020170429.1	21109	22163	+	XM_024495227.1	5163	antisense	intergenic	downstream
TCONS_00001605	0.002503	317.332	NW_020170381.1	2451061	2451602	-	XM_024489526.1	431	antisense	intergenic	upstream
TCONS_00040642	83.9992	317.292	NW_020170491.1	238791	239119	-	XM_024497843.1	0	antisense	genic	exonic
TCONS_00039911	90.8158	312.366	NW_020170486.1	65501	66136	-	XM_024497666.1	0	sense	genic	exonic
TCONS_00032382	466.374	311.481	NW_020170444.1	123196	123669	-	XM_024496070.1	794	antisense	intergenic	downstream
TCONS_00006490	710.238	310.861	NW_020170385.1	2064946	2065541	+	XM_024490730.1	0	antisense	genic	intronic
TCONS_00007702	612.929	310.205	NW_020170386.1	688052	688636	-	XM_024490825.1	246	antisense	intergenic	downstream
TCONS_00031212	28.9026	309.897	NW_020170439.1	505060	507328	-	XM_024495843.1	0	antisense	genic	intronic
TCONS_00042463	132.137	304.131	NW_020170507.1	21221	21638	+	XM_024498239.1	0	sense	genic	exonic
TCONS_00049256	44.0766	297.992	NW_020170600.1	29914	37450	-	XM_024499688.1	0	sense	genic	intronic
TCONS_00014439	362.514	297.819	NW_020170395.1	1239820	1240884	+	XM_024492373.1	0	sense	genic	exonic
TCONS_00008584	338.322	297.463	NW_020170387.1	816867	817583	-	XM_024491044.1	129	sense	intergenic	upstream
TCONS_00051149	0	295.039	NW_020170654.1	37543	38844	+	XM_024500060.1	4636	sense	intergenic	downstream
TCONS_00029143	83.498	288.533	NW_020170432.1	49385	49971	+	XM_024495405.1	1882	antisense	intergenic	upstream
TCONS_00013894	282.791	287.887	NW_020170394.1	257431	258744	-	XM_024492156.1	574	sense	intergenic	upstream
TCONS_00007097	0.317498	286.525	NW_020170386.1	94880	96205	+	XM_024490757.1	1354	antisense	intergenic	downstream
TCONS_00000638	295.036	284.334	NW_020170381.1	2453016	2453920	+	XM_024489526.1	0	sense	genic	exonic
TCONS_00036250	555.451	283.881	NW_020170463.1	69583	70026	-	XM_024496891.1	2781	sense	intergenic	upstream
TCONS_00012872	0	283.549	NW_020170393.1	1000013	1000965	+	XM_024492069.1	357	sense	intergenic	downstream
TCONS_00010392	50.3725	282.46	NW_020170390.1	589790	596397	+	XM_024491519.1	1293	antisense	intergenic	upstream
TCONS_00012308	69.9059	281.238	NW_020170392.1	107967	108672	-	XM_024491816.1	0	sense	genic	exonic
TCONS_00004223	549.846	280.858	NW_020170383.1	1030958	1031704	-	XM_024490049.1	0	antisense	genic	intronic
TCONS_00037263	207.709	280.81	NW_020170469.1	319146	324562	-	XM_024497138.1	0	sense	genic	exonic
TCONS_00036399	39.8701	280.272	NW_020170464.1	334557	338763	+	XM_024496960.1	0	antisense	genic	intronic
TCONS_00049698	51.623	276.424	NW_020170611.1	50431	56038	-	XM_024499791.1	0	antisense	genic	intronic
TCONS_00000371	280.857	274.704	NW_020170381.1	1493157	1493967	+	XM_024489422.1	1798	antisense	intergenic	upstream
TCONS_00051985	0	273.096	NW_020170690.1	2574	4675	+	XM_024500197.1	0	antisense	genic	intronic
TCONS_00049112	446.534	272.609	NW_020170598.1	11692	51572	+	XM_024499668.1	0	sense	genic	intronic
TCONS_00048650	34.4546	272.189	NW_020170589.1	65875	71629	+	XM_024499575.1	0	sense	genic	exonic
TCONS_00049111	191.503	270.171	NW_020170598.1	11685	51556	+	XM_024499668.1	0	sense	genic	intronic
TCONS_00049816	36.2123	267.853	NW_020170613.1	51974	68150	-	XM_024499808.1	0	antisense	genic	intronic
TCONS_00053119	37.8136	262.239	NW_020170795.1	3375	5990	+
TCONS_00035751	162.004	261.257	NW_020170461.1	36232	37403	+	XM_024496811.1	412	antisense	intergenic	upstream
TCONS_00016893	510.748	255.641	NW_020170399.1	580903	581485	+	XM_024492846.1	0	antisense	genic	exonic
TCONS_00049553	307.294	255.533	NW_020170607.1	21303	22991	+	XM_024499752.1	0	sense	genic	exonic
TCONS_00042918	357.374	253.381	NW_020170511.1	74474	79172	+	XM_024498337.1	0	sense	genic	exonic
TCONS_00037135	209.672	252.665	NW_020170469.1	209302	213864	+	XM_024497128.1	0	antisense	genic	exonic
TCONS_00001052	344.723	251.955	NW_020170381.1	327462	328361	-	XM_024489286.1	795	antisense	intergenic	upstream
TCONS_00044284	208.128	251.045	NW_020170525.1	114004	114657	+	XM_024498624.1	0	sense	genic	exonic
TCONS_00045585	408.721	251	NW_020170541.1	687	1179	+	XM_024498932.1	0	sense	genic	exonic
TCONS_00019060	0	250.668	NW_020170403.1	17115	18981	-	XM_024493205.1	991	sense	intergenic	upstream
TCONS_00039137	3.44007	250.459	NW_020170481.1	18312	19668	-	XM_024497509.1	0	antisense	genic	exonic
TCONS_00012157	84.5297	250.031	NW_020170392.1	1039291	1040052	+	XM_024491914.1	398	antisense	intergenic	downstream
TCONS_00038044	0	249.442	NW_020170474.1	62791	63153	-	XM_024497286.1	4206	sense	intergenic	downstream
TCONS_00054015	189.2	248.636	NW_020171220.1	23	1141	-
TCONS_00032332	46.0587	246.603	NW_020170444.1	368613	370645	+	XM_024496099.1	0	antisense	genic	exonic
TCONS_00011344	353.523	246.514	NW_020170391.1	1131306	1132187	+	XM_024491740.1	233	sense	intergenic	upstream
TCONS_00051004	15.8962	244.87	NW_020170647.1	39154	40716	-	XM_024500027.1	0	sense	genic	intronic
TCONS_00048560	0	244.855	NW_020170587.1	41899	82459	-	XM_024499552.1	0	sense	genic	exonic
TCONS_00052906	7.76482	242.283	NW_020170764.1	4994	8952	-	XM_024500355.1	0	antisense	genic	exonic
TCONS_00048297	0	241.887	NW_020170584.1	203	1773	+	XM_024499510.1	0	antisense	genic	exonic
TCONS_00027507	0	241.737	NW_020170426.1	517800	519502	+	XM_024495084.1	256	antisense	intergenic	upstream
TCONS_00050620	46.8464	240.558	NW_020170635.1	12223	14789	-	XM_024499948.1	0	antisense	genic	exonic
TCONS_00037134	39.4427	239.005	NW_020170469.1	209302	213864	+	XM_024497128.1	0	antisense	genic	exonic
TCONS_00053645	45.7791	238.013	NW_020170945.1	1	1250	-
TCONS_00050845	77.2156	236.876	NW_020170642.1	35557	36658	-	XM_024500000.1	3657	antisense	intergenic	downstream
TCONS_00021114	127.685	236.708	NW_020170408.1	55749	59212	+	XM_024493695.1	249	sense	intergenic	upstream
TCONS_00035116	0	234.505	NW_020170457.1	255844	256107	-	XM_024496693.1	0	antisense	genic	intronic
TCONS_00036470	192.663	234.097	NW_020170464.1	139325	140648	-	XM_024496933.1	84	antisense	intergenic	downstream
TCONS_00043226	471.333	232.741	NW_020170514.1	7098	7379	+	XM_024498393.1	1023	antisense	intergenic	upstream
TCONS_00032888	98.3375	231.673	NW_020170446.1	93809	94942	-	XM_024496178.1	280	sense	intergenic	upstream
TCONS_00037902	740.437	231.167	NW_020170473.1	147335	148361	-	XM_024497258.1	0	antisense	genic	intronic
TCONS_00048757	337.02	229.565	NW_020170591.1	364	5676	+	XM_024499590.1	0	antisense	genic	exonic
TCONS_00033824	0	228.024	NW_020170451.1	107216	108247	+	XM_024496409.1	0	sense	genic	intronic
TCONS_00048756	337.02	226.869	NW_020170591.1	364	1249	+	XM_024499590.1	0	antisense	genic	exonic
TCONS_00033750	709.977	226.864	NW_020170450.1	300230	303217	-	XM_024496381.1	0	sense	genic	intronic
TCONS_00036403	24.9679	226.69	NW_020170464.1	338878	340623	+	XM_024496961.1	393	sense	intergenic	upstream
TCONS_00052905	34.993	226.571	NW_020170764.1	1939	8501	-	XM_024500354.1	0	sense	genic	intronic
TCONS_00050082	1.66475	225.809	NW_020170620.1	43519	44679	+	XM_024499855.1	0	antisense	genic	exonic
TCONS_00053341	706.066	223.088	NW_020170835.1	2444	3480	-
TCONS_00046723	21.0237	222.874	NW_020170558.1	29744	30754	+	XM_024499198.1	2993	sense	intergenic	upstream
TCONS_00051646	224.743	222.718	NW_020170674.1	18216	19450	+	XM_024500140.1	245	antisense	intergenic	upstream
TCONS_00052733	0	222.439	NW_020170748.1	2515	3234	+	XM_024500331.1	3386	sense	intergenic	upstream
TCONS_00038939	47.969	222.256	NW_020170480.1	244936	245267	+	XM_024497500.1	1950	antisense	intergenic	downstream
TCONS_00052822	13.9464	222.008	NW_020170756.1	9374	10564	+	XM_024500341.1	0	antisense	genic	intronic
TCONS_00018340	0	221.985	NW_020170402.1	10899	11323	+	XM_024493112.1	195	antisense	intergenic	upstream
TCONS_00030696	0	221.714	NW_020170437.1	263628	264133	-	XM_024495715.1	480	antisense	intergenic	upstream
TCONS_00010115	13.6017	221.184	NW_020170389.1	1216054	1216789	-	XM_024491391.1	0	sense	genic	exonic
TCONS_00016539	86.9711	218.302	NW_020170398.1	400160	400684	-	XM_024492700.1	87	antisense	intergenic	downstream
TCONS_00052605	0	218.176	NW_020170734.1	2532	4246	-	XM_024500310.1	0	antisense	genic	intronic
TCONS_00024426	1.93599	216.845	NW_020170416.1	358582	358906	-	XM_024494402.1	0	antisense	genic	intronic
TCONS_00040995	9.11654	216.435	NW_020170495.1	4102	50015	+	XM_024497923.1	0	sense	genic	intronic
TCONS_00006950	142.803	215.907	NW_020170385.1	1745304	1745803	-	XM_024490697.1	0	sense	genic	exonic
TCONS_00033910	149.512	215.378	NW_020170451.1	62732	64341	-	XM_024496405.1	0	sense	genic	exonic
TCONS_00048649	63.2435	214.614	NW_020170589.1	63394	64821	+	XM_024499574.1	0	sense	genic	intronic
TCONS_00039517	366.701	214.087	NW_020170484.1	148587	149013	+	XM_024497609.1	1129	antisense	intergenic	upstream
TCONS_00047179	32.22	213.24	NW_020170566.1	2360	2841	+	XM_024499295.1	7626	sense	intergenic	upstream
TCONS_00050608	0	212.954	NW_020170635.1	48642	50026	+	XM_024499954.1	3518	antisense	intergenic	upstream
TCONS_00021489	141.886	210.645	NW_020170408.1	433873	434309	-	XM_024493733.1	0	antisense	genic	intronic
TCONS_00050618	19.4548	209.19	NW_020170635.1	12223	14789	-	XM_024499948.1	0	antisense	genic	intronic
TCONS_00041872	74.5159	208.11	NW_020170501.1	142481	142855	-	XM_024498093.1	0	antisense	genic	intronic
TCONS_00049697	6.54139	208.013	NW_020170611.1	49244	54474	-	XM_024499791.1	0	antisense	genic	intronic
TCONS_00025300	113.78	207.222	NW_020170419.1	458133	458668	+	XM_024494640.1	0	sense	genic	intronic
TCONS_00048132	145.766	205.845	NW_020170581.1	39173	41946	-	XM_024499488.1	0	sense	genic	exonic
TCONS_00036404	3.20136	205.491	NW_020170464.1	339240	340623	+	XM_024496961.1	393	sense	intergenic	upstream
TCONS_00036544	47.1107	204.376	NW_020170464.1	340724	343864	-	XM_024496961.1	0	antisense	genic	intronic
TCONS_00053900	41.5135	204.3	NW_020171126.1	46	1257	-	XM_024500532.1	0	antisense	genic	exonic
TCONS_00052895	50.3657	203.884	NW_020170764.1	2051	4260	+	XM_024500354.1	800	antisense	intergenic	downstream
TCONS_00012861	72.9597	203.584	NW_020170393.1	979337	980092	+	XM_024492068.1	339	antisense	intergenic	downstream
TCONS_00041473	278.571	203.476	NW_020170498.1	170286	225283	-	XM_024498016.1	0	sense	genic	intronic
TCONS_00047081	23.8367	203.022	NW_020170564.1	34757	38610	+	XM_024499269.1	43	antisense	intergenic	upstream
TCONS_00051077	30.6241	202.254	NW_020170652.1	32537	34499	+	XM_024500048.1	0	sense	genic	exonic
TCONS_00049699	39.6991	201.907	NW_020170611.1	53449	55866	-	XM_024499791.1	0	antisense	genic	intronic
TCONS_00022593	3.7e-05	201.496	NW_020170411.1	270677	271034	-	XM_024493992.1	159	sense	intergenic	upstream
TCONS_00003306	300.377	200.486	NW_020170382.1	3055087	3055881	-	XM_024489906.1	714	antisense	intergenic	downstream
TCONS_00001667	392.772	200.42	NW_020170381.1	2752848	2754026	-	XM_024489557.1	2802	antisense	intergenic	downstream
TCONS_00016540	6.84491	200.318	NW_020170398.1	400386	400684	-	XM_024492700.1	313	antisense	intergenic	downstream
TCONS_00051183	0.237247	199.078	NW_020170655.1	15404	16796	-	XM_024500062.1	0	antisense	genic	exonic
TCONS_00036144	12.6936	198.881	NW_020170462.1	351555	352684	-	XM_024496883.1	0	antisense	genic	exonic
TCONS_00052271	0	198.067	NW_020170708.1	9811	10236	-	XM_024500258.1	66	antisense	intergenic	upstream
TCONS_00021587	15.4266	197.43	NW_020170408.1	812996	855319	-	XM_024493769.1	0	sense	genic	exonic
TCONS_00052243	44.0605	196.444	NW_020170707.1	6707	7803	+	XM_024500255.1	0	sense	genic	exonic
TCONS_00048710	0	194.986	NW_020170589.1	94656	96545	-	XM_024499578.1	0	sense	genic	exonic
TCONS_00039333	370.615	194.84	NW_020170482.1	165174	166029	-	XM_024497559.1	170	sense	intergenic	upstream
TCONS_00035902	4.23884	193.471	NW_020170461.1	311895	312649	-	XM_024496840.1	0	sense	genic	exonic
TCONS_00001458	71.8339	193.064	NW_020170381.1	1901076	1902528	-	XM_024489470.1	290	sense	intergenic	upstream
TCONS_00028956	57.5645	192.892	NW_020170431.1	475479	475931	+	XM_024495390.1	1252	sense	intergenic	upstream
TCONS_00047429	0	192.512	NW_020170570.1	48240	104876	+	XM_024499361.1	0	sense	genic	exonic
TCONS_00049745	0	192.15	NW_020170612.1	16839	53481	-	XM_024499797.1	0	antisense	genic	intronic
TCONS_00049556	8.23024	191.16	NW_020170607.1	21304	23812	+	XM_024499753.1	0	antisense	genic	exonic
TCONS_00053124	120.136	189.721	NW_020170795.1	3755	5903	-
TCONS_00020430	0	189.64	NW_020170406.1	20820	28419	-	XM_024493499.1	0	antisense	genic	intronic
TCONS_00044841	22.5278	189.332	NW_020170532.1	1509	3759	+	XM_024498778.1	0	sense	genic	intronic
TCONS_00035903	387.124	189.317	NW_020170461.1	311895	312649	-	XM_024496840.1	0	sense	genic	exonic
TCONS_00022735	83.756	188.686	NW_020170412.1	59471	60175	+	XM_024494065.1	257	sense	intergenic	upstream
TCONS_00052488	0	188.519	NW_020170724.1	8705	14158	-	XM_024500293.1	0	antisense	genic	intronic
TCONS_00050631	0	188.315	NW_020170635.1	49962	51485	-	XM_024499954.1	4838	sense	intergenic	upstream
TCONS_00006237	8.9e-05	188.062	NW_020170385.1	990671	995352	+	XM_024490617.1	1259	antisense	intergenic	upstream
TCONS_00000003	389.796	186.905	NW_020170381.1	5379	6376	+	XM_024489251.1	0	sense	genic	exonic
TCONS_00000013	212.511	186.891	NW_020170381.1	27657	43396	+	XM_024489255.1	0	antisense	genic	intronic
TCONS_00046712	143.274	186.004	NW_020170558.1	15240	17638	+	XM_024499197.1	0	antisense	genic	exonic
TCONS_00046013	50.1892	185.693	NW_020170547.1	26016	32794	+	XM_024499033.1	0	antisense	genic	intronic
TCONS_00029894	0	183.359	NW_020170434.1	331181	338675	-	XM_024495534.1	0	sense	genic	intronic
TCONS_00052557	0	182.709	NW_020170731.1	2426	2779	+	XM_024500302.1	0	antisense	genic	intronic
TCONS_00051338	0	182.067	NW_020170661.1	14422	15393	+	XM_024500089.1	0	antisense	genic	intronic
TCONS_00037901	0.000693	181.888	NW_020170473.1	146916	148364	-	XM_024497258.1	0	antisense	genic	exonic
TCONS_00051401	30.5441	180.765	NW_020170663.1	2165	3120	+	XM_024500098.1	0	antisense	genic	exonic
TCONS_00018793	248.324	180.671	NW_020170402.1	806543	898394	-	XM_024493191.1	0	antisense	genic	intronic
TCONS_00022346	0	180.155	NW_020170410.1	861966	910928	-	XM_024493960.1	0	sense	genic	intronic
TCONS_00041307	0	180.06	NW_020170497.1	176669	178347	+	XM_024497983.1	1154	sense	intergenic	downstream
TCONS_00038442	0.00976	179.297	NW_020170477.1	246098	246907	+	XM_024497404.1	0	antisense	genic	exonic
TCONS_00025802	0	178.664	NW_020170420.1	301829	302250	-	XM_024494701.1	0	sense	genic	exonic
TCONS_00026963	0	178.346	NW_020170424.1	528324	528921	+	XM_024494957.1	3043	antisense	intergenic	upstream
TCONS_00032511	0	176.613	NW_020170445.1	217452	218844	+	XM_024496137.1	512	sense	intergenic	upstream
TCONS_00029905	160.561	175.941	NW_020170434.1	381196	381443	-	XM_024495543.1	0	sense	genic	exonic
TCONS_00010444	19.0553	175.784	NW_020170390.1	822563	823537	+	XM_024491547.1	0	antisense	genic	exonic
TCONS_00051402	0	175.62	NW_020170663.1	2692	4687	+	XM_024500098.1	167	antisense	intergenic	upstream
TCONS_00021586	150.593	175.313	NW_020170408.1	812996	813686	-	XM_024493769.1	0	sense	genic	exonic
TCONS_00036251	107.763	175.282	NW_020170463.1	69583	70678	-	XM_024496891.1	2781	sense	intergenic	upstream
TCONS_00039136	0	174.625	NW_020170481.1	15128	16922	-	XM_024497509.1	0	antisense	genic	exonic
TCONS_00047981	84.2517	174.612	NW_020170580.1	12153	13705	+	XM_024499468.1	0	antisense	genic	exonic
TCONS_00048792	0	173.97	NW_020170591.1	92536	94681	+	XM_024499602.1	1326	antisense	intergenic	upstream
TCONS_00052899	1e-06	172.477	NW_020170764.1	2677	8515	+	XM_024500354.1	0	antisense	genic	intronic
TCONS_00041439	34.8417	172.215	NW_020170498.1	1879	2353	-	XM_024497989.1	2552	sense	intergenic	downstream
TCONS_00047292	0	172.011	NW_020170567.1	106526	108467	+	XM_024499322.1	0	antisense	genic	exonic
TCONS_00015570	49.9151	171.392	NW_020170397.1	521957	523634	+	XM_024492572.1	0	sense	genic	exonic
TCONS_00001050	92.2353	170.953	NW_020170381.1	323977	328362	-	XM_024489285.1	0	sense	genic	exonic
TCONS_00021044	369.53	170.882	NW_020170407.1	775207	775470	-	XM_024493669.1	0	antisense	genic	intronic
TCONS_00024845	0	170.825	NW_020170417.1	545035	546205	-	XM_024494506.1	4719	antisense	intergenic	downstream
TCONS_00047557	26.6203	170.778	NW_020170572.1	81074	82982	+	XM_024499382.1	0	sense	genic	exonic
TCONS_00003495	108.504	170.291	NW_020170383.1	600146	601461	+	XM_024490004.1	852	antisense	intergenic	downstream
TCONS_00049372	189.489	170.111	NW_020170603.1	15884	17378	-	XM_024499716.1	311	antisense	intergenic	downstream
TCONS_00038003	7.3449	170.043	NW_020170474.1	197190	198105	+	XM_024497295.1	1758	sense	intergenic	downstream
TCONS_00028194	52.7695	169.955	NW_020170428.1	189314	189818	-	XM_024495169.1	677	antisense	intergenic	downstream
TCONS_00050310	0	169.591	NW_020170626.1	50665	51711	+	XM_024499898.1	0	antisense	genic	intronic
TCONS_00051624	0	169.41	NW_020170672.1	18141	20823	-	XM_024500133.1	0	antisense	genic	exonic
TCONS_00036959	46.5674	168.591	NW_020170467.1	35318	36961	-	XM_024497035.1	0	sense	genic	exonic
TCONS_00037460	46.3944	167.281	NW_020170470.1	336043	336375	-	XM_024497176.1	462	sense	intergenic	upstream
TCONS_00052722	0	166.575	NW_020170747.1	1329	3750	-	XM_024500330.1	0	antisense	genic	intronic
TCONS_00051658	4.66083	166.539	NW_020170674.1	17763	19536	-	XM_024500140.1	0	sense	genic	exonic
TCONS_00042676	38.5652	166	NW_020170509.1	33724	35949	+	XM_024498282.1	0	antisense	genic	exonic
TCONS_00000582	247.21	165.561	NW_020170381.1	2277837	2279866	+	XM_024489507.1	0	antisense	genic	intronic
TCONS_00044817	0	165.377	NW_020170531.1	76827	78161	-	XM_024498766.1	0	antisense	genic	exonic
TCONS_00024889	34.2208	165.022	NW_020170418.1	59730	60169	+	XM_024494528.1	0	sense	genic	exonic
TCONS_00049622	0	164.25	NW_020170608.1	1238	46040	-	XM_024499763.1	0	sense	genic	exonic
TCONS_00033379	73.8797	163.455	NW_020170448.1	331152	331577	-	XM_024496297.1	748	antisense	intergenic	downstream
TCONS_00022664	7.20674	163.298	NW_020170411.1	567777	568331	-	XM_024494034.1	0	sense	genic	intronic
TCONS_00007316	88.9986	163.148	NW_020170386.1	979296	979978	+	XM_024490855.1	0	sense	genic	exonic
TCONS_00027429	91.7478	163.053	NW_020170426.1	92139	102625	+	XM_024495038.1	0	sense	genic	intronic
TCONS_00010509	0	162.656	NW_020170390.1	1091203	1091885	+	XM_024491577.1	0	sense	genic	exonic
TCONS_00034087	226.641	162.463	NW_020170452.1	72509	77018	-	XM_024496443.1	0	sense	genic	exonic
TCONS_00022886	19.2912	162.325	NW_020170412.1	637141	637528	+	XM_024494122.1	729	antisense	intergenic	upstream
TCONS_00028351	58.2783	161.664	NW_020170429.1	252969	256937	+	XM_024495257.1	99	sense	intergenic	downstream
TCONS_00053738	106.204	161.196	NW_020170984.1	49	1071	-	XM_024500489.1	0	antisense	genic	exonic
TCONS_00037952	0	160.686	NW_020170473.1	269035	269301	-	XM_024497270.1	0	sense	genic	exonic
TCONS_00033608	315.723	160.522	NW_020170450.1	75602	77384	+	XM_024496358.1	0	antisense	genic	intronic
TCONS_00046789	0	159.97	NW_020170558.1	93630	94723	-	XM_024499202.1	784	antisense	intergenic	downstream
TCONS_00020088	23.7644	159.719	NW_020170405.1	396114	396841	-	XM_024493440.1	692	antisense	intergenic	downstream
TCONS_00041491	42.7668	159.664	NW_020170498.1	239031	239927	-	XM_024498020.1	1145	sense	intergenic	downstream
TCONS_00043755	0.490469	159.473	NW_020170519.1	90044	92959	+	XM_024498499.1	0	sense	genic	exonic
TCONS_00051119	0	159.399	NW_020170653.1	16944	19933	-	XM_024500051.1	0	antisense	genic	intronic
TCONS_00052411	0	159.305	NW_020170717.1	7055	8004	-	XM_024500282.1	6210	antisense	intergenic	downstream
TCONS_00038901	90.4699	159.266	NW_020170480.1	153253	153968	+	XM_024497494.1	1246	antisense	intergenic	upstream
TCONS_00029582	108.318	158.032	NW_020170433.1	168932	170456	-	XM_024495467.1	346	antisense	intergenic	downstream
TCONS_00052527	1.00779	157.915	NW_020170728.1	11482	14808	-	XM_024500298.1	0	sense	genic	exonic
TCONS_00009152	0	157.512	NW_020170388.1	1819256	1819553	+	XM_024491284.1	0	antisense	genic	exonic
TCONS_00042743	122.498	156.765	NW_020170509.1	94279	96777	-	XM_024498287.1	0	antisense	genic	intronic
TCONS_00040599	9.63497	156.651	NW_020170491.1	246747	247233	+	XM_024497843.1	675	sense	intergenic	downstream
TCONS_00037466	127.349	156.531	NW_020170471.1	26752	28587	+	XM_024497179.1	2531	antisense	intergenic	downstream
TCONS_00001461	534.752	156.528	NW_020170381.1	1901080	1902518	-	XM_024489470.1	294	sense	intergenic	upstream
TCONS_00044737	0	156.355	NW_020170530.1	94252	94631	-	XM_024498749.1	709	antisense	intergenic	downstream
TCONS_00001261	0	155.908	NW_020170381.1	1159038	1159405	-	XM_024489386.1	1494	antisense	intergenic	upstream
TCONS_00047071	0	155.703	NW_020170563.1	104624	109638	-	XM_024499264.1	0	sense	genic	exonic
TCONS_00050806	0	155.054	NW_020170642.1	1664	3519	+	XM_024499995.1	0	antisense	genic	intronic
TCONS_00030373	0	155.011	NW_020170436.1	488781	496253	+	XM_024495678.1	0	sense	genic	intronic
TCONS_00033599	61.5631	154.842	NW_020170450.1	28574	29916	+	XM_024496354.1	3827	sense	intergenic	downstream
TCONS_00053044	0	154.84	NW_020170781.1	4764	5361	-	XM_024500379.1	0	sense	genic	intronic
TCONS_00027596	0	154.144	NW_020170426.1	258141	259025	-	XM_024495054.1	0	sense	genic	exonic
TCONS_00000748	204.525	153.788	NW_020170381.1	2940597	2941379	+	XM_024489576.1	345	antisense	intergenic	downstream
TCONS_00001602	345.647	153.746	NW_020170381.1	2449734	2451606	-	XM_024489526.1	427	antisense	intergenic	upstream
TCONS_00039645	0	153.738	NW_020170485.1	41873	42203	+	XM_024497633.1	1813	antisense	intergenic	downstream
TCONS_00042544	91.1909	153.434	NW_020170507.1	183508	186282	-	XM_024498249.1	1645	antisense	intergenic	upstream
TCONS_00050594	0	153.366	NW_020170635.1	13110	15065	+	XM_024499948.1	0	sense	genic	intronic
TCONS_00028794	98.6918	152.83	NW_020170430.1	434999	435892	-	XM_024495328.1	0	sense	genic	exonic
TCONS_00047227	31.154	152.596	NW_020170566.1	89050	90859	+	XM_024499305.1	0	sense	genic	exonic
TCONS_00039213	289.971	152.353	NW_020170482.1	11259	11623	+	XM_024497540.1	128	antisense	intergenic	downstream
TCONS_00004574	48.174	152.009	NW_020170383.1	2568792	2569059	-	XM_024490209.1	3765	antisense	intergenic	downstream
TCONS_00011728	0	151.789	NW_020170391.1	1126383	1127332	-	XM_024491739.1	1879	sense	intergenic	upstream
TCONS_00003861	13.9556	151.605	NW_020170383.1	2496924	2498392	+	XM_024490203.1	371	antisense	intergenic	downstream
TCONS_00052721	0	150.783	NW_020170747.1	88	2339	-	XM_024500330.1	0	antisense	genic	intronic
TCONS_00047086	0	150.034	NW_020170564.1	42417	43555	+	XM_024499270.1	253	antisense	intergenic	downstream
TCONS_00049003	23.1167	149.921	NW_020170595.1	47912	49464	-	XM_024499642.1	678	sense	intergenic	downstream
TCONS_00044851	69.2587	149.41	NW_020170532.1	21269	25203	+	XM_024498781.1	0	sense	genic	intronic
TCONS_00043274	195.258	149.331	NW_020170514.1	206460	211779	+	XM_024498410.1	0	sense	genic	intronic
TCONS_00011431	30.3573	149.084	NW_020170391.1	1468864	1472051	+	XM_024491780.1	0	sense	genic	exonic
TCONS_00030495	9.95933	148.4	NW_020170436.1	491510	492252	-	XM_024495678.1	570	antisense	intergenic	upstream
TCONS_00006167	480.312	148.359	NW_020170385.1	743103	743753	+	XM_024490590.1	53	antisense	intergenic	downstream
TCONS_00019752	74.2145	148.198	NW_020170405.1	1649	4000	+	XM_024493389.1	0	antisense	genic	exonic
TCONS_00039556	480.648	147.842	NW_020170484.1	264667	265351	+	XM_024497620.1	2142	sense	intergenic	upstream
TCONS_00000021	11.3988	146.981	NW_020170381.1	59939	62207	+	XM_024489258.1	0	sense	genic	exonic
TCONS_00020239	47.9405	146.793	NW_020170406.1	13812	15263	+	XM_024493499.1	0	sense	genic	exonic
TCONS_00053070	0	146.646	NW_020170788.1	523	1363	+	XM_024500385.1	821	antisense	intergenic	downstream
TCONS_00002529	0	146.524	NW_020170382.1	2904621	2908290	+	XM_024489894.1	2300	antisense	intergenic	upstream
TCONS_00048382	106.88	146.293	NW_020170585.1	23566	24781	+	XM_024499527.1	4200	sense	intergenic	upstream
TCONS_00039794	25.5897	146.165	NW_020170486.1	5884	6617	+	XM_024497658.1	0	sense	genic	intronic
TCONS_00027964	0	145.96	NW_020170427.1	541305	541678	-	XM_024495138.1	3440	sense	intergenic	downstream
TCONS_00032972	0	145.8	NW_020170446.1	450832	456268	-	XM_024496219.1	320	sense	intergenic	upstream
TCONS_00052595	25.0199	145.525	NW_020170734.1	2606	4934	+	XM_024500310.1	0	sense	genic	intronic
TCONS_00051996	167.789	145.484	NW_020170690.1	4539	5294	-	XM_024500197.1	0	sense	genic	exonic
TCONS_00050418	0	145.44	NW_020170629.1	5160	6498	-	XM_024499915.1	0	antisense	genic	intronic
TCONS_00004820	42.1385	145.221	NW_020170384.1	616994	617877	+	XM_024490313.1	0	sense	genic	intronic
TCONS_00012007	0	145.102	NW_020170392.1	452287	452567	+	XM_024491854.1	0	sense	genic	exonic
TCONS_00042182	0	144.932	NW_020170504.1	124671	125294	-	XM_024498172.1	0	sense	genic	intronic
TCONS_00028488	71.4576	144.901	NW_020170429.1	252611	253176	-	XM_024495257.1	0	antisense	genic	exonic
TCONS_00026002	0	144.264	NW_020170421.1	550940	551291	+	XM_024494787.1	216	sense	intergenic	downstream
TCONS_00044314	0	143.787	NW_020170526.1	8774	9187	+	XM_024498633.1	0	sense	genic	exonic
TCONS_00012711	0	143.357	NW_020170393.1	235676	236001	+	XM_024491990.1	167	sense	intergenic	upstream
TCONS_00006183	0	142.714	NW_020170385.1	804518	804791	+	XM_024490596.1	2308	sense	intergenic	downstream
TCONS_00010670	0	141.791	NW_020170390.1	1702249	1704422	+	XM_024491632.1	0	sense	genic	exonic
TCONS_00048851	31.4095	140.5	NW_020170592.1	73935	74653	+	XM_024499612.1	0	sense	genic	exonic
TCONS_00052131	16.1586	139.592	NW_020170700.1	6524	21211	+	XM_024500235.1	0	antisense	genic	intronic
TCONS_00043738	0	139.472	NW_020170519.1	27166	27859	+	XM_024498490.1	5515	antisense	intergenic	upstream
TCONS_00044145	0	139.199	NW_020170523.1	70704	71093	-	XM_024498576.1	0	antisense	genic	exonic
TCONS_00051497	35.5908	139.127	NW_020170667.1	20007	24273	+	XM_024500112.1	9729	antisense	intergenic	upstream
TCONS_00050844	62.0785	138.853	NW_020170642.1	32689	36658	-	XM_024500000.1	789	antisense	intergenic	downstream
TCONS_00010016	50.8353	138.818	NW_020170389.1	759950	763157	-	XM_024491358.1	0	antisense	genic	intronic
TCONS_00006525	0	138.49	NW_020170385.1	2167907	2168447	+	XM_024490745.1	0	sense	genic	exonic
TCONS_00001604	0.000375	138.383	NW_020170381.1	2451061	2451602	-	XM_024489526.1	431	antisense	intergenic	upstream
TCONS_00040803	0	138.253	NW_020170493.1	136098	136570	+	XM_024497880.1	814	sense	intergenic	downstream
TCONS_00030323	0	138.132	NW_020170436.1	360581	362987	+	XM_024495659.1	0	antisense	genic	exonic
TCONS_00018598	0	137.563	NW_020170402.1	7681	8617	-	XM_024493112.1	0	sense	genic	intronic
TCONS_00050949	42.2656	136.938	NW_020170646.1	23150	23764	-	XM_024500018.1	0	sense	genic	exonic
TCONS_00048787	14.7031	136.9	NW_020170591.1	79312	80718	+	XM_024499601.1	0	sense	genic	intronic
TCONS_00007567	30.263	136.563	NW_020170386.1	119342	119937	-	XM_024490760.1	0	sense	genic	exonic
TCONS_00007823	0	135.963	NW_020170386.1	1185551	1186368	-	XM_024490882.1	0	sense	genic	exonic
TCONS_00044897	0	135.678	NW_020170532.1	121361	121869	+	XM_024498794.1	1933	sense	intergenic	upstream
TCONS_00014067	1.74983	135.393	NW_020170394.1	1056394	1112721	-	XM_024492239.1	0	antisense	genic	intronic
TCONS_00040880	40.2529	134.892	NW_020170493.1	166040	167093	-	XM_024497883.1	534	sense	intergenic	downstream
TCONS_00044115	4.97847	134.77	NW_020170523.1	170152	171515	+	XM_024498587.1	0	antisense	genic	exonic
TCONS_00051511	0	134.538	NW_020170668.1	7469	9301	+	XM_024500114.1	0	antisense	genic	intronic
TCONS_00049143	29.8723	134.456	NW_020170598.1	84084	85963	+	XM_024499673.1	0	antisense	genic	exonic
TCONS_00013650	80.4981	134.156	NW_020170394.1	737056	737827	+	XM_024492205.1	1104	sense	intergenic	downstream
TCONS_00052546	471.225	134.049	NW_020170730.1	11877	12856	+	XM_024500301.1	0	sense	genic	intronic
TCONS_00031461	93.1225	133.79	NW_020170440.1	410601	411011	-	XM_024495877.1	817	antisense	intergenic	upstream
TCONS_00033589	0	133.498	NW_020170450.1	18717	19066	+	XM_024496353.1	89	antisense	intergenic	downstream
TCONS_00021529	0	133.481	NW_020170408.1	579358	659537	-	XM_024493751.1	0	sense	genic	intronic
TCONS_00021081	164.385	133.413	NW_020170407.1	924076	925086	-	XM_024493679.1	736	sense	intergenic	upstream
TCONS_00027375	307.751	133.339	NW_020170425.1	391930	396649	-	XM_024495009.1	0	sense	genic	exonic
TCONS_00038912	33.7871	133.116	NW_020170480.1	211326	212134	+	XM_024497497.1	1282	sense	intergenic	downstream
TCONS_00033384	0	132.765	NW_020170448.1	346466	346757	-	XM_024496298.1	2856	sense	intergenic	upstream
TCONS_00047153	0	132.148	NW_020170565.1	55868	56973	+	XM_024499288.1	0	antisense	genic	exonic
TCONS_00006409	74.2161	132.12	NW_020170385.1	1746534	1747058	+	XM_024490698.1	0	sense	genic	exonic
TCONS_00041085	0	132.082	NW_020170495.1	27980	66387	-	XM_024497924.1	0	sense	genic	intronic
TCONS_00047978	0	131.853	NW_020170580.1	6919	7945	+	XM_024499468.1	3905	antisense	intergenic	downstream
TCONS_00010247	38.5824	131.198	NW_020170389.1	1817847	1818869	-	XM_024491445.1	10667	antisense	intergenic	downstream
TCONS_00050330	49.4789	130.789	NW_020170626.1	38112	42943	-	XM_024499897.1	0	sense	genic	exonic
TCONS_00050976	26.6024	130.476	NW_020170647.1	34413	37889	+	XM_024500027.1	0	antisense	genic	intronic
TCONS_00025121	0	130.207	NW_020170418.1	536191	536851	-	XM_024494572.1	0	sense	genic	exonic
TCONS_00032889	7.26013	130.103	NW_020170446.1	94309	95070	-	XM_024496179.1	578	antisense	intergenic	upstream
TCONS_00028338	0	129.976	NW_020170429.1	209666	210486	+	XM_024495253.1	182	antisense	intergenic	downstream
TCONS_00008115	222.938	129.845	NW_020170387.1	561345	563340	+	XM_024491026.1	0	antisense	genic	exonic
TCONS_00036143	34.7071	129.72	NW_020170462.1	351555	352684	-	XM_024496883.1	0	antisense	genic	exonic
TCONS_00050999	0	129.294	NW_020170647.1	33503	37084	-	XM_024500027.1	0	sense	genic	intronic
TCONS_00044508	0	129.242	NW_020170528.1	50488	51396	+	XM_024498695.1	0	antisense	genic	exonic
TCONS_00007451	53.1128	129.041	NW_020170386.1	1560671	1561582	+	XM_024490924.1	0	sense	genic	exonic
TCONS_00010653	67.9524	129.013	NW_020170390.1	1659354	1659688	+	XM_024491623.1	0	sense	genic	exonic
TCONS_00014073	0	128.499	NW_020170394.1	1111144	1111422	-	XM_024492242.1	2084	antisense	intergenic	upstream
TCONS_00008291	0	128.396	NW_020170387.1	1415915	1417356	+	XM_024491110.1	0	sense	genic	intronic
TCONS_00051197	0	128.304	NW_020170656.1	8570	9279	+	XM_024500068.1	784	antisense	intergenic	upstream
TCONS_00049265	11.1685	128.173	NW_020170600.1	46563	47154	-	XM_024499690.1	0	sense	genic	exonic
TCONS_00010682	33.811	127.881	NW_020170390.1	15613	16190	-	XM_024491449.1	0	sense	genic	exonic
TCONS_00048884	0	127.878	NW_020170593.1	2140	2876	+	XM_024499614.1	9429	sense	intergenic	upstream
TCONS_00027270	50.4183	127.292	NW_020170425.1	602003	602840	+	XM_024495024.1	0	sense	genic	exonic
TCONS_00053125	0	126.843	NW_020170795.1	4803	6323	-
TCONS_00053811	64.8851	125.887	NW_020171030.1	20	652	-
TCONS_00046980	0	125.616	NW_020170562.1	4755	5380	+	XM_024499244.1	0	sense	genic	exonic
TCONS_00049210	23.5127	125.592	NW_020170599.1	38929	39560	-	XM_024499680.1	342	sense	intergenic	upstream
TCONS_00052920	5.66824	125.511	NW_020170767.1	3753	10010	+	XM_024500358.1	0	antisense	genic	intronic
TCONS_00039591	0	125.384	NW_020170484.1	142732	144447	-	XM_024497609.1	1427	sense	intergenic	downstream
TCONS_00046782	0	124.701	NW_020170558.1	82480	84795	-	XM_024499202.1	0	antisense	genic	intronic
TCONS_00021138	0	124.681	NW_020170408.1	161824	162790	+	XM_024493705.1	426	antisense	intergenic	downstream
TCONS_00014260	0	124.194	NW_020170395.1	591848	592663	+	XM_024492319.1	0	sense	genic	exonic
TCONS_00050828	132.143	124.052	NW_020170642.1	1	778	-	XM_024499995.1	125	sense	intergenic	downstream
TCONS_00014119	82.7517	123.899	NW_020170394.1	1294624	1297730	-	XM_024492261.1	0	sense	genic	exonic
TCONS_00025903	0	123.781	NW_020170421.1	164217	171901	+	XM_024494751.1	0	sense	genic	exonic
TCONS_00033492	217.173	123.72	NW_020170449.1	2480	21677	-	XM_024496311.1	0	antisense	genic	intronic
TCONS_00051987	23.8771	123.592	NW_020170690.1	7278	7698	+	XM_024500198.1	0	sense	genic	exonic
TCONS_00023165	0	123.482	NW_020170413.1	137106	137734	+	XM_024494156.1	0	antisense	genic	intronic
TCONS_00048701	0	123	NW_020170589.1	72713	74667	-	XM_024499575.1	0	antisense	genic	exonic
TCONS_00052901	0	122.93	NW_020170764.1	6637	10405	+	XM_024500355.1	0	sense	genic	intronic
TCONS_00006652	0	122.828	NW_020170385.1	383267	385327	-	XM_024490557.1	2229	sense	intergenic	downstream
TCONS_00009329	0	122.339	NW_020170388.1	862977	864570	-	XM_024491219.1	317	sense	intergenic	downstream
TCONS_00014145	0	121.635	NW_020170395.1	56597	60041	+	XM_024492274.1	0	sense	genic	intronic
TCONS_00007971	348.234	121.295	NW_020170386.1	1737116	1737480	-	XM_024490939.1	1371	antisense	intergenic	downstream
TCONS_00051323	0	121.254	NW_020170660.1	34729	36758	-	XM_024500087.1	0	antisense	genic	exonic
TCONS_00051324	0	121.254	NW_020170660.1	34729	36758	-	XM_024500087.1	0	antisense	genic	exonic
TCONS_00047433	0	121.147	NW_020170570.1	69579	70317	+	XM_024499357.1	0	sense	genic	exonic
TCONS_00051625	16.4801	121.118	NW_020170672.1	18141	20972	-	XM_024500133.1	0	antisense	genic	exonic
TCONS_00044164	173.194	121.064	NW_020170523.1	175496	175989	-	XM_024498587.1	0	sense	genic	intronic
TCONS_00041408	0	121.063	NW_020170498.1	173005	173350	+	XM_024498014.1	0	sense	genic	intronic
TCONS_00046740	0	120.981	NW_020170558.1	93750	94715	+	XM_024499202.1	904	sense	intergenic	downstream
TCONS_00016723	81.6548	120.909	NW_020170398.1	1179123	1182217	-	XM_024492778.1	0	antisense	genic	exonic
TCONS_00041367	60.5342	120.486	NW_020170498.1	3000	7203	+	XM_024497990.1	0	antisense	genic	exonic
TCONS_00000700	600.71	120.254	NW_020170381.1	2731662	2732145	+	XM_024489554.1	2341	antisense	intergenic	downstream
TCONS_00001566	182.965	119.804	NW_020170381.1	2343437	2344784	-	XM_024489515.1	0	antisense	genic	intronic
TCONS_00012571	0	119.55	NW_020170392.1	1236750	1237510	-	XM_024491932.1	2814	antisense	intergenic	upstream
TCONS_00051645	8.3337	119.444	NW_020170674.1	17811	19072	+	XM_024500140.1	0	antisense	genic	exonic
TCONS_00042145	5.88494	119.043	NW_020170504.1	13805	16270	-	XM_024498162.1	0	antisense	genic	intronic
TCONS_00037509	0	119.003	NW_020170471.1	198397	198665	+	XM_024497193.1	0	antisense	genic	intronic
TCONS_00018067	70.212	118.873	NW_020170401.1	1084228	1085599	+	XM_024493109.1	0	antisense	genic	exonic
TCONS_00048974	0	118.738	NW_020170595.1	47420	49275	+	XM_024499642.1	867	antisense	intergenic	downstream
TCONS_00028732	0	118.613	NW_020170430.1	166594	166931	-	XM_024495296.1	1971	antisense	intergenic	upstream
TCONS_00044422	211.173	118.567	NW_020170527.1	72187	77915	+	XM_024498676.1	0	antisense	genic	exonic
TCONS_00011025	0	118.419	NW_020170390.1	1433237	1433645	-	XM_024491604.1	222	sense	intergenic	upstream
TCONS_00002486	0	118.377	NW_020170382.1	2668978	2670576	+	XM_024489878.1	270	sense	intergenic	upstream
TCONS_00047558	28.3571	118.135	NW_020170572.1	81577	83381	+	XM_024499383.1	0	sense	genic	intronic
TCONS_00052515	0	118.031	NW_020170728.1	11732	12353	+	XM_024500298.1	0	antisense	genic	exonic
TCONS_00003516	0	118.003	NW_020170383.1	651739	652590	+	XM_024490011.1	0	sense	genic	exonic
TCONS_00037521	0	117.982	NW_020170471.1	242320	242811	+	XM_024497198.1	0	sense	genic	exonic
TCONS_00020941	0	117.979	NW_020170407.1	329805	330240	-	XM_024493622.1	0	sense	genic	exonic
TCONS_00051164	4.44705	117.978	NW_020170654.1	37540	38810	-	XM_024500060.1	4633	antisense	intergenic	downstream
TCONS_00021080	0.039485	117.584	NW_020170407.1	924076	925086	-	XM_024493679.1	736	sense	intergenic	upstream
TCONS_00046715	71.1688	117.368	NW_020170558.1	19798	22855	+	XM_024499197.1	0	antisense	genic	intronic
TCONS_00021101	0	116.98	NW_020170408.1	26467	27592	+	XM_024493688.1	0	sense	genic	exonic
TCONS_00011434	13.1777	116.881	NW_020170391.1	1482641	1483803	+	XM_024491780.1	0	sense	genic	intronic
TCONS_00019799	0	116.84	NW_020170405.1	179543	185275	+	XM_024493413.1	0	antisense	genic	intronic
TCONS_00037705	238.159	116.671	NW_020170472.1	284217	285791	+	XM_024497238.1	0	antisense	genic	exonic
TCONS_00047220	6.69328	116.639	NW_020170566.1	74499	75352	+	XM_024499304.1	9026	sense	intergenic	upstream
TCONS_00018564	75.6593	116.549	NW_020170402.1	942316	943240	+	XM_024493195.1	1217	antisense	intergenic	downstream
TCONS_00010821	0	116.457	NW_020170390.1	627991	628671	-	XM_024491522.1	165	sense	intergenic	downstream
TCONS_00049388	0	116.385	NW_020170604.1	15639	19545	+	XM_024499725.1	27	sense	intergenic	upstream
TCONS_00011281	0	116.068	NW_020170391.1	874877	877514	+	XM_024491717.1	0	sense	genic	exonic
TCONS_00043795	0	115.705	NW_020170519.1	93974	96101	-	XM_024498499.1	844	antisense	intergenic	downstream
TCONS_00028398	0	115.682	NW_020170429.1	529302	529633	+	XM_024495274.1	0	antisense	genic	intronic
TCONS_00026396	70.0252	115.581	NW_020170422.1	162028	162412	-	XM_024494812.1	3627	antisense	intergenic	upstream
TCONS_00015835	0	115.263	NW_020170397.1	277370	277782	-	XM_024492549.1	829	sense	intergenic	upstream
TCONS_00047255	3.14921	115.141	NW_020170566.1	25950	28427	-	XM_024499297.1	0	antisense	genic	exonic
TCONS_00005649	0	115.096	NW_020170384.1	1308145	1309937	-	XM_024490381.1	1368	antisense	intergenic	downstream
TCONS_00038210	13.1087	113.979	NW_020170475.1	117557	118263	-	XM_024497320.1	400	antisense	intergenic	downstream
TCONS_00001053	250.909	113.868	NW_020170381.1	327462	328361	-	XM_024489286.1	795	antisense	intergenic	upstream
TCONS_00027328	50.9998	113.736	NW_020170425.1	171154	233511	-	XM_024494985.1	0	sense	genic	intronic
TCONS_00023478	160.481	113.308	NW_020170414.1	99924	100958	+	XM_024494216.1	1388	sense	intergenic	downstream
TCONS_00053078	0	113.248	NW_020170789.1	5047	7245	+	XM_024500388.1	0	sense	genic	intronic
TCONS_00037552	0	113.198	NW_020170471.1	323170	325490	+	XM_024497211.1	1464	sense	intergenic	downstream
TCONS_00018197	40.8091	113.048	NW_020170401.1	576645	577401	-	XM_024493063.1	0	antisense	genic	exonic
TCONS_00049932	39.2414	112.915	NW_020170617.1	6434	6799	+	XM_024499830.1	0	sense	genic	intronic
TCONS_00032899	0	112.56	NW_020170446.1	109030	144530	-	XM_024496184.1	0	antisense	genic	exonic
TCONS_00049980	16.4253	112.557	NW_020170617.1	31029	31936	-	XM_024499832.1	0	antisense	genic	exonic
TCONS_00022789	44.1662	112.404	NW_020170412.1	265140	265968	+	XM_024494090.1	19	sense	intergenic	downstream
TCONS_00008393	0	112.278	NW_020170387.1	1877692	1878550	+	XM_024491149.1	3797	sense	intergenic	upstream
TCONS_00014523	0	112.268	NW_020170395.1	185160	185951	-	XM_024492285.1	2066	antisense	intergenic	upstream
TCONS_00050328	0.006912	112.259	NW_020170626.1	38112	42943	-	XM_024499897.1	0	sense	genic	exonic
TCONS_00006552	0	112.161	NW_020170385.1	29536	31632	-	XM_024490520.1	122	sense	intergenic	upstream
TCONS_00011614	77.2014	112.129	NW_020170391.1	550545	550892	-	XM_024491686.1	0	sense	genic	exonic
TCONS_00018594	13.7615	111.896	NW_020170402.1	1128	4696	-	XM_024493112.1	0	sense	genic	intronic
TCONS_00003481	122.46	111.743	NW_020170383.1	536801	539320	+	XM_024489993.1	0	antisense	genic	exonic
TCONS_00012619	0	111.478	NW_020170392.1	1494413	1494795	-	XM_024491952.1	0	antisense	genic	intronic
TCONS_00019055	0	111.435	NW_020170403.1	1036027	1039253	+	XM_024493283.1	3940	sense	intergenic	downstream
TCONS_00049420	0	111.241	NW_020170604.1	15084	19288	-	XM_024499725.1	284	antisense	intergenic	upstream
TCONS_00001260	134.665	110.526	NW_020170381.1	1159038	1159405	-	XM_024489386.1	1494	antisense	intergenic	upstream
TCONS_00042607	0	109.8	NW_020170508.1	189332	192218	+	XM_024498276.1	0	sense	genic	intronic
TCONS_00001116	138.108	109.761	NW_020170381.1	582988	583836	-	XM_024489313.1	0	sense	genic	intronic
TCONS_00037205	609.776	109.609	NW_020170469.1	78780	79496	-	XM_024497117.1	0	sense	genic	exonic
TCONS_00045203	185.462	109.536	NW_020170536.1	55620	56024	+	XM_024498853.1	263	sense	intergenic	downstream
TCONS_00039792	0	109.435	NW_020170485.1	283709	285728	-	XM_024497657.1	1779	sense	intergenic	upstream
TCONS_00033913	392.497	109.155	NW_020170451.1	121562	124651	-	XM_024496410.1	0	antisense	genic	intronic
TCONS_00053905	14.2743	108.948	NW_020171130.1	168	1082	-	XM_024500533.1	0	sense	genic	exonic
TCONS_00037203	0	108.907	NW_020170469.1	75502	76434	-	XM_024497116.1	1440	antisense	intergenic	downstream
TCONS_00028333	160.502	108.851	NW_020170429.1	194823	196669	+	XM_024495250.1	0	antisense	genic	exonic
TCONS_00036266	0	108.825	NW_020170463.1	130174	131464	-	XM_024496896.1	0	antisense	genic	intronic
TCONS_00018198	102.562	108.314	NW_020170401.1	576645	577581	-	XM_024493063.1	0	antisense	genic	exonic
TCONS_00036306	3.21887	108.294	NW_020170463.1	318118	320214	-	XM_024496911.1	0	antisense	genic	exonic
TCONS_00007972	0	108.272	NW_020170386.1	1737116	1737480	-	XM_024490939.1	1371	antisense	intergenic	downstream
TCONS_00016130	0	108.055	NW_020170398.1	77106	78055	+	XM_024492670.1	0	sense	genic	exonic
TCONS_00028422	0	107.761	NW_020170429.1	23863	24675	-	XM_024495227.1	2651	sense	intergenic	downstream
TCONS_00000609	0	107.667	NW_020170381.1	2377005	2378523	+	XM_024489517.1	0	sense	genic	exonic
TCONS_00053077	0	107.499	NW_020170788.1	5145	7323	-	XM_024500386.1	0	antisense	genic	intronic
TCONS_00005942	0	107.43	NW_020170384.1	2743566	2744343	-	XM_024490498.1	0	sense	genic	intronic
TCONS_00005406	0	106.927	NW_020170384.1	229447	229877	-	XM_024490276.1	0	antisense	genic	exonic
TCONS_00052104	106.029	106.787	NW_020170697.1	19972	20808	-	XM_024500226.1	1165	sense	intergenic	upstream
TCONS_00027123	0	106.786	NW_020170424.1	614631	615177	-	XM_024494965.1	307	sense	intergenic	upstream
TCONS_00050629	0	106.626	NW_020170635.1	45609	47064	-	XM_024499954.1	485	sense	intergenic	upstream
TCONS_00024471	11.9344	106.447	NW_020170416.1	492560	496005	-	XM_024494420.1	0	antisense	genic	exonic
TCONS_00021374	171.783	105.999	NW_020170408.1	33518	34091	-	XM_024493689.1	0	sense	genic	exonic
TCONS_00032753	73.9994	105.614	NW_020170446.1	108786	109228	+	XM_024496180.1	150	sense	intergenic	downstream
TCONS_00036376	0	105.479	NW_020170464.1	236010	236570	+	XM_024496944.1	292	antisense	intergenic	upstream
TCONS_00035897	108.671	105.413	NW_020170461.1	300192	301320	-	XM_024496838.1	0	antisense	genic	intronic
TCONS_00047034	0	104.957	NW_020170562.1	119514	123338	-	XM_024499255.1	469	antisense	intergenic	upstream
TCONS_00043293	2.32071	104.76	NW_020170514.1	62737	63521	-	XM_024498396.1	0	sense	genic	exonic
TCONS_00032900	0	104.627	NW_020170446.1	109472	142596	-	XM_024496184.1	0	antisense	genic	exonic
TCONS_00052792	0	104.483	NW_020170752.1	3586	5790	-	XM_024500335.1	1090	antisense	intergenic	upstream
TCONS_00031260	123.816	104.339	NW_020170440.1	156134	159828	+	XM_024495857.1	2545	sense	intergenic	downstream
TCONS_00049534	1.94751	104.237	NW_020170606.1	56567	60662	-	XM_024499746.1	0	sense	genic	intronic
TCONS_00033912	0	104.211	NW_020170451.1	72700	80289	-	XM_024496406.1	0	antisense	genic	intronic
TCONS_00037900	54.4649	103.683	NW_020170473.1	146916	148364	-	XM_024497258.1	0	antisense	genic	exonic
TCONS_00043797	0	103.603	NW_020170519.1	96777	98556	-	XM_024498499.1	3647	antisense	intergenic	downstream
TCONS_00044211	40.5452	103.451	NW_020170524.1	136902	137264	+	XM_024498608.1	0	sense	genic	intronic
TCONS_00014525	74.8059	103.362	NW_020170395.1	187017	187735	-	XM_024492285.1	282	antisense	intergenic	upstream
TCONS_00004416	176.964	103.331	NW_020170383.1	1827931	1828419	-	XM_024490131.1	1851	sense	intergenic	upstream
TCONS_00009033	20.3753	103.179	NW_020170388.1	914789	915531	+	XM_024491224.1	0	sense	genic	exonic
TCONS_00048663	23.9931	103.155	NW_020170589.1	94586	97435	+	XM_024499578.1	0	antisense	genic	intronic
TCONS_00037457	0	103.153	NW_020170470.1	327220	334998	-	XM_024497174.1	0	sense	genic	intronic
TCONS_00052402	5.64632	103.012	NW_020170717.1	7056	7848	+	XM_024500282.1	6211	sense	intergenic	downstream
TCONS_00011045	0	102.953	NW_020170390.1	1515759	1520843	-	XM_024491611.1	23	sense	intergenic	upstream
TCONS_00043111	0	102.946	NW_020170512.1	211569	212045	-	XM_024498371.1	1312	antisense	intergenic	downstream
TCONS_00049772	20.6753	102.541	NW_020170613.1	41662	41985	+	XM_024499805.1	9435	sense	intergenic	upstream
TCONS_00053296	0	102.3	NW_020170828.1	3298	3770	-
TCONS_00035138	0	102.221	NW_020170457.1	337586	338021	-	XM_024496698.1	2605	antisense	intergenic	downstream
TCONS_00038222	96.2043	102.145	NW_020170475.1	161941	162925	-	XM_024497325.1	0	antisense	genic	exonic
TCONS_00052828	0	101.843	NW_020170756.1	9401	11211	-	XM_024500341.1	0	sense	genic	exonic
TCONS_00013593	0	101.419	NW_020170394.1	542589	542979	+	XM_024492185.1	0	antisense	genic	intronic
TCONS_00010445	0	101.374	NW_020170390.1	822563	823537	+	XM_024491547.1	0	antisense	genic	exonic
TCONS_00000652	0	101.319	NW_020170381.1	2508485	2508746	+	XM_024489534.1	0	sense	genic	intronic
TCONS_00054111	88.9864	101.19	NW_020171328.1	600	1015	+	XM_024500565.1	0	sense	genic	exonic
TCONS_00030494	13.6304	100.899	NW_020170436.1	489497	491443	-	XM_024495677.1	0	sense	genic	intronic
TCONS_00042776	0	100.72	NW_020170510.1	16203	31032	+	XM_024498303.1	0	antisense	genic	exonic
TCONS_00042504	0	100.699	NW_020170507.1	179172	179668	+	XM_024498248.1	3646	sense	intergenic	downstream
TCONS_00012369	20.3615	100.643	NW_020170392.1	387437	389566	-	XM_024491845.1	0	sense	genic	exonic
TCONS_00034073	52.2664	100.577	NW_020170452.1	36376	36911	-	XM_024496438.1	0	sense	genic	exonic
TCONS_00039687	0	100.565	NW_020170485.1	243658	244135	+	XM_024497653.1	0	sense	genic	intronic
TCONS_00045277	0	100.389	NW_020170537.1	108564	108960	+	XM_024498871.1	0	antisense	genic	exonic
TCONS_00008374	9.33753	100.168	NW_020170387.1	1787958	1788335	+	XM_024491141.1	791	antisense	intergenic	upstream
TCONS_00049817	0	100.117	NW_020170613.1	68696	70022	-	XM_024499808.1	0	antisense	genic	intronic
TCONS_00046801	0	100.113	NW_020170558.1	127774	129482	-	XM_024499206.1	0	sense	genic	intronic
TCONS_00032551	58.6241	100.058	NW_020170445.1	350682	351870	+	XM_024496151.1	1593	sense	intergenic	upstream
TCONS_00018540	1e-06	100.012	NW_020170402.1	808121	809278	+	XM_024493185.1	0	antisense	genic	intronic
TCONS_00020340	100.488	99.835	NW_020170406.1	488368	490426	+	XM_024493544.1	1633	sense	intergenic	upstream
TCONS_00031543	101.66	99.7061	NW_020170441.1	211886	212640	+	XM_024495911.1	2093	antisense	intergenic	upstream
TCONS_00016668	70.7299	99.6542	NW_020170398.1	888215	890736	-	XM_024492754.1	1908	antisense	intergenic	downstream
TCONS_00050033	0	99.6057	NW_020170618.1	20747	21398	-	XM_024499839.1	0	antisense	genic	intronic
TCONS_00025245	0	99.3967	NW_020170419.1	298921	299753	+	XM_024494620.1	698	sense	intergenic	downstream
TCONS_00052534	0	99.2627	NW_020170729.1	12699	13783	+	XM_024500299.1	0	antisense	genic	intronic
TCONS_00019826	0	99.197	NW_020170405.1	308416	311370	+	XM_024493428.1	434	antisense	intergenic	downstream
TCONS_00009196	0	99.1504	NW_020170388.1	113671	113977	-	XM_024491171.1	1098	antisense	intergenic	upstream
TCONS_00010246	5.17078	99.0039	NW_020170389.1	1817847	1818869	-	XM_024491445.1	10667	antisense	intergenic	downstream
TCONS_00026027	36.8005	98.9981	NW_020170421.1	644499	645701	+	XM_024494797.1	0	antisense	genic	exonic
TCONS_00049216	0	98.8567	NW_020170600.1	4034	5904	+	XM_024499685.1	0	sense	genic	intronic
TCONS_00033791	0	98.7178	NW_020170450.1	426143	433845	-	XM_024496395.1	847	antisense	intergenic	downstream
TCONS_00021480	60.8298	98.5335	NW_020170408.1	394210	396796	-	XM_024493729.1	0	sense	genic	exonic
TCONS_00044840	0	98.457	NW_020170532.1	1337	2941	+	XM_024498778.1	0	sense	genic	exonic
TCONS_00050130	0	98.1405	NW_020170621.1	35580	35838	+	XM_024499862.1	2734	antisense	intergenic	upstream
TCONS_00051138	0	98.0722	NW_020170654.1	8706	9075	+	XM_024500055.1	0	sense	genic	exonic
TCONS_00034081	0	97.6362	NW_020170452.1	65842	66384	-	XM_024496440.1	2334	sense	intergenic	downstream
TCONS_00046325	0	97.6324	NW_020170552.1	61049	61425	+	XM_024499120.1	0	sense	genic	exonic
TCONS_00017105	140.589	97.4992	NW_020170399.1	326578	327788	-	XM_024492815.1	0	antisense	genic	exonic
TCONS_00033009	142.899	97.4448	NW_020170447.1	166856	167396	+	XM_024496231.1	1402	sense	intergenic	downstream
TCONS_00048711	0	97.4236	NW_020170589.1	95213	97140	-	XM_024499578.1	0	sense	genic	intronic
TCONS_00048712	0	97.4236	NW_020170589.1	95213	97140	-	XM_024499578.1	0	sense	genic	intronic
TCONS_00043793	0	97.3667	NW_020170519.1	93455	95728	-	XM_024498499.1	325	antisense	intergenic	downstream
TCONS_00048069	0	97.3237	NW_020170580.1	85281	87581	-	XM_024499479.1	1316	antisense	intergenic	downstream
TCONS_00046143	0	97.1855	NW_020170549.1	100265	102914	+	XM_024499069.1	0	antisense	genic	intronic
TCONS_00020690	39.5496	96.5521	NW_020170407.1	286961	289182	+	XM_024493613.1	0	antisense	genic	exonic
TCONS_00025623	16.5694	96.4297	NW_020170420.1	241414	242189	+	XM_024494696.1	0	sense	genic	exonic
TCONS_00032722	0	96.3841	NW_020170446.1	51309	51583	+	XM_024496171.1	0	antisense	genic	exonic
TCONS_00042144	0	96.3237	NW_020170504.1	13152	13476	-	XM_024498162.1	0	antisense	genic	exonic
TCONS_00032049	0	95.5038	NW_020170443.1	322823	323404	+	XM_024496035.1	0	sense	genic	exonic
TCONS_00014998	27.8882	94.9392	NW_020170396.1	875132	877777	+	XM_024492474.1	0	sense	genic	exonic
TCONS_00013064	0	94.9279	NW_020170393.1	232877	233291	-	XM_024491989.1	419	sense	intergenic	upstream
TCONS_00030936	13.996	94.819	NW_020170438.1	340884	341557	-	XM_024495770.1	0	sense	genic	intronic
TCONS_00046757	0	94.5579	NW_020170558.1	4844	36573	-	XM_024499196.1	0	antisense	genic	exonic
TCONS_00046918	4.98457	94.3928	NW_020170561.1	89505	90589	+	XM_024499236.1	1831	sense	intergenic	downstream
TCONS_00045211	0	94.2068	NW_020170536.1	67618	67876	+	XM_024498855.1	0	sense	genic	intronic
TCONS_00048651	0	94.1628	NW_020170589.1	69702	70230	+	XM_024499574.1	395	sense	intergenic	downstream
TCONS_00034754	78.8563	94.151	NW_020170455.1	283033	283554	-	XM_024496614.1	260	antisense	intergenic	downstream
TCONS_00030374	0	94.0048	NW_020170436.1	488781	500257	+	XM_024495677.1	0	antisense	genic	intronic
TCONS_00022037	0	93.9725	NW_020170410.1	146892	147200	+	XM_024493891.1	183	sense	intergenic	upstream
TCONS_00035834	80.0774	93.8875	NW_020170461.1	53398	55794	-	XM_024496812.1	0	sense	genic	exonic
TCONS_00050697	0	93.8755	NW_020170638.1	47924	49870	+	XM_024499972.1	2520	sense	intergenic	downstream
TCONS_00028051	0	93.7862	NW_020170428.1	312573	313406	+	XM_024495188.1	473	antisense	intergenic	upstream
TCONS_00047944	0	93.7446	NW_020170579.1	79521	79915	+	XM_024499463.1	587	antisense	intergenic	upstream
TCONS_00003175	0	93.64	NW_020170382.1	2393672	2394202	-	XM_024489853.1	0	sense	genic	exonic
TCONS_00049742	0	93.6306	NW_020170612.1	14876	15888	-	XM_024499795.1	3734	sense	intergenic	downstream
TCONS_00041625	0	93.5098	NW_020170500.1	34187	35662	+	XM_024498049.1	242	antisense	intergenic	downstream
TCONS_00040600	11.6772	93.4558	NW_020170491.1	246747	247233	+	XM_024497843.1	675	sense	intergenic	downstream
TCONS_00000971	0	93.4282	NW_020170381.1	487	1951	-	XM_024489251.1	0	antisense	genic	exonic
TCONS_00042673	49.424	93.403	NW_020170509.1	26885	30820	+	XM_024498282.1	0	antisense	genic	exonic
TCONS_00031290	37.1324	93.3847	NW_020170440.1	245799	246594	+	XM_024495865.1	0	sense	genic	intronic
TCONS_00001152	0	92.9809	NW_020170381.1	707007	708128	-	XM_024489328.1	0	sense	genic	exonic
TCONS_00041656	0	92.9659	NW_020170500.1	115200	115557	+	XM_024498060.1	0	antisense	genic	exonic
TCONS_00050824	0	92.943	NW_020170642.1	35122	35857	+	XM_024500000.1	3222	sense	intergenic	downstream
TCONS_00050491	0	92.6697	NW_020170631.1	18152	19536	-	XM_024499930.1	4757	antisense	intergenic	downstream
TCONS_00039121	0	92.5972	NW_020170481.1	258660	259315	+	XM_024497532.1	0	antisense	genic	exonic
TCONS_00032526	0	92.5625	NW_020170445.1	250182	250799	+	XM_024496143.1	108	sense	intergenic	downstream
TCONS_00043737	0	92.4654	NW_020170519.1	24686	26484	+	XM_024498490.1	3035	antisense	intergenic	upstream
TCONS_00025853	0	92.4165	NW_020170420.1	608209	610947	-	XM_024494729.1	332	sense	intergenic	upstream
TCONS_00037590	0	92.1607	NW_020170471.1	187408	188418	-	XM_024497191.1	0	sense	genic	exonic
TCONS_00050291	0	92.0376	NW_020170626.1	12603	13253	+	XM_024499892.1	0	sense	genic	exonic
TCONS_00046091	0	91.886	NW_020170548.1	139572	141271	+	XM_024499060.1	0	antisense	genic	exonic
TCONS_00048989	0	91.7222	NW_020170595.1	89070	93015	+	XM_024499645.1	3318	sense	intergenic	downstream
TCONS_00042146	5.65165	91.7143	NW_020170504.1	13805	16270	-	XM_024498162.1	0	antisense	genic	intronic
TCONS_00052311	0	91.6597	NW_020170710.1	12916	13620	-	XM_024500264.1	265	sense	intergenic	downstream
TCONS_00004184	26.0572	91.6503	NW_020170383.1	861721	862019	-	XM_024490034.1	0	antisense	genic	exonic
TCONS_00052567	0	91.5461	NW_020170732.1	1934	4736	+	XM_024500304.1	0	antisense	genic	exonic
TCONS_00010350	12.9876	91.4317	NW_020170390.1	406279	408669	+	XM_024491498.1	221	antisense	intergenic	upstream
TCONS_00013920	0	91.2864	NW_020170394.1	374939	380055	-	XM_024492168.1	0	sense	genic	intronic
TCONS_00020527	0	91.1045	NW_020170406.1	421172	428278	-	XM_024493537.1	1154	antisense	intergenic	downstream
TCONS_00026837	0	91.1009	NW_020170423.1	616867	623387	-	XM_024494922.1	2950	sense	intergenic	upstream
TCONS_00004490	12.5801	91.0345	NW_020170383.1	2124917	2125980	-	XM_024490164.1	0	sense	genic	exonic
TCONS_00012224	0.0535	90.9792	NW_020170392.1	1320569	1322019	+	XM_024491935.1	0	sense	genic	exonic
TCONS_00048665	0	90.9403	NW_020170589.1	3714	4184	-	XM_024499569.1	1848	sense	intergenic	downstream
TCONS_00035467	104.044	90.8998	NW_020170459.1	29148	30266	-	XM_024496742.1	0	sense	genic	exonic
TCONS_00047178	0	90.8301	NW_020170565.1	63399	64721	-	XM_024499288.1	77	sense	intergenic	upstream
TCONS_00053399	0	90.6838	NW_020170851.1	2029	3560	+	XM_024500436.1	0	sense	genic	exonic
TCONS_00019755	79.0543	90.6329	NW_020170405.1	6377	7303	+	XM_024493389.1	2716	antisense	intergenic	upstream
TCONS_00006041	19.0538	90.6293	NW_020170385.1	171004	171645	+	XM_024490535.1	0	sense	genic	exonic
TCONS_00032949	0	90.6135	NW_020170446.1	350350	351240	-	XM_024496206.1	0	antisense	genic	intronic
TCONS_00053203	0	90.5477	NW_020170812.1	2435	3437	+	XM_024500409.1	0	antisense	genic	exonic
TCONS_00030489	127.613	90.5267	NW_020170436.1	479956	482151	-	XM_024495674.1	0	sense	genic	exonic
TCONS_00050719	0	90.3864	NW_020170639.1	20716	21034	+	XM_024499976.1	706	antisense	intergenic	downstream
TCONS_00039062	0	90.3369	NW_020170481.1	86867	87723	+	XM_024497516.1	1046	antisense	intergenic	upstream
TCONS_00033915	62.0829	90.2479	NW_020170451.1	124344	124651	-	XM_024496410.1	0	antisense	genic	intronic
TCONS_00048432	18.979	90.2105	NW_020170585.1	29096	33167	-	XM_024499527.1	0	antisense	genic	exonic
TCONS_00032709	0	89.7742	NW_020170446.1	26133	26700	+	XM_024496168.1	0	antisense	genic	exonic
TCONS_00012263	0	89.7354	NW_020170392.1	1495756	1499568	+	XM_024491953.1	0	antisense	genic	intronic
TCONS_00037899	0	89.6617	NW_020170473.1	142241	148364	-	XM_024497256.1	0	sense	genic	exonic
TCONS_00045772	0	89.4721	NW_020170543.1	132403	132743	+	XM_024498981.1	0	antisense	genic	exonic
TCONS_00046906	0	89.3594	NW_020170561.1	65917	67317	+	XM_024499234.1	0	antisense	genic	exonic
TCONS_00016071	0	89.3473	NW_020170397.1	1104398	1104659	-	XM_024492641.1	519	antisense	intergenic	upstream
TCONS_00025542	6.60489	89.3012	NW_020170419.1	635788	637946	-	XM_024494656.1	2124	sense	intergenic	downstream
TCONS_00000439	14.5812	89.2811	NW_020170381.1	1731755	1732823	+	XM_024489447.1	0	sense	genic	exonic
TCONS_00024908	0	89.2622	NW_020170418.1	154996	155497	+	XM_024494539.1	0	antisense	genic	exonic
TCONS_00044143	0	89.1871	NW_020170523.1	64520	65962	-	XM_024498575.1	661	antisense	intergenic	downstream
TCONS_00013543	47.388	89.1698	NW_020170394.1	380954	381358	+	XM_024492168.1	841	antisense	intergenic	upstream
TCONS_00051686	0	89.1191	NW_020170675.1	4952	6336	-	XM_024500142.1	894	antisense	intergenic	upstream
TCONS_00036691	0	89.0139	NW_020170465.1	285233	285563	-	XM_024496991.1	0	sense	genic	intronic
TCONS_00054016	1.2e-05	88.9711	NW_020171220.1	23	1141	-
TCONS_00021784	0	88.8783	NW_020170409.1	23109	23910	-	XM_024493792.1	0	sense	genic	exonic
TCONS_00028331	125.133	88.745	NW_020170429.1	194802	196999	+	XM_024495250.1	0	antisense	genic	exonic
TCONS_00052575	0	88.6368	NW_020170732.1	1932	4394	-	XM_024500304.1	210	sense	intergenic	downstream
TCONS_00033790	0	88.5784	NW_020170450.1	424789	432719	-	XM_024496395.1	0	antisense	genic	intronic
TCONS_00040147	0	88.3292	NW_020170487.1	273435	276745	-	XM_024497735.1	422	sense	intergenic	downstream
TCONS_00030266	26.4797	88.2949	NW_020170436.1	177459	178204	+	XM_024495645.1	1294	sense	intergenic	downstream
TCONS_00005335	30.2564	88.2569	NW_020170384.1	2956083	2958682	+	XM_024490514.1	0	sense	genic	intronic
TCONS_00008217	65.8728	87.8239	NW_020170387.1	1107895	1108575	+	XM_024491075.1	299	sense	intergenic	upstream
TCONS_00052903	0	87.7889	NW_020170764.1	613	3909	-	XM_024500354.1	1151	sense	intergenic	downstream
TCONS_00049335	0	87.6626	NW_020170602.1	54473	56810	+	XM_024499712.1	0	sense	genic	exonic
TCONS_00030496	0	87.658	NW_020170436.1	498057	502017	-	XM_024495679.1	0	antisense	genic	exonic
TCONS_00010009	0	87.6471	NW_020170389.1	726890	730770	-	XM_024491354.1	0	antisense	genic	intronic
TCONS_00049743	0	87.361	NW_020170612.1	15598	16505	-	XM_024499795.1	3117	sense	intergenic	downstream
TCONS_00048524	13.1246	86.9952	NW_020170587.1	32003	33837	+	XM_024499551.1	0	antisense	genic	exonic
TCONS_00046719	0	86.9619	NW_020170558.1	24680	25242	+	XM_024499197.1	522	antisense	intergenic	upstream
TCONS_00037539	0	86.8626	NW_020170471.1	299741	303146	+	XM_024497209.1	0	sense	genic	intronic
TCONS_00047117	0	86.7167	NW_020170564.1	38769	39329	-	XM_024499269.1	4055	sense	intergenic	upstream
TCONS_00052516	1.50862	86.688	NW_020170728.1	12674	15716	+	XM_024500298.1	0	antisense	genic	exonic
TCONS_00052517	1.50862	86.688	NW_020170728.1	12674	15716	+	XM_024500298.1	0	antisense	genic	exonic
TCONS_00023723	0	86.4854	NW_020170414.1	330087	330484	-	XM_024494242.1	0	sense	genic	exonic
TCONS_00007225	232.907	86.4161	NW_020170386.1	612113	613108	+	XM_024490820.1	445	antisense	intergenic	downstream
TCONS_00030378	18.2941	86.4159	NW_020170436.1	501403	503155	+	XM_024495681.1	0	antisense	genic	exonic
TCONS_00050144	123.082	86.1332	NW_020170621.1	21415	22434	-	XM_024499861.1	0	sense	genic	intronic
TCONS_00050327	62.118	86.0835	NW_020170626.1	38112	42442	-	XM_024499897.1	0	sense	genic	exonic
TCONS_00035476	0	86.0242	NW_020170459.1	72939	74128	-	XM_024496748.1	0	antisense	genic	exonic
TCONS_00008284	0	85.9732	NW_020170387.1	1392467	1393080	+	XM_024491106.1	0	sense	genic	exonic
TCONS_00047760	0	85.7135	NW_020170575.1	65992	66488	-	XM_024499413.1	0	sense	genic	intronic
TCONS_00052238	0	85.6309	NW_020170706.1	7215	7981	-	XM_024500251.1	204	antisense	intergenic	downstream
TCONS_00050729	0	85.6184	NW_020170639.1	12446	12804	-	XM_024499974.1	3544	antisense	intergenic	downstream
TCONS_00000613	0	85.6166	NW_020170381.1	2377328	2378523	+	XM_024489517.1	0	sense	genic	intronic
TCONS_00001779	74.5155	85.6048	NW_020170381.1	3102803	3103302	-	XM_024489594.1	340	sense	intergenic	upstream
TCONS_00043578	60.2909	85.5751	NW_020170517.1	133621	148222	+	XM_024498463.1	0	sense	genic	intronic
TCONS_00007328	406.879	85.4646	NW_020170386.1	1046575	1047151	+	XM_024490866.1	373	sense	intergenic	upstream
TCONS_00047615	0	85.4437	NW_020170572.1	91518	102595	-	XM_024499384.1	0	sense	genic	intronic
TCONS_00037923	0	85.4112	NW_020170473.1	185552	185950	-	XM_024497262.1	1096	antisense	intergenic	upstream
TCONS_00007409	0	85.1697	NW_020170386.1	1388861	1390661	+	XM_024490903.1	0	antisense	genic	exonic
TCONS_00005724	6.7684	85.1469	NW_020170384.1	1664725	1665435	-	XM_024490410.1	541	antisense	intergenic	upstream
TCONS_00001055	81.3079	85.0988	NW_020170381.1	327462	328361	-	XM_024489286.1	795	antisense	intergenic	upstream
TCONS_00050003	0	84.9394	NW_020170618.1	20931	21623	+	XM_024499839.1	0	sense	genic	intronic
TCONS_00016724	24.8125	84.9097	NW_020170398.1	1182285	1183319	-	XM_024492779.1	1091	antisense	intergenic	downstream
TCONS_00049526	0	84.7411	NW_020170606.1	40624	43232	-	XM_024499745.1	0	sense	genic	exonic
TCONS_00004565	21.5634	84.7108	NW_020170383.1	2513001	2513626	-	XM_024490204.1	0	sense	genic	exonic
TCONS_00035139	99.6336	84.579	NW_020170457.1	337586	338027	-	XM_024496698.1	2605	antisense	intergenic	downstream
TCONS_00024999	17.4244	84.3485	NW_020170418.1	704007	704757	+	XM_024494594.1	2207	sense	intergenic	downstream
TCONS_00052512	24.6706	84.2803	NW_020170728.1	7478	8105	+	XM_024500298.1	0	antisense	genic	intronic
TCONS_00044987	0	84.259	NW_020170533.1	58246	59228	+	XM_024498809.1	1697	antisense	intergenic	downstream
TCONS_00010017	51.2833	84.1902	NW_020170389.1	759978	763157	-	XM_024491358.1	0	antisense	genic	intronic
TCONS_00029751	0	84.1612	NW_020170434.1	379543	380091	+	XM_024495542.1	0	sense	genic	exonic
TCONS_00035748	0	84.0746	NW_020170461.1	31601	32423	+	XM_024496810.1	84	antisense	intergenic	upstream
TCONS_00019628	0	83.9628	NW_020170404.1	442315	442749	-	XM_024493328.1	0	antisense	genic	intronic
TCONS_00044634	108.324	83.8849	NW_020170529.1	40968	41220	-	XM_024498723.1	243	antisense	intergenic	upstream
TCONS_00050420	0	83.7687	NW_020170629.1	9008	29862	-	XM_024499918.1	0	sense	genic	intronic
TCONS_00054027	68.7982	83.709	NW_020171227.1	310	910	-
TCONS_00037703	125.893	83.5766	NW_020170472.1	284217	285791	+	XM_024497238.1	0	antisense	genic	exonic
TCONS_00011135	60.234	83.5635	NW_020170391.1	139772	140471	+	XM_024491645.1	302	antisense	intergenic	downstream
TCONS_00037456	0	83.5294	NW_020170470.1	321624	321964	-	XM_024497173.1	0	antisense	genic	intronic
TCONS_00052904	0	83.4417	NW_020170764.1	1939	3909	-	XM_024500354.1	1151	sense	intergenic	downstream
TCONS_00005208	0	83.3734	NW_020170384.1	2401405	2401760	+	XM_024490470.1	0	sense	genic	exonic
TCONS_00052909	6.66529	83.2993	NW_020170764.1	6614	10409	-	XM_024500355.1	0	antisense	genic	intronic
TCONS_00045338	34.6962	83.2536	NW_020170538.1	7191	8280	+	XM_024498884.1	0	antisense	genic	exonic
TCONS_00052031	0	82.942	NW_020170694.1	10994	11386	+	XM_024500213.1	0	sense	genic	exonic
TCONS_00011666	0	82.4623	NW_020170391.1	747605	748061	-	XM_024491708.1	0	sense	genic	intronic
TCONS_00052796	0	82.2973	NW_020170753.1	7645	10037	-
TCONS_00052797	0	82.2973	NW_020170753.1	7645	10037	-
TCONS_00045269	0	82.1604	NW_020170537.1	84665	85650	+	XM_024498868.1	180	antisense	intergenic	upstream
TCONS_00002043	199.554	82.1192	NW_020170382.1	498528	499282	+	XM_024489698.1	478	antisense	intergenic	upstream
TCONS_00045942	0	82.0271	NW_020170546.1	2950	3209	+	XM_024499016.1	0	sense	genic	exonic
TCONS_00006045	43.5233	81.9184	NW_020170385.1	180551	182527	+	XM_024490536.1	0	sense	genic	intronic
TCONS_00004734	101.693	81.8552	NW_020170384.1	237137	238367	+	XM_024490277.1	445	antisense	intergenic	downstream
TCONS_00047323	0	81.6303	NW_020170568.1	29958	30776	+	XM_024499330.1	0	sense	genic	exonic
TCONS_00042853	9.25017	81.6027	NW_020170510.1	101857	103199	-	XM_024498312.1	0	antisense	genic	exonic
TCONS_00010201	36.3396	81.4578	NW_020170389.1	1559259	1561369	-	XM_024491430.1	0	antisense	genic	exonic
TCONS_00052691	0	81.4557	NW_020170743.1	8601	11119	+
TCONS_00033825	0	81.4512	NW_020170451.1	107216	108247	+	XM_024496409.1	0	sense	genic	intronic
TCONS_00000005	76.931	81.4433	NW_020170381.1	15629	16251	+	XM_024489252.1	81	sense	intergenic	upstream
TCONS_00000290	660.483	81.2047	NW_020170381.1	1138987	1139576	+	XM_024489383.1	424	sense	intergenic	downstream
TCONS_00050142	0	81.1676	NW_020170621.1	2850	34917	-	XM_024499860.1	0	antisense	genic	intronic
TCONS_00032808	0	81.1167	NW_020170446.1	311545	311975	+	XM_024496203.1	0	sense	genic	exonic
TCONS_00017260	89.8464	81.1035	NW_020170399.1	965614	978353	-	XM_024492894.1	0	antisense	genic	intronic
TCONS_00001709	0	81.0496	NW_020170381.1	2863494	2874343	-	XM_024489568.1	0	sense	genic	exonic
TCONS_00029346	0	80.902	NW_020170432.1	325884	326229	-	XM_024495434.1	0	antisense	genic	intronic
TCONS_00046812	0	80.8638	NW_020170559.1	91105	91392	+	XM_024499213.1	1844	antisense	intergenic	downstream
TCONS_00040212	62.3994	80.7978	NW_020170488.1	185841	186897	+	XM_024497756.1	0	sense	genic	exonic
TCONS_00030507	0	80.644	NW_020170436.1	522121	525636	-	XM_024495685.1	0	sense	genic	intronic
TCONS_00039854	0	80.6317	NW_020170486.1	212814	213424	+	XM_024497694.1	2321	sense	intergenic	downstream
TCONS_00047242	12.828	80.5458	NW_020170566.1	112415	113794	+	XM_024499309.1	0	sense	genic	exonic
TCONS_00043852	47.2618	80.4799	NW_020170520.1	1	597	-	XM_024498509.1	1301	antisense	intergenic	upstream
TCONS_00007706	0	80.458	NW_020170386.1	701018	701303	-	XM_024490827.1	1147	sense	intergenic	upstream
TCONS_00047651	38.6942	80.452	NW_020170573.1	69889	71282	-	XM_024499390.1	0	antisense	genic	exonic
TCONS_00021327	27.215	80.4226	NW_020170408.1	814918	816746	+	XM_024493771.1	0	antisense	genic	exonic
TCONS_00050207	0	80.2774	NW_020170623.1	57503	60016	-	XM_024499878.1	0	sense	genic	intronic
TCONS_00013481	0	80.1892	NW_020170394.1	167719	168907	+	XM_024492140.1	0	sense	genic	exonic
TCONS_00021988	0.339354	80.1872	NW_020170409.1	886416	887916	-	XM_024493865.1	0	sense	genic	exonic
TCONS_00015749	0	80.1005	NW_020170397.1	1251214	1251564	+	XM_024492657.1	0	sense	genic	exonic
TCONS_00050606	44.7202	79.8504	NW_020170635.1	44718	46539	+	XM_024499954.1	0	antisense	genic	exonic
TCONS_00001257	0	79.591	NW_020170381.1	1150210	1150792	-	XM_024489384.1	0	sense	genic	exonic
TCONS_00037472	133.405	79.539	NW_020170471.1	51557	53058	+	XM_024497181.1	241	sense	intergenic	upstream
TCONS_00041106	0	79.5311	NW_020170495.1	97689	98734	-	XM_024497928.1	0	antisense	genic	intronic
TCONS_00048724	0	79.3318	NW_020170590.1	59088	60329	+	XM_024499583.1	235	antisense	intergenic	upstream
TCONS_00006760	0	78.8507	NW_020170385.1	962851	963200	-	XM_024490615.1	2561	antisense	intergenic	upstream
TCONS_00042310	0	78.696	NW_020170505.1	227543	230233	-	XM_024498206.1	0	antisense	genic	exonic
TCONS_00044423	0	78.6334	NW_020170527.1	74182	77915	+	XM_024498676.1	0	antisense	genic	exonic
TCONS_00026354	16.3853	78.5604	NW_020170422.1	650895	652977	+	XM_024494864.1	198	sense	intergenic	upstream
TCONS_00049309	0	78.3713	NW_020170601.1	8970	11727	-	XM_024499696.1	0	sense	genic	exonic
TCONS_00014499	0	78.3689	NW_020170395.1	83035	84494	-	XM_024492276.1	0	antisense	genic	intronic
TCONS_00030787	33.9291	78.2335	NW_020170438.1	181063	182464	+	XM_024495754.1	2502	antisense	intergenic	downstream
TCONS_00053812	1e-06	78.2238	NW_020171030.1	20	652	-
TCONS_00003159	0	78.2185	NW_020170382.1	2288746	2289428	-	XM_024489845.1	2964	antisense	intergenic	downstream
TCONS_00051217	0	78.1692	NW_020170656.1	8580	9396	-	XM_024500068.1	794	sense	intergenic	upstream
TCONS_00013959	0	78.0779	NW_020170394.1	534993	537858	-	XM_024492184.1	550	sense	intergenic	upstream
TCONS_00029490	15.7581	77.8587	NW_020170433.1	344298	350254	+	XM_024495478.1	0	sense	genic	exonic
TCONS_00001603	58.0624	77.7249	NW_020170381.1	2449734	2451606	-	XM_024489526.1	427	antisense	intergenic	upstream
TCONS_00053482	0	77.7009	NW_020170878.1	1210	2617	-
TCONS_00008501	67.8932	77.6873	NW_020170387.1	421915	422829	-	XM_024491014.1	1108	sense	intergenic	downstream
TCONS_00020828	0	77.6602	NW_020170407.1	837655	837903	+	XM_024493673.1	1603	antisense	intergenic	downstream
TCONS_00012630	0	77.434	NW_020170392.1	1570760	1601508	-	XM_024491965.1	0	antisense	genic	intronic
TCONS_00021552	0	77.1403	NW_020170408.1	740451	741735	-	XM_024493761.1	4317	sense	intergenic	upstream
TCONS_00041062	114.631	77.123	NW_020170495.1	222007	222340	+	XM_024497937.1	0	sense	genic	intronic
TCONS_00008488	361.602	77.1064	NW_020170387.1	371010	372203	-	XM_024491009.1	0	sense	genic	intronic
TCONS_00015641	0	77.0993	NW_020170397.1	776005	780392	+	XM_024492603.1	0	sense	genic	exonic
TCONS_00047596	0	76.9437	NW_020170572.1	54904	59841	-	XM_024499379.1	0	sense	genic	intronic
TCONS_00026965	0	76.685	NW_020170424.1	528324	536008	+	XM_024494958.1	0	sense	genic	exonic
TCONS_00037276	162.979	76.6041	NW_020170470.1	13549	14182	+	XM_024497142.1	0	sense	genic	exonic
TCONS_00053025	0	76.5456	NW_020170780.1	5257	5726	+	XM_024500378.1	2544	antisense	intergenic	upstream
TCONS_00029772	58.9906	76.4356	NW_020170434.1	442027	443214	+	XM_024495550.1	1746	sense	intergenic	upstream
TCONS_00014074	428.767	76.2666	NW_020170394.1	1111144	1112721	-	XM_024492242.1	785	antisense	intergenic	upstream
TCONS_00032670	0	76.2267	NW_020170445.1	370175	370540	-	XM_024496153.1	355	antisense	intergenic	upstream
TCONS_00043805	341.766	76.1426	NW_020170520.1	2891	3210	+	XM_024498509.1	27	sense	intergenic	downstream
TCONS_00019781	0	75.9849	NW_020170405.1	117582	117904	+	XM_024493400.1	0	sense	genic	exonic
TCONS_00049145	0	75.8621	NW_020170598.1	4992	5402	-	XM_024499666.1	333	sense	intergenic	downstream
TCONS_00015556	0	75.5673	NW_020170397.1	477012	479610	+	XM_024492569.1	6468	antisense	intergenic	downstream
TCONS_00031943	0	75.5579	NW_020170442.1	446340	446884	-	XM_024495986.1	930	sense	intergenic	upstream
TCONS_00050998	0	75.5447	NW_020170647.1	33503	33975	-	XM_024500027.1	1167	sense	intergenic	downstream
TCONS_00051302	0	75.5118	NW_020170660.1	34827	36842	+	XM_024500087.1	0	sense	genic	exonic
TCONS_00051303	0	75.5118	NW_020170660.1	34827	36842	+	XM_024500087.1	0	sense	genic	exonic
TCONS_00049012	0	75.4816	NW_020170595.1	86357	90491	-	XM_024499645.1	605	antisense	intergenic	downstream
TCONS_00049013	0	75.4816	NW_020170595.1	86357	90491	-	XM_024499645.1	605	antisense	intergenic	downstream
TCONS_00042501	0.001724	75.4705	NW_020170507.1	167366	200785	+	XM_024498251.1	0	sense	genic	exonic
TCONS_00047947	0	75.4306	NW_020170579.1	94028	94753	+	XM_024499466.1	0	sense	genic	exonic
TCONS_00047540	0	75.4201	NW_020170572.1	44402	46696	+	XM_024499376.1	149	antisense	intergenic	downstream
TCONS_00034023	38.8217	75.3529	NW_020170452.1	246665	252164	+	XM_024496456.1	0	sense	genic	exonic
TCONS_00041637	0	75.3313	NW_020170500.1	60088	60795	+	XM_024498051.1	0	sense	genic	exonic
TCONS_00033716	18.0368	75.3243	NW_020170450.1	118990	119810	-	XM_024496359.1	1738	antisense	intergenic	upstream
TCONS_00004622	0	75.2865	NW_020170383.1	2814946	2815376	-	XM_024490229.1	1222	sense	intergenic	upstream
TCONS_00051770	3.62646	75.2294	NW_020170679.1	10054	10345	-	XM_024500156.1	0	sense	genic	exonic
TCONS_00040722	0	75.1364	NW_020170492.1	77714	79279	-	XM_024497854.1	0	sense	genic	exonic
TCONS_00020628	159.667	75.1081	NW_020170407.1	4123	4797	+	XM_024493582.1	1255	sense	intergenic	upstream
TCONS_00049896	231.259	75.1	NW_020170615.1	56117	61496	-	XM_024499821.1	0	sense	genic	intronic
TCONS_00030939	57.6974	75.0888	NW_020170438.1	348987	349784	-	XM_024495771.1	0	antisense	genic	exonic
TCONS_00025177	0	75.0844	NW_020170418.1	707014	707331	-	XM_024494595.1	2227	sense	intergenic	downstream
TCONS_00034459	0	75.0481	NW_020170454.1	316498	316939	+	XM_024496573.1	249	antisense	intergenic	downstream
TCONS_00019144	0	74.9594	NW_020170403.1	417181	418650	-	XM_024493237.1	2375	antisense	intergenic	downstream
TCONS_00040251	75.6331	74.8661	NW_020170488.1	25361	27464	-	XM_024497738.1	0	sense	genic	exonic
TCONS_00052918	5.1e-05	74.8623	NW_020170765.1	7819	9858	-	XM_024500356.1	2785	sense	intergenic	upstream
TCONS_00043640	0	74.8436	NW_020170518.1	55250	55922	+	XM_024498472.1	3097	antisense	intergenic	upstream
TCONS_00022896	7.58953	74.8356	NW_020170412.1	685591	686135	+	XM_024494128.1	0	antisense	genic	exonic
TCONS_00025118	0	74.8254	NW_020170418.1	525804	527524	-	XM_024494571.1	0	antisense	genic	intronic
TCONS_00034782	0	74.7849	NW_020170455.1	405283	411610	-	XM_024496624.1	0	antisense	genic	intronic
TCONS_00034783	0	74.7849	NW_020170455.1	405283	411610	-	XM_024496624.1	0	antisense	genic	intronic
TCONS_00002592	31.7908	74.7845	NW_020170382.1	3192064	3194340	+	XM_024489923.1	141	sense	intergenic	upstream
TCONS_00051659	0	74.6139	NW_020170674.1	18281	19536	-	XM_024500140.1	310	sense	intergenic	upstream
TCONS_00048965	40.3107	74.5715	NW_020170595.1	22737	63234	+	XM_024499640.1	0	antisense	genic	intronic
TCONS_00047475	0	74.5376	NW_020170571.1	21656	21992	+	XM_024499366.1	1114	sense	intergenic	upstream
TCONS_00004923	0	74.3171	NW_020170384.1	1037136	1037583	+	XM_024490358.1	8	sense	intergenic	upstream
TCONS_00044447	0	74.2019	NW_020170527.1	179287	181014	+	XM_024498686.1	257	antisense	intergenic	downstream
TCONS_00037554	0	74.1547	NW_020170471.1	328891	330860	+	XM_024497211.1	7185	sense	intergenic	downstream
TCONS_00052474	0	74.0863	NW_020170723.1	13498	16648	+	XM_024500291.1	0	antisense	genic	exonic
TCONS_00033380	157.085	73.9425	NW_020170448.1	331620	333184	-	XM_024496297.1	1216	antisense	intergenic	downstream
TCONS_00030688	0	73.9403	NW_020170437.1	222450	223420	-	XM_024495711.1	0	antisense	genic	exonic
TCONS_00001666	0	73.9319	NW_020170381.1	2752848	2754020	-	XM_024489557.1	2802	antisense	intergenic	downstream
TCONS_00003895	0	73.7881	NW_020170383.1	2721117	2723853	+	XM_024490225.1	5540	sense	intergenic	upstream
TCONS_00039877	0	73.6119	NW_020170486.1	255346	255637	+	XM_024497705.1	30	sense	intergenic	upstream
TCONS_00048112	7.67328	73.521	NW_020170581.1	90903	91882	+	XM_024499495.1	0	sense	genic	intronic
TCONS_00042093	0	73.4704	NW_020170503.1	229157	229505	-	XM_024498160.1	200	antisense	intergenic	upstream
TCONS_00027129	0	73.4106	NW_020170424.1	623133	626250	-	XM_024494966.1	0	sense	genic	intronic
TCONS_00052889	0	73.3897	NW_020170763.1	4313	4922	-	XM_024500352.1	431	antisense	intergenic	upstream
TCONS_00021286	0	73.3607	NW_020170408.1	695994	696306	+	XM_024493758.1	0	sense	genic	intronic
TCONS_00035884	0	73.3488	NW_020170461.1	221551	222032	-	XM_024496831.1	0	antisense	genic	exonic
TCONS_00025840	67.9154	73.031	NW_020170420.1	513605	513986	-	XM_024494724.1	0	sense	genic	intronic
TCONS_00015908	24.4456	73.029	NW_020170397.1	542507	543432	-	XM_024492575.1	1754	sense	intergenic	upstream
TCONS_00016549	0	72.9821	NW_020170398.1	432640	433274	-	XM_024492704.1	0	sense	genic	exonic
TCONS_00036999	0	72.9222	NW_020170467.1	234111	234528	-	XM_024497057.1	0	antisense	genic	intronic
TCONS_00004411	15.6221	72.9095	NW_020170383.1	1798462	1799036	-	XM_024490128.1	0	sense	genic	exonic
TCONS_00032486	0	72.7328	NW_020170445.1	111714	112671	+	XM_024496124.1	0	antisense	genic	intronic
TCONS_00036759	0	72.6225	NW_020170466.1	219079	220090	+	XM_024497021.1	2787	sense	intergenic	upstream
TCONS_00052425	1.24082	72.5994	NW_020170718.1	6818	7245	-	XM_024500283.1	0	antisense	genic	exonic
TCONS_00022036	0	72.5886	NW_020170410.1	146364	146813	+	XM_024493890.1	415	antisense	intergenic	upstream
TCONS_00025586	17.7488	72.549	NW_020170420.1	131287	131644	+	XM_024494678.1	403	antisense	intergenic	upstream
TCONS_00000922	24.4538	72.3069	NW_020170381.1	3615745	3616428	+	XM_024489639.1	0	sense	genic	intronic
TCONS_00051978	0	72.2887	NW_020170689.1	17475	18046	-	XM_024500196.1	5462	antisense	intergenic	upstream
TCONS_00047154	0	72.1188	NW_020170565.1	55868	56973	+	XM_024499287.1	0	antisense	genic	exonic
TCONS_00015665	3.83195	72.1111	NW_020170397.1	873108	873424	+	XM_024492615.1	0	sense	genic	exonic
TCONS_00028618	0	72.0885	NW_020170430.1	279285	279976	+	XM_024495307.1	0	sense	genic	exonic
TCONS_00051960	0	71.9965	NW_020170689.1	9847	10240	+	XM_024500195.1	1516	sense	intergenic	downstream
TCONS_00013649	267.794	71.9428	NW_020170394.1	734883	735972	+	XM_024492205.1	0	sense	genic	exonic
TCONS_00038931	0.072802	71.8732	NW_020170480.1	235998	239054	+	XM_024497499.1	0	antisense	genic	exonic
TCONS_00035765	19.4034	71.8416	NW_020170461.1	101965	104559	+	XM_024496814.1	0	antisense	genic	intronic
TCONS_00021386	0	71.6525	NW_020170408.1	84313	84593	-	XM_024493697.1	0	sense	genic	exonic
TCONS_00050131	0	71.5306	NW_020170621.1	36474	37447	+	XM_024499863.1	3429	sense	intergenic	upstream
TCONS_00052712	0	71.4881	NW_020170747.1	1330	2020	+	XM_024500330.1	0	sense	genic	exonic
TCONS_00024891	0	71.3512	NW_020170418.1	62058	63011	+	XM_024494529.1	0	antisense	genic	intronic
TCONS_00052477	0	71.2143	NW_020170723.1	11294	14593	-	XM_024500291.1	0	sense	genic	intronic
TCONS_00038930	0	71.1653	NW_020170480.1	235998	239054	+	XM_024497499.1	0	antisense	genic	exonic
TCONS_00045320	39.0752	71.1463	NW_020170537.1	108372	111759	-	XM_024498871.1	0	sense	genic	exonic
TCONS_00004255	138.203	71.0355	NW_020170383.1	1143942	1144656	-	XM_024490064.1	0	sense	genic	exonic
TCONS_00025249	0	70.9676	NW_020170419.1	306149	306533	+	XM_024494622.1	0	antisense	genic	intronic
TCONS_00009995	0	70.9581	NW_020170389.1	681472	682073	-	XM_024491346.1	836	sense	intergenic	upstream
TCONS_00016267	0	70.7993	NW_020170398.1	577479	580666	+	XM_024492721.1	0	sense	genic	exonic
TCONS_00040598	0	70.7882	NW_020170491.1	246293	246624	+	XM_024497843.1	221	sense	intergenic	downstream
TCONS_00046572	0	70.759	NW_020170555.1	44674	44999	+	XM_024499162.1	1991	antisense	intergenic	upstream
TCONS_00050864	0	70.6093	NW_020170644.1	6417	6908	+	XM_024500006.1	1271	sense	intergenic	downstream
TCONS_00031210	0	70.5994	NW_020170439.1	500566	501181	-	XM_024495842.1	67	antisense	intergenic	downstream
TCONS_00027267	9e-06	70.5558	NW_020170425.1	602003	602840	+	XM_024495024.1	0	sense	genic	exonic
TCONS_00040488	0	70.4497	NW_020170490.1	43221	45853	-	XM_024497792.1	0	sense	genic	exonic
TCONS_00043839	0	70.4338	NW_020170520.1	158789	170030	+	XM_024498528.1	0	antisense	genic	exonic
TCONS_00004675	0	70.2824	NW_020170384.1	71952	72328	+	XM_024490255.1	0	sense	genic	intronic
TCONS_00031922	15.1534	70.2753	NW_020170442.1	342835	343639	-	XM_024495978.1	1971	antisense	intergenic	downstream
TCONS_00042680	7.61391	70.1417	NW_020170509.1	49795	51384	+	XM_024498284.1	0	sense	genic	exonic
TCONS_00001565	0.000333	70.0235	NW_020170381.1	2343437	2344132	-	XM_024489515.1	0	antisense	genic	intronic
TCONS_00011969	0	69.9447	NW_020170392.1	326590	327262	+	XM_024491838.1	0	sense	genic	intronic
TCONS_00000620	20.7315	69.927	NW_020170381.1	2387551	2388389	+	XM_024489518.1	0	sense	genic	exonic
TCONS_00050676	0	69.8668	NW_020170637.1	48713	50748	-	XM_024499965.1	4045	sense	intergenic	upstream
TCONS_00050677	0	69.8668	NW_020170637.1	48713	50748	-	XM_024499965.1	4045	sense	intergenic	upstream
TCONS_00005158	0	69.8326	NW_020170384.1	2165753	2166140	+	XM_024490451.1	0	sense	genic	exonic
TCONS_00028263	0	69.816	NW_020170428.1	487524	487924	-	XM_024495208.1	0	sense	genic	exonic
TCONS_00006719	0	69.7227	NW_020170385.1	718724	719399	-	XM_024490587.1	0	sense	genic	exonic
TCONS_00048450	0	69.5997	NW_020170585.1	68323	70464	-	XM_024499531.1	311	sense	intergenic	downstream
TCONS_00052224	51.6131	69.3745	NW_020170706.1	840	1262	+	XM_024500250.1	1357	antisense	intergenic	downstream
TCONS_00021444	29.9015	69.3688	NW_020170408.1	274718	275233	-	XM_024493713.1	746	antisense	intergenic	downstream
TCONS_00042674	50.3835	69.3551	NW_020170509.1	30095	31209	+	XM_024498282.1	0	antisense	genic	intronic
TCONS_00038929	15.2407	69.174	NW_020170480.1	235998	239054	+	XM_024497499.1	0	antisense	genic	exonic
TCONS_00013432	0	69.1635	NW_020170393.1	1584988	1592831	-	XM_024492121.1	0	antisense	genic	intronic
TCONS_00004330	0	69.1502	NW_020170383.1	1496068	1496357	-	XM_024490094.1	4977	sense	intergenic	downstream
TCONS_00009257	19.5321	68.9858	NW_020170388.1	443874	444585	-	XM_024491195.1	0	antisense	genic	intronic
TCONS_00002853	0	68.9052	NW_020170382.1	1025357	1025663	-	XM_024489741.1	0	sense	genic	intronic
TCONS_00027275	0	68.8595	NW_020170425.1	4592	5564	-	XM_024494968.1	0	sense	genic	exonic
TCONS_00014751	0	68.8452	NW_020170395.1	1271863	1272579	-	XM_024492378.1	0	sense	genic	exonic
TCONS_00025020	73.8442	68.7541	NW_020170418.1	82265	83186	-	XM_024494532.1	214	sense	intergenic	downstream
TCONS_00051617	0	68.6377	NW_020170672.1	27027	29801	+	XM_024500134.1	1078	sense	intergenic	downstream
TCONS_00048203	0	68.5524	NW_020170582.1	22255	23273	-	XM_024499498.1	1734	sense	intergenic	downstream
TCONS_00007380	54.6647	68.5167	NW_020170386.1	1296888	1300580	+	XM_024490891.1	826	antisense	intergenic	upstream
TCONS_00015252	0	68.4772	NW_020170396.1	465720	466047	-	XM_024492434.1	0	sense	genic	exonic
TCONS_00045607	0	68.4621	NW_020170541.1	126490	128978	+	XM_024498948.1	864	sense	intergenic	upstream
TCONS_00037754	0	68.3252	NW_020170472.1	173736	174342	-	XM_024497229.1	704	antisense	intergenic	upstream
TCONS_00040928	0	68.3182	NW_020170494.1	77855	78798	+	XM_024497904.1	0	sense	genic	exonic
TCONS_00036958	19.0797	68.2879	NW_020170467.1	33211	36961	-	XM_024497035.1	0	sense	genic	exonic
TCONS_00013396	0	68.1803	NW_020170393.1	1397742	1402573	-	XM_024492109.1	0	sense	genic	intronic
TCONS_00018338	0	68.1378	NW_020170402.1	7581	8577	+	XM_024493112.1	0	antisense	genic	intronic
TCONS_00032887	0	67.9652	NW_020170446.1	91891	92494	-	XM_024496178.1	294	sense	intergenic	downstream
TCONS_00045943	80.2383	67.9254	NW_020170546.1	12116	30533	+	XM_024499019.1	0	antisense	genic	exonic
TCONS_00012687	0	67.9156	NW_020170393.1	182079	182617	+	XM_024491986.1	0	sense	genic	exonic
TCONS_00052166	0	67.6542	NW_020170702.1	41	453	+	XM_024500240.1	615	sense	intergenic	upstream
TCONS_00025587	91.0889	67.515	NW_020170420.1	131287	131644	+	XM_024494678.1	403	antisense	intergenic	upstream
TCONS_00012760	0	67.5107	NW_020170393.1	436440	436680	+	XM_024492007.1	0	sense	genic	exonic
TCONS_00007098	225.118	67.4808	NW_020170386.1	94880	96205	+	XM_024490757.1	1354	antisense	intergenic	downstream
TCONS_00047894	0	67.4706	NW_020170578.1	65443	65759	+	XM_024499451.1	54	sense	intergenic	upstream
TCONS_00036190	0	67.4451	NW_020170463.1	136377	136713	+	XM_024496896.1	0	sense	genic	intronic
TCONS_00050490	0	67.3814	NW_020170631.1	16624	19536	-	XM_024499930.1	3229	antisense	intergenic	downstream
TCONS_00003482	0	67.2617	NW_020170383.1	553132	555049	+	XM_024489996.1	0	sense	genic	exonic
TCONS_00028298	0	67.0765	NW_020170429.1	22894	23392	+	XM_024495227.1	3934	antisense	intergenic	downstream
TCONS_00035549	0	66.7683	NW_020170460.1	5040	7811	+	XM_024496775.1	5099	sense	intergenic	upstream
TCONS_00045915	0	66.7242	NW_020170545.1	118159	118579	+	XM_024499013.1	0	antisense	genic	exonic
TCONS_00019473	0	66.6542	NW_020170404.1	722542	722970	+	XM_024493352.1	8749	sense	intergenic	downstream
TCONS_00013592	65.109	66.4939	NW_020170394.1	542569	544560	+	XM_024492185.1	0	antisense	genic	exonic
TCONS_00005319	0	66.3841	NW_020170384.1	2903303	2903668	+	XM_024490510.1	251	sense	intergenic	downstream
TCONS_00044083	0	66.2414	NW_020170522.1	189822	195369	-	XM_024498565.1	0	sense	genic	intronic
TCONS_00048916	26.5772	66.2399	NW_020170593.1	5481	6584	-	XM_024499614.1	5721	antisense	intergenic	upstream
TCONS_00039973	0	66.2329	NW_020170486.1	251875	253315	-	XM_024497704.1	0	sense	genic	exonic
TCONS_00050395	0	66.2315	NW_020170629.1	8036	29070	+	XM_024499918.1	0	antisense	genic	intronic
TCONS_00041757	0	66.2025	NW_020170501.1	4898	5410	+	XM_024498070.1	1358	sense	intergenic	downstream
TCONS_00041279	0	66.0582	NW_020170497.1	3452	24849	+	XM_024497965.1	0	sense	genic	intronic
TCONS_00048418	0	66.0568	NW_020170585.1	93589	98122	+	XM_024499534.1	0	sense	genic	intronic
TCONS_00027816	0	66.0277	NW_020170427.1	497442	497763	+	XM_024495134.1	0	sense	genic	exonic
TCONS_00053073	1.28587	65.9515	NW_020170788.1	5033	7560	+	XM_024500386.1	0	sense	genic	intronic
TCONS_00028414	0	65.8983	NW_020170429.1	6271	6601	-	XM_024495226.1	0	antisense	genic	exonic
TCONS_00005390	38.0914	65.687	NW_020170384.1	185582	186158	-	XM_024490272.1	0	antisense	genic	exonic
TCONS_00012227	6.84514	65.5949	NW_020170392.1	1321713	1322019	+	XM_024491935.1	0	sense	genic	intronic
TCONS_00031213	244.482	65.465	NW_020170439.1	505060	507392	-	XM_024495843.1	0	antisense	genic	intronic
TCONS_00038221	119.682	65.41	NW_020170475.1	161922	162927	-	XM_024497325.1	0	antisense	genic	exonic
TCONS_00052544	0	65.3543	NW_020170730.1	7771	9472	+	XM_024500301.1	1856	sense	intergenic	upstream
TCONS_00047970	2.41955	65.3157	NW_020170579.1	93557	94569	-	XM_024499466.1	56	antisense	intergenic	upstream
TCONS_00050878	0	65.0926	NW_020170644.1	44021	46393	+	XM_024500011.1	717	sense	intergenic	downstream
TCONS_00019970	96.0667	64.9981	NW_020170405.1	926006	929194	+	XM_024493487.1	0	sense	genic	exonic
TCONS_00017611	2e-06	64.9199	NW_020170400.1	292096	293729	-	XM_024492936.1	0	antisense	genic	intronic
TCONS_00039128	0	64.8402	NW_020170481.1	287192	295465	+	XM_024497537.1	0	antisense	genic	exonic
TCONS_00044686	0	64.7695	NW_020170530.1	114363	115609	+	XM_024498751.1	0	antisense	genic	exonic
TCONS_00033373	0	64.7643	NW_020170448.1	310715	311729	-	XM_024496292.1	0	antisense	genic	exonic
TCONS_00037682	43.3064	64.749	NW_020170472.1	205435	208534	+	XM_024497233.1	0	antisense	genic	exonic
TCONS_00053785	0	64.7445	NW_020171018.1	152	968	+
TCONS_00000704	0	64.6534	NW_020170381.1	2736616	2737438	+	XM_024489555.1	0	sense	genic	exonic
TCONS_00037226	0	64.3779	NW_020170469.1	202937	203455	-	XM_024497127.1	0	sense	genic	exonic
TCONS_00005334	11.5599	64.339	NW_020170384.1	2955308	2958069	+	XM_024490514.1	0	sense	genic	intronic
TCONS_00010352	0	64.034	NW_020170390.1	406762	407055	+	XM_024491498.1	704	antisense	intergenic	upstream
TCONS_00050821	4.64724	63.9883	NW_020170642.1	28322	29422	+	XM_024499999.1	0	sense	genic	intronic
TCONS_00012248	178.664	63.9067	NW_020170392.1	1425105	1449805	+	XM_024491946.1	0	sense	genic	intronic
TCONS_00030492	2.14811	63.8991	NW_020170436.1	488745	496985	-	XM_024495679.1	0	antisense	genic	exonic
TCONS_00050830	50.9005	63.7946	NW_020170642.1	22	553	-	XM_024499995.1	350	sense	intergenic	downstream
TCONS_00052176	0	63.7586	NW_020170702.1	78	826	-	XM_024500240.1	242	antisense	intergenic	upstream
TCONS_00014473	0	63.7544	NW_020170395.1	1346781	1351753	+	XM_024492391.1	1372	antisense	intergenic	upstream
TCONS_00041144	0	63.6607	NW_020170495.1	238331	243329	-	XM_024497939.1	0	antisense	genic	exonic
TCONS_00051705	0	63.4876	NW_020170676.1	8247	8680	+	XM_024500147.1	5354	sense	intergenic	downstream
TCONS_00015986	0	63.4076	NW_020170397.1	787697	788149	-	XM_024492604.1	0	sense	genic	exonic
TCONS_00006604	0	63.3436	NW_020170385.1	204614	205360	-	XM_024490538.1	2569	antisense	intergenic	downstream
TCONS_00051293	0	63.3326	NW_020170660.1	12301	13051	+	XM_024500085.1	5393	antisense	intergenic	downstream
TCONS_00047268	19.2848	63.3012	NW_020170566.1	112224	113579	-	XM_024499309.1	0	antisense	genic	exonic
TCONS_00024059	0	63.2743	NW_020170415.1	287399	287715	-	XM_024494308.1	0	antisense	genic	intronic
TCONS_00052823	25.7864	63.1757	NW_020170756.1	9704	11335	+	XM_024500341.1	0	antisense	genic	intronic
TCONS_00019031	62.0541	63.1716	NW_020170403.1	899379	900228	+	XM_024493273.1	0	antisense	genic	intronic
TCONS_00051578	0	63.1397	NW_020170670.1	22196	22538	+	XM_024500126.1	44	sense	intergenic	upstream
TCONS_00008819	47.9418	63.1115	NW_020170387.1	1968031	1978639	-	XM_024491156.1	0	antisense	genic	intronic
TCONS_00035736	0	63.0263	NW_020170460.1	373914	379896	-	XM_024496806.1	0	sense	genic	intronic
TCONS_00037737	0	63.0007	NW_020170472.1	89092	89451	-	XM_024497219.1	0	sense	genic	intronic
TCONS_00015291	38.7308	62.9955	NW_020170396.1	608087	608533	-	XM_024492452.1	0	sense	genic	intronic
TCONS_00047945	0	62.9688	NW_020170579.1	88435	88861	+	XM_024499465.1	0	antisense	genic	intronic
TCONS_00012389	357.95	62.9103	NW_020170392.1	444471	444870	-	XM_024491854.1	0	antisense	genic	intronic
TCONS_00022400	0	62.8404	NW_020170411.1	149856	150292	+	XM_024493980.1	2826	sense	intergenic	downstream
TCONS_00044092	0	62.7623	NW_020170523.1	48015	48452	+	XM_024498572.1	1373	sense	intergenic	upstream
TCONS_00025775	22.9225	62.6987	NW_020170420.1	200783	202106	-	XM_024494685.1	0	antisense	genic	exonic
TCONS_00002484	0	62.6933	NW_020170382.1	2664683	2666082	+	XM_024489878.1	4764	sense	intergenic	upstream
TCONS_00040758	0	62.1952	NW_020170492.1	222720	223395	-	XM_024497861.1	0	sense	genic	exonic
TCONS_00029651	0	62.1677	NW_020170433.1	558835	559299	-	XM_024495495.1	0	antisense	genic	intronic
TCONS_00023034	0	62.1481	NW_020170412.1	446302	446632	-	XM_024494100.1	0	antisense	genic	exonic
TCONS_00040077	0	62.1397	NW_020170487.1	275147	278403	+	XM_024497735.1	0	antisense	genic	intronic
TCONS_00053127	0	62.0236	NW_020170797.1	6332	6819	-	XM_024500394.1	1392	sense	intergenic	upstream
TCONS_00000705	0	61.9705	NW_020170381.1	2736616	2737438	+	XM_024489555.1	0	sense	genic	exonic
TCONS_00030693	0	61.9147	NW_020170437.1	253653	254094	-	XM_024495713.1	341	sense	intergenic	upstream
TCONS_00048122	207.632	61.9035	NW_020170581.1	21118	21446	-	XM_024499484.1	662	antisense	intergenic	upstream
TCONS_00050194	0	61.8958	NW_020170623.1	16801	19243	-	XM_024499875.1	0	antisense	genic	exonic
TCONS_00010724	0	61.8858	NW_020170390.1	179645	180144	-	XM_024491472.1	595	antisense	intergenic	upstream
TCONS_00004250	0	61.8349	NW_020170383.1	1134625	1135070	-	XM_024490063.1	950	sense	intergenic	upstream
TCONS_00047938	134.317	61.7967	NW_020170579.1	39464	40106	+	XM_024499458.1	0	sense	genic	intronic
TCONS_00047251	0	61.7724	NW_020170566.1	15482	16385	-	XM_024499295.1	0	antisense	genic	intronic
TCONS_00023151	0	61.7691	NW_020170413.1	85293	85693	+	XM_024494148.1	0	sense	genic	exonic
TCONS_00022141	0	61.593	NW_020170410.1	620237	620995	+	XM_024493936.1	0	antisense	genic	exonic
TCONS_00004253	40.3572	61.5601	NW_020170383.1	1142334	1144645	-	XM_024490064.1	0	sense	genic	intronic
TCONS_00007059	0	61.465	NW_020170385.1	2162888	2164032	-	XM_024490744.1	0	antisense	genic	intronic
TCONS_00040885	56.443	61.2418	NW_020170493.1	172357	173791	-	XM_024497885.1	751	antisense	intergenic	upstream
TCONS_00041990	0	61.2316	NW_020170502.1	233572	234539	-	XM_024498138.1	153	sense	intergenic	downstream
TCONS_00041578	42.7614	61.2162	NW_020170499.1	115666	116163	-	XM_024498033.1	2313	sense	intergenic	upstream
TCONS_00016921	19.1284	61.1921	NW_020170399.1	720510	721250	+	XM_024492861.1	0	sense	genic	intronic
TCONS_00051173	0	61.1628	NW_020170655.1	17633	20480	+	XM_024500062.1	0	sense	genic	exonic
TCONS_00045383	0	61.1524	NW_020170538.1	28345	28619	-	XM_024498887.1	195	antisense	intergenic	downstream
TCONS_00010077	0	61.1488	NW_020170389.1	1060007	1060363	-	XM_024491381.1	970	sense	intergenic	downstream
TCONS_00050100	145.201	61.0977	NW_020170620.1	18416	21344	-	XM_024499853.1	0	antisense	genic	intronic
TCONS_00046710	0	60.9183	NW_020170558.1	13324	17638	+	XM_024499197.1	0	antisense	genic	exonic
TCONS_00042809	37.8973	60.8864	NW_020170510.1	125156	126585	+	XM_024498314.1	0	sense	genic	exonic
TCONS_00050392	4.38796	60.7504	NW_020170629.1	292	2785	+	XM_024499915.1	0	sense	genic	intronic
TCONS_00017358	0	60.5382	NW_020170400.1	297961	298280	+	XM_024492937.1	0	antisense	genic	exonic
TCONS_00041057	52.4138	60.5325	NW_020170495.1	212425	213437	+	XM_024497936.1	0	antisense	genic	exonic
TCONS_00053680	0	60.5013	NW_020170962.1	961	1454	+	XM_024500481.1	0	antisense	genic	exonic
TCONS_00001843	0	60.3782	NW_020170381.1	3373569	3376237	-	XM_024489615.1	0	sense	genic	intronic
TCONS_00034897	0	60.3337	NW_020170456.1	88738	89237	-	XM_024496632.1	1939	antisense	intergenic	upstream
TCONS_00037982	0	60.1663	NW_020170474.1	126987	128297	+	XM_024497290.1	465	sense	intergenic	downstream
TCONS_00017862	84.9997	59.8729	NW_020170401.1	178984	179581	+	XM_024493035.1	0	sense	genic	exonic
TCONS_00029009	55.0347	59.8103	NW_020170431.1	82725	83606	-	XM_024495361.1	1248	antisense	intergenic	downstream
TCONS_00051142	15.0422	59.7935	NW_020170654.1	22524	22966	+	XM_024500057.1	382	sense	intergenic	downstream
TCONS_00002313	0	59.6242	NW_020170382.1	1922477	1923073	+	XM_024489812.1	0	antisense	genic	intronic
TCONS_00030392	10.8565	59.5581	NW_020170436.1	522269	526177	+	XM_024495685.1	0	antisense	genic	exonic
TCONS_00046753	0	59.3255	NW_020170558.1	127541	129540	+	XM_024499206.1	0	antisense	genic	intronic
TCONS_00027322	58.2508	59.2338	NW_020170425.1	149120	150355	-	XM_024494983.1	0	sense	genic	exonic
TCONS_00032710	0	58.99	NW_020170446.1	26873	27794	+	XM_024496168.1	255	antisense	intergenic	upstream
TCONS_00006951	50.0597	58.9651	NW_020170385.1	1745313	1745803	-	XM_024490697.1	0	sense	genic	exonic
TCONS_00049329	31.6685	58.9331	NW_020170602.1	7450	8728	+	XM_024499707.1	4985	sense	intergenic	downstream
TCONS_00042487	0	58.8908	NW_020170507.1	127831	128537	+	XM_024498246.1	0	antisense	genic	intronic
TCONS_00046314	0	58.8798	NW_020170552.1	26868	27461	+	XM_024499116.1	0	antisense	genic	exonic
TCONS_00039449	0	58.8664	NW_020170483.1	91806	92558	-	XM_024497578.1	1259	sense	intergenic	upstream
TCONS_00021450	0	58.8381	NW_020170408.1	296978	297778	-	XM_024493715.1	0	sense	genic	exonic
TCONS_00053404	0	58.7618	NW_020170855.1	2352	2761	+	XM_024500438.1	212	sense	intergenic	upstream
TCONS_00023335	0	58.7517	NW_020170413.1	154238	157808	-	XM_024494159.1	0	sense	genic	exonic
TCONS_00010007	0.000125	58.5937	NW_020170389.1	726890	730770	-	XM_024491354.1	0	antisense	genic	intronic
TCONS_00005772	9.41894	58.5318	NW_020170384.1	1858289	1859404	-	XM_024490423.1	491	sense	intergenic	downstream
TCONS_00052207	61.9683	58.5252	NW_020170704.1	17331	20248	-	XM_024500248.1	0	antisense	genic	intronic
TCONS_00042076	0.003089	58.4639	NW_020170503.1	161243	161911	-	XM_024498154.1	1295	antisense	intergenic	upstream
TCONS_00053484	279.161	58.3844	NW_020170878.1	1387	2629	-
TCONS_00010257	0	58.273	NW_020170390.1	38598	39606	+	XM_024491452.1	0	sense	genic	exonic
TCONS_00000372	0.171315	58.2291	NW_020170381.1	1493157	1493967	+	XM_024489422.1	1798	antisense	intergenic	upstream
TCONS_00015258	0	58.0246	NW_020170396.1	491061	491456	-	XM_024492437.1	258	sense	intergenic	upstream
TCONS_00014438	0	58.0108	NW_020170395.1	1237589	1249771	+	XM_024492373.1	0	sense	genic	intronic
TCONS_00032713	0	57.952	NW_020170446.1	31394	33407	+	XM_024496169.1	4110	sense	intergenic	upstream
TCONS_00052038	0	57.9241	NW_020170694.1	12323	12673	-	XM_024500213.1	648	antisense	intergenic	downstream
TCONS_00048987	12.6055	57.7965	NW_020170595.1	87284	91392	+	XM_024499645.1	1532	sense	intergenic	downstream
TCONS_00048988	12.6055	57.7965	NW_020170595.1	87284	91392	+	XM_024499645.1	1532	sense	intergenic	downstream
TCONS_00006869	58.5853	57.7905	NW_020170385.1	1376752	1377338	-	XM_024490655.1	0	antisense	genic	intronic
TCONS_00032873	0	57.7788	NW_020170446.1	61046	63821	-	XM_024496173.1	938	antisense	intergenic	downstream
TCONS_00050787	0	57.6724	NW_020170641.1	40722	45622	+	XM_024499994.1	0	sense	genic	exonic
TCONS_00025328	0	57.6427	NW_020170419.1	561377	562644	+	XM_024494649.1	4764	antisense	intergenic	downstream
TCONS_00038997	0.000214	57.543	NW_020170480.1	211609	212614	-	XM_024497497.1	1565	antisense	intergenic	downstream
TCONS_00007154	3.52924	57.4596	NW_020170386.1	329355	330652	+	XM_024490781.1	475	sense	intergenic	upstream
TCONS_00008948	0	57.3805	NW_020170388.1	485804	486223	+	XM_024491198.1	0	sense	genic	intronic
TCONS_00039017	0	57.3728	NW_020170480.1	236012	239232	-	XM_024497499.1	7	sense	intergenic	upstream
TCONS_00036773	0	57.3079	NW_020170466.1	298570	299031	+	XM_024497027.1	0	antisense	genic	exonic
TCONS_00014576	0	57.2966	NW_020170395.1	427854	428218	-	XM_024492305.1	269	antisense	intergenic	downstream
TCONS_00047951	102.428	57.2886	NW_020170579.1	100338	102335	+	XM_024499467.1	1307	antisense	intergenic	upstream
TCONS_00007884	0	57.2809	NW_020170386.1	1378440	1378722	-	XM_024490902.1	0	sense	genic	intronic
TCONS_00029574	0	57.2031	NW_020170433.1	140331	140710	-	XM_024495463.1	85	sense	intergenic	upstream
TCONS_00012572	0	57.1279	NW_020170392.1	1236750	1240399	-	XM_024491932.1	0	antisense	genic	exonic
TCONS_00001451	0	57.0956	NW_020170381.1	1889283	1889858	-	XM_024489470.1	0	sense	genic	exonic
TCONS_00046440	0	57.0558	NW_020170553.1	130119	137992	+	XM_024499143.1	0	sense	genic	intronic
TCONS_00045786	0	57.042	NW_020170543.1	7426	7716	-	XM_024498967.1	0	antisense	genic	intronic
TCONS_00014000	39.7016	56.9836	NW_020170394.1	739847	740941	-	XM_024492206.1	0	sense	genic	exonic
TCONS_00020150	35.7002	56.9443	NW_020170405.1	687638	688224	-	XM_024493460.1	292	antisense	intergenic	upstream
TCONS_00036153	0	56.9164	NW_020170462.1	365516	366339	-	XM_024496886.1	287	sense	intergenic	downstream
TCONS_00047269	0	56.8719	NW_020170566.1	119100	121088	-	XM_024499311.1	0	antisense	genic	intronic
TCONS_00036044	0	56.8215	NW_020170462.1	372185	374309	+	XM_024496886.1	3316	antisense	intergenic	upstream
TCONS_00036045	0	56.8215	NW_020170462.1	372185	374309	+	XM_024496886.1	3316	antisense	intergenic	upstream
TCONS_00036046	0	56.8215	NW_020170462.1	372185	374309	+	XM_024496886.1	3316	antisense	intergenic	upstream
TCONS_00002530	12.1453	56.8036	NW_020170382.1	2914365	2914963	+	XM_024489895.1	0	sense	genic	exonic
TCONS_00003552	303.053	56.7358	NW_020170383.1	728323	728946	+	XM_024490021.1	440	antisense	intergenic	upstream
TCONS_00011271	0	56.6602	NW_020170391.1	844083	844973	+	XM_024491713.1	2633	antisense	intergenic	upstream
TCONS_00012137	0	56.6417	NW_020170392.1	975259	975913	+	XM_024491906.1	0	sense	genic	exonic
TCONS_00002844	0	56.6375	NW_020170382.1	976573	978738	-	XM_024489737.1	572	antisense	intergenic	upstream
TCONS_00024920	0	56.6369	NW_020170418.1	223486	224116	+	XM_024494543.1	3424	sense	intergenic	upstream
TCONS_00040843	0	56.579	NW_020170493.1	48135	48412	-	XM_024497872.1	658	antisense	intergenic	upstream
TCONS_00048179	0	56.5213	NW_020170582.1	59104	59779	+	XM_024499502.1	0	antisense	genic	exonic
TCONS_00016179	0	56.5126	NW_020170398.1	295408	296188	+	XM_024492690.1	0	sense	genic	exonic
TCONS_00028781	0	56.5041	NW_020170430.1	384491	385138	-	XM_024495321.1	283	sense	intergenic	upstream
TCONS_00031560	49.8294	56.4391	NW_020170441.1	293816	294554	+	XM_024495919.1	0	sense	genic	intronic
TCONS_00023477	275.931	56.4125	NW_020170414.1	92092	92895	+	XM_024494216.1	0	sense	genic	intronic
TCONS_00046982	0	56.4047	NW_020170562.1	10227	10541	+	XM_024499245.1	2323	sense	intergenic	upstream
TCONS_00015493	0	56.3539	NW_020170397.1	221441	221851	+	XM_024492539.1	164	antisense	intergenic	downstream
TCONS_00047070	35.4986	56.27	NW_020170563.1	97116	98583	-	XM_024499263.1	0	antisense	genic	intronic
TCONS_00053886	107.023	56.2044	NW_020171109.1	1	331	-
TCONS_00006769	0	56.0078	NW_020170385.1	998532	1000631	-	XM_024490618.1	2122	antisense	intergenic	upstream
TCONS_00011108	0	56.0065	NW_020170391.1	28069	30813	+	XM_024491635.1	0	sense	genic	exonic
TCONS_00051865	0	55.9931	NW_020170685.1	22930	23978	+	XM_024500181.1	648	antisense	intergenic	downstream
TCONS_00029103	0	55.8481	NW_020170431.1	495636	496954	-	XM_024495393.1	2523	antisense	intergenic	upstream
TCONS_00026964	0	55.8443	NW_020170424.1	528324	528921	+	XM_024494957.1	3043	antisense	intergenic	upstream
TCONS_00047069	0	55.8071	NW_020170563.1	86194	86717	-	XM_024499262.1	0	sense	genic	exonic
TCONS_00046714	0	55.7953	NW_020170558.1	19798	21778	+	XM_024499197.1	0	antisense	genic	intronic
TCONS_00052299	0	55.7926	NW_020170710.1	14665	15187	+	XM_024500264.1	66	antisense	intergenic	upstream
TCONS_00001094	0	55.6439	NW_020170381.1	486108	486764	-	XM_024489303.1	0	sense	genic	exonic
TCONS_00028363	0	55.5737	NW_020170429.1	338671	339248	+	XM_024495261.1	754	antisense	intergenic	downstream
TCONS_00035376	0	55.5224	NW_020170459.1	28095	28954	+	XM_024496741.1	0	sense	genic	exonic
TCONS_00036694	0	55.3275	NW_020170465.1	331209	331711	-	XM_024496995.1	0	sense	genic	intronic
TCONS_00036471	50.5344	55.1878	NW_020170464.1	139325	140648	-	XM_024496933.1	84	antisense	intergenic	downstream
TCONS_00046149	0	55.1597	NW_020170549.1	123232	124016	+	XM_024499071.1	0	antisense	genic	exonic
TCONS_00047650	0	55.1496	NW_020170573.1	32550	71515	-	XM_024499390.1	0	antisense	genic	exonic
TCONS_00053222	0	54.937	NW_020170815.1	2564	3061	+
TCONS_00006547	20.8861	54.8764	NW_020170385.1	14822	15678	-	XM_024490518.1	689	sense	intergenic	downstream
TCONS_00015317	9.60526	54.8245	NW_020170396.1	725367	729262	-	XM_024492462.1	0	antisense	genic	exonic
TCONS_00047158	0	54.7323	NW_020170565.1	103369	103776	+	XM_024499293.1	4058	antisense	intergenic	downstream
TCONS_00026231	0	54.6057	NW_020170422.1	123623	125128	+	XM_024494810.1	0	sense	genic	exonic
TCONS_00027227	0	54.5933	NW_020170425.1	407034	407603	+	XM_024495010.1	0	antisense	genic	exonic
TCONS_00013433	0	54.573	NW_020170393.1	1586641	1594753	-	XM_024492121.1	0	antisense	genic	intronic
TCONS_00049554	332.99	54.5554	NW_020170607.1	21303	22991	+	XM_024499752.1	0	sense	genic	exonic
TCONS_00045104	0	54.4793	NW_020170535.1	18926	19892	+	XM_024498833.1	0	antisense	genic	intronic
TCONS_00030540	44.212	54.4639	NW_020170437.1	152697	153367	+	XM_024495701.1	0	sense	genic	intronic
TCONS_00011260	26.5447	54.397	NW_020170391.1	789784	790793	+	XM_024491711.1	0	antisense	genic	exonic
TCONS_00048547	4.91529	54.3817	NW_020170587.1	21771	22834	-	XM_024499550.1	3413	sense	intergenic	downstream
TCONS_00008114	0.45153	54.3274	NW_020170387.1	561345	563169	+	XM_024491026.1	0	antisense	genic	exonic
TCONS_00038569	0	54.2527	NW_020170478.1	19269	20899	+	XM_024497417.1	0	sense	genic	intronic
TCONS_00041154	0	54.2372	NW_020170496.1	33644	34249	+	XM_024497945.1	743	sense	intergenic	upstream
TCONS_00045270	43.4506	54.2236	NW_020170537.1	84665	85665	+	XM_024498868.1	180	antisense	intergenic	upstream
TCONS_00053297	0	54.2101	NW_020170828.1	4103	4894	-
TCONS_00045620	0	54.1725	NW_020170541.1	165044	168279	+	XM_024498952.1	0	antisense	genic	intronic
TCONS_00036621	0	54.1166	NW_020170465.1	349465	350037	+	XM_024496998.1	0	sense	genic	exonic
TCONS_00009111	0	54.0623	NW_020170388.1	1519196	1519508	+	XM_024491258.1	0	sense	genic	intronic
TCONS_00027977	0	54.0603	NW_020170428.1	22754	23176	+	XM_024495148.1	582	antisense	intergenic	upstream
TCONS_00002049	44.2052	54.0485	NW_020170382.1	516467	517228	+	XM_024489701.1	0	sense	genic	exonic
TCONS_00034520	0	54.0134	NW_020170454.1	128940	129662	-	XM_024496548.1	180	antisense	intergenic	upstream
TCONS_00050924	151.915	53.8305	NW_020170646.1	11272	11843	+	XM_024500016.1	870	antisense	intergenic	downstream
TCONS_00004373	0	53.7609	NW_020170383.1	1658461	1659551	-	XM_024490111.1	0	sense	genic	exonic
TCONS_00051363	0	53.6443	NW_020170661.1	21787	24606	-	XM_024500090.1	1268	antisense	intergenic	upstream
TCONS_00015750	0	53.3691	NW_020170397.1	1251214	1257112	+	XM_024492657.1	0	sense	genic	exonic
TCONS_00032385	0	53.0381	NW_020170444.1	146711	147992	-	XM_024496073.1	0	antisense	genic	exonic
TCONS_00033738	0	53.0179	NW_020170450.1	262072	262994	-	XM_024496377.1	414	sense	intergenic	downstream
TCONS_00007818	26.291	52.8781	NW_020170386.1	1159330	1184665	-	XM_024490881.1	0	sense	genic	intronic
TCONS_00030902	0	52.8497	NW_020170438.1	224338	225381	-	XM_024495758.1	1051	sense	intergenic	downstream
TCONS_00019508	0	52.7927	NW_020170404.1	974804	1017597	+	XM_024493385.1	0	sense	genic	exonic
TCONS_00031245	0	52.6537	NW_020170440.1	79854	80882	+	XM_024495852.1	0	sense	genic	intronic
TCONS_00052897	91.2322	52.5944	NW_020170764.1	2641	8515	+	XM_024500354.1	0	antisense	genic	intronic
TCONS_00052898	91.2322	52.5944	NW_020170764.1	2641	8515	+	XM_024500354.1	0	antisense	genic	intronic
TCONS_00051470	0	52.5782	NW_020170665.1	6032	6321	-	XM_024500104.1	1401	antisense	intergenic	downstream
TCONS_00020433	0	52.4449	NW_020170406.1	26828	28419	-	XM_024493499.1	0	antisense	genic	intronic
TCONS_00045591	0	52.4332	NW_020170541.1	36594	37940	+	XM_024498936.1	0	sense	genic	exonic
TCONS_00034079	0	52.3956	NW_020170452.1	58615	59127	-	XM_024496439.1	0	antisense	genic	exonic
TCONS_00038975	0	52.3212	NW_020170480.1	143340	143814	-	XM_024497494.1	1422	sense	intergenic	downstream
TCONS_00039127	0	52.3079	NW_020170481.1	286041	294439	+	XM_024497537.1	0	antisense	genic	intronic
TCONS_00021805	0	52.1335	NW_020170409.1	118593	119437	-	XM_024493800.1	0	sense	genic	exonic
TCONS_00003894	0	52.105	NW_020170383.1	2720277	2723853	+	XM_024490225.1	5540	sense	intergenic	upstream
TCONS_00020683	0	52.0977	NW_020170407.1	258691	261656	+	XM_024493610.1	0	antisense	genic	exonic
TCONS_00050365	0	52.0686	NW_020170627.1	23835	24450	-	XM_024499903.1	476	antisense	intergenic	downstream
TCONS_00009739	0	52.0599	NW_020170389.1	1240887	1246384	+	XM_024491393.1	0	antisense	genic	exonic
TCONS_00017474	0	51.9367	NW_020170400.1	797012	798913	+	XM_024492977.1	3234	antisense	intergenic	downstream
TCONS_00042317	20.4403	51.8546	NW_020170506.1	984	1584	+	XM_024498209.1	0	antisense	genic	exonic
TCONS_00051879	0	51.78	NW_020170685.1	22286	24782	-	XM_024500181.1	0	sense	genic	exonic
TCONS_00042257	0	51.7705	NW_020170505.1	14729	15354	-	XM_024498182.1	1131	antisense	intergenic	downstream
TCONS_00019032	15.3839	51.6742	NW_020170403.1	899379	900228	+	XM_024493273.1	0	antisense	genic	intronic
TCONS_00048509	0	51.6597	NW_020170586.1	88026	95322	-	XM_024499547.1	4843	antisense	intergenic	downstream
TCONS_00001056	0.007869	51.6104	NW_020170381.1	327462	328361	-	XM_024489286.1	795	antisense	intergenic	upstream
TCONS_00051896	0	51.5523	NW_020170686.1	6933	8276	-	XM_024500182.1	0	antisense	genic	intronic
TCONS_00049014	0	51.5055	NW_020170595.1	88260	92205	-	XM_024499645.1	2508	antisense	intergenic	downstream
TCONS_00035306	0	51.4946	NW_020170458.1	145777	147534	-	XM_024496717.1	2750	sense	intergenic	downstream
TCONS_00023053	0	51.4293	NW_020170412.1	516289	516784	-	XM_024494110.1	0	sense	genic	intronic
TCONS_00045437	0	51.41	NW_020170539.1	49133	50366	+	XM_024498903.1	1398	sense	intergenic	downstream
TCONS_00019204	0	51.2805	NW_020170403.1	692256	693281	-	XM_024493256.1	0	antisense	genic	exonic
TCONS_00007489	0	51.1703	NW_020170386.1	1756357	1835421	+	XM_024490950.1	0	sense	genic	exonic
TCONS_00053729	0	51.1698	NW_020170981.1	1399	1825	+	XM_024500487.1	0	antisense	genic	exonic
TCONS_00026251	0	51.1581	NW_020170422.1	217176	218234	+	XM_024494821.1	0	sense	genic	intronic
TCONS_00043765	0	51.1509	NW_020170519.1	11789	12193	-	XM_024498489.1	913	antisense	intergenic	upstream
TCONS_00019866	0	51.1238	NW_020170405.1	502300	502614	+	XM_024493446.1	17	sense	intergenic	downstream
TCONS_00039120	0	51.0522	NW_020170481.1	256893	257874	+	XM_024497532.1	0	antisense	genic	exonic
TCONS_00043913	9.831	50.9226	NW_020170520.1	188121	189133	-	XM_024498532.1	4589	antisense	intergenic	downstream
TCONS_00033966	0	50.8875	NW_020170451.1	389798	415584	-	XM_024496434.1	0	sense	genic	intronic
TCONS_00040670	62.9764	50.8372	NW_020170492.1	66443	67242	+	XM_024497852.1	267	sense	intergenic	downstream
TCONS_00025798	13.6707	50.8162	NW_020170420.1	284142	284506	-	XM_024494699.1	0	sense	genic	intronic
TCONS_00037169	0	50.8034	NW_020170469.1	328136	328710	+	XM_024497139.1	0	sense	genic	intronic
TCONS_00007226	0	50.7802	NW_020170386.1	612113	613108	+	XM_024490820.1	445	antisense	intergenic	downstream
TCONS_00007918	0	50.7661	NW_020170386.1	1486068	1488742	-	XM_024490914.1	4960	sense	intergenic	upstream
TCONS_00025466	0	50.7063	NW_020170419.1	389420	389942	-	XM_024494632.1	2136	sense	intergenic	downstream
TCONS_00051519	0	50.6602	NW_020170668.1	23656	24108	+	XM_024500116.1	0	sense	genic	intronic
TCONS_00012883	51.5585	50.5991	NW_020170393.1	1041219	1041775	+	XM_024492075.1	0	sense	genic	exonic
TCONS_00045322	0	50.5818	NW_020170537.1	114790	121541	-	XM_024498873.1	0	sense	genic	intronic
TCONS_00033247	122.447	50.4676	NW_020170448.1	257108	263022	+	XM_024496284.1	0	antisense	genic	intronic
TCONS_00012631	0	50.4238	NW_020170392.1	1573509	1604837	-	XM_024491963.1	0	sense	genic	exonic
TCONS_00035844	0	50.3957	NW_020170461.1	124895	125462	-	XM_024496818.1	1664	sense	intergenic	downstream
TCONS_00003409	0	50.382	NW_020170383.1	276234	276705	+	XM_024489959.1	0	antisense	genic	intronic
TCONS_00032084	19.0286	50.3337	NW_020170443.1	430056	430986	+	XM_024496049.1	298	sense	intergenic	downstream
TCONS_00034598	3.495	50.3083	NW_020170455.1	23330	25333	+	XM_024496587.1	1329	sense	intergenic	upstream
TCONS_00046764	0	50.3022	NW_020170558.1	29862	30591	-	XM_024499198.1	3156	antisense	intergenic	upstream
TCONS_00033789	0	50.2941	NW_020170450.1	424055	431114	-	XM_024496395.1	0	antisense	genic	intronic
TCONS_00031374	0	50.2894	NW_020170440.1	70038	70362	-	XM_024495851.1	0	sense	genic	intronic
TCONS_00001547	0	50.2161	NW_020170381.1	2263990	2265174	-	XM_024489503.1	34	sense	intergenic	upstream
TCONS_00022546	0	50.1093	NW_020170411.1	826699	835903	+	XM_024494055.1	0	sense	genic	exonic
TCONS_00008369	0	50.0949	NW_020170387.1	1774301	1774800	+	XM_024491139.1	0	antisense	genic	intronic
TCONS_00011438	0	50.0323	NW_020170391.1	1501445	1501804	+	XM_024491783.1	0	sense	genic	exonic
TCONS_00017815	24.9792	49.971	NW_020170401.1	28117	28828	+	XM_024493018.1	0	sense	genic	exonic
TCONS_00043849	0	49.778	NW_020170520.1	188462	189084	+	XM_024498532.1	4930	sense	intergenic	downstream
TCONS_00025221	0	49.7612	NW_020170419.1	188346	188695	+	XM_024494612.1	3964	antisense	intergenic	upstream
TCONS_00041432	0	49.7259	NW_020170498.1	231994	234046	+	XM_024498019.1	4965	sense	intergenic	downstream
TCONS_00036451	0	49.7067	NW_020170464.1	98571	98916	-	XM_024496927.1	990	sense	intergenic	upstream
TCONS_00029847	0	49.6404	NW_020170434.1	152110	153213	-	XM_024495516.1	0	antisense	genic	exonic
TCONS_00048073	0	49.6019	NW_020170580.1	96177	97926	-	XM_024499481.1	0	sense	genic	exonic
TCONS_00004305	0	49.5058	NW_020170383.1	1364303	1364586	-	XM_024490083.1	0	sense	genic	intronic
TCONS_00043761	0	49.442	NW_020170519.1	150699	195352	+	XM_024498504.1	0	antisense	genic	exonic
TCONS_00025825	68.9222	49.2923	NW_020170420.1	438014	438390	-	XM_024494718.1	1705	antisense	intergenic	upstream
TCONS_00021585	269.7	49.1746	NW_020170408.1	812996	813686	-	XM_024493769.1	0	sense	genic	exonic
TCONS_00037520	0	49.1069	NW_020170471.1	238946	240045	+	XM_024497196.1	0	sense	genic	exonic
TCONS_00017442	0	49.105	NW_020170400.1	622471	625367	+	XM_024492965.1	357	sense	intergenic	upstream
TCONS_00052333	7.68074	49.0969	NW_020170712.1	4448	7223	+	XM_024500269.1	409	sense	intergenic	upstream
TCONS_00038965	0	49.0139	NW_020170480.1	113043	113718	-	XM_024497490.1	0	antisense	genic	exonic
TCONS_00018678	0	49.0108	NW_020170402.1	302578	303307	-	XM_024493141.1	900	antisense	intergenic	upstream
TCONS_00031295	0	48.9583	NW_020170440.1	284297	289259	+	XM_024495867.1	0	antisense	genic	intronic
TCONS_00003170	0	48.923	NW_020170382.1	2365017	2365333	-	XM_024489851.1	0	antisense	genic	exonic
TCONS_00037675	0	48.9137	NW_020170472.1	191275	192061	+	XM_024497230.1	0	antisense	genic	exonic
TCONS_00051094	0	48.8921	NW_020170653.1	11720	16741	+	XM_024500051.1	0	sense	genic	intronic
TCONS_00009712	229.91	48.8533	NW_020170389.1	1088767	1089170	+	XM_024491384.1	3258	sense	intergenic	downstream
TCONS_00051621	0	48.7645	NW_020170672.1	15030	15518	-	XM_024500133.1	666	antisense	intergenic	upstream
TCONS_00047319	0	48.7562	NW_020170568.1	20614	20974	+	XM_024499328.1	825	sense	intergenic	downstream
TCONS_00029163	4.10711	48.6935	NW_020170432.1	127826	130581	+	XM_024495416.1	2047	antisense	intergenic	downstream
TCONS_00003123	75.1076	48.6707	NW_020170382.1	2094355	2095092	-	XM_024489829.1	0	antisense	genic	exonic
TCONS_00048417	0	48.6358	NW_020170585.1	91290	95911	+	XM_024499534.1	551	sense	intergenic	upstream
TCONS_00044040	0	48.576	NW_020170522.1	190003	195613	+	XM_024498565.1	0	antisense	genic	intronic
TCONS_00043601	55.2529	48.5687	NW_020170517.1	62198	63630	-	XM_024498458.1	0	sense	genic	exonic
TCONS_00026477	6.84885	48.5221	NW_020170422.1	467156	470759	-	XM_024494846.1	0	sense	genic	exonic
TCONS_00024151	0	48.4946	NW_020170415.1	731189	731505	-	XM_024494347.1	106	sense	intergenic	downstream
TCONS_00049513	28.5717	48.4835	NW_020170606.1	8547	8985	-	XM_024499742.1	4914	sense	intergenic	downstream
TCONS_00012332	0	48.4818	NW_020170392.1	209643	210074	-	XM_024491824.1	0	sense	genic	intronic
TCONS_00007780	0	48.4748	NW_020170386.1	1001629	1011450	-	XM_024490860.1	0	sense	genic	intronic
TCONS_00044798	0	48.4604	NW_020170531.1	5551	5846	-	XM_024498757.1	0	sense	genic	intronic
TCONS_00013363	0	48.4264	NW_020170393.1	1276215	1277070	-	XM_024492097.1	502	sense	intergenic	upstream
TCONS_00040076	0	48.3913	NW_020170487.1	274316	277941	+	XM_024497735.1	0	antisense	genic	intronic
TCONS_00029806	0	48.2165	NW_020170434.1	5151	5972	-	XM_024495500.1	1703	antisense	intergenic	downstream
TCONS_00000618	37.6305	48.1652	NW_020170381.1	2387551	2388389	+	XM_024489518.1	0	sense	genic	exonic
TCONS_00023352	0	48.1601	NW_020170413.1	198359	199187	-	XM_024494163.1	0	sense	genic	exonic
TCONS_00021574	0	48.1452	NW_020170408.1	774462	788150	-	XM_024493767.1	0	antisense	genic	exonic
TCONS_00027436	56.933	48.125	NW_020170426.1	133251	137075	+	XM_024495040.1	328	antisense	intergenic	upstream
TCONS_00047456	54.0246	48.0468	NW_020170570.1	51427	52165	-	XM_024499355.1	0	antisense	genic	intronic
TCONS_00014313	23.4292	47.9427	NW_020170395.1	805166	806077	+	XM_024492335.1	67	sense	intergenic	upstream
TCONS_00048529	37.0051	47.9188	NW_020170587.1	39563	80173	+	XM_024499556.1	0	sense	genic	exonic
TCONS_00030325	0	47.9082	NW_020170436.1	363766	366555	+	XM_024495659.1	0	antisense	genic	exonic
TCONS_00040380	0	47.8977	NW_020170489.1	10652	12202	-	XM_024497766.1	2216	sense	intergenic	downstream
TCONS_00035423	0	47.8848	NW_020170459.1	212881	213196	+	XM_024496763.1	0	sense	genic	exonic
TCONS_00038747	29.4448	47.7638	NW_020170478.1	276072	276460	-	XM_024497455.1	0	antisense	genic	intronic
TCONS_00052739	0	47.7109	NW_020170748.1	11095	12390	+	XM_024500331.1	836	sense	intergenic	downstream
TCONS_00052740	0	47.7109	NW_020170748.1	11095	12390	+	XM_024500331.1	836	sense	intergenic	downstream
TCONS_00020263	0	47.6432	NW_020170406.1	81204	81839	+	XM_024493507.1	2076	sense	intergenic	downstream
TCONS_00026302	0	47.6415	NW_020170422.1	438803	439310	+	XM_024494844.1	2567	antisense	intergenic	downstream
TCONS_00026334	0	47.6334	NW_020170422.1	573941	574773	+	XM_024494852.1	0	sense	genic	exonic
TCONS_00040094	0	47.5803	NW_020170487.1	59274	59823	-	XM_024497716.1	0	antisense	genic	intronic
TCONS_00048985	0	47.5775	NW_020170595.1	86331	90262	+	XM_024499645.1	579	sense	intergenic	downstream
TCONS_00048986	0	47.5775	NW_020170595.1	86331	90262	+	XM_024499645.1	579	sense	intergenic	downstream
TCONS_00051411	0	47.5656	NW_020170663.1	2344	3060	-	XM_024500098.1	0	sense	genic	exonic
TCONS_00014417	0	47.5327	NW_020170395.1	1177958	1179294	+	XM_024492363.1	0	sense	genic	intronic
TCONS_00040149	0	47.4986	NW_020170487.1	274506	277767	-	XM_024497735.1	0	sense	genic	intronic
TCONS_00040150	0	47.4986	NW_020170487.1	274506	277767	-	XM_024497735.1	0	sense	genic	intronic
TCONS_00026461	0	47.4977	NW_020170422.1	388441	393928	-	XM_024494839.1	219	antisense	intergenic	upstream
TCONS_00008216	7.02252	47.4929	NW_020170387.1	1107895	1108463	+	XM_024491075.1	411	sense	intergenic	upstream
TCONS_00028287	0	47.4906	NW_020170428.1	560196	561397	-	XM_024495221.1	902	sense	intergenic	downstream
TCONS_00041373	0	47.3205	NW_020170498.1	22705	29214	+	XM_024497992.1	0	antisense	genic	intronic
TCONS_00050834	57.2853	47.2902	NW_020170642.1	10609	12875	-	XM_024499996.1	1560	sense	intergenic	upstream
TCONS_00010667	0	47.1012	NW_020170390.1	1696341	1696955	+	XM_024491631.1	0	sense	genic	exonic
TCONS_00048635	0	47.0725	NW_020170589.1	27894	30823	+	XM_024499571.1	129	sense	intergenic	upstream
TCONS_00035310	0	47.0131	NW_020170458.1	154976	155769	-	XM_024496717.1	1333	sense	intergenic	upstream
TCONS_00036673	10.8615	46.9668	NW_020170465.1	234607	325891	-	XM_024496994.1	0	sense	genic	exonic
TCONS_00018070	0	46.9564	NW_020170401.1	1088645	1091152	+	XM_024493110.1	0	sense	genic	intronic
TCONS_00034449	10.969	46.9535	NW_020170454.1	269104	269714	+	XM_024496567.1	0	sense	genic	intronic
TCONS_00049370	0	46.9413	NW_020170603.1	10533	51732	-	XM_024499717.1	0	antisense	genic	intronic
TCONS_00001665	0	46.9412	NW_020170381.1	2752848	2754020	-	XM_024489557.1	2802	antisense	intergenic	downstream
TCONS_00007897	0	46.855	NW_020170386.1	1438433	1438826	-	XM_024490908.1	647	sense	intergenic	upstream
TCONS_00050458	0	46.8205	NW_020170631.1	8538	9641	+	XM_024499930.1	261	sense	intergenic	upstream
TCONS_00003208	0.020148	46.7887	NW_020170382.1	2592071	2593195	-	XM_024489868.1	0	antisense	genic	intronic
TCONS_00015743	0	46.725	NW_020170397.1	1234364	1234755	+	XM_024492654.1	0	sense	genic	exonic
TCONS_00045337	6.68826	46.6272	NW_020170538.1	4185	5575	+	XM_024498884.1	0	antisense	genic	intronic
TCONS_00018211	0	46.5741	NW_020170401.1	613943	614328	-	XM_024493065.1	2485	antisense	intergenic	downstream
TCONS_00030481	66.5573	46.5505	NW_020170436.1	454183	456281	-	XM_024495671.1	0	sense	genic	exonic
TCONS_00030376	0	46.5486	NW_020170436.1	497524	502360	+	XM_024495679.1	0	sense	genic	intronic
TCONS_00007379	0	46.5465	NW_020170386.1	1296757	1305152	+	XM_024490892.1	0	sense	genic	exonic
TCONS_00019905	0	46.4535	NW_020170405.1	707461	707747	+	XM_024493463.1	0	antisense	genic	exonic
TCONS_00021582	0	46.4478	NW_020170408.1	803791	804292	-	XM_024493768.1	0	antisense	genic	exonic
TCONS_00006078	0	46.4417	NW_020170385.1	339699	340318	+	XM_024490552.1	405	sense	intergenic	downstream
TCONS_00049520	38.3849	46.314	NW_020170606.1	32096	33030	-	XM_024499744.1	0	sense	genic	exonic
TCONS_00032198	0	46.3053	NW_020170443.1	327374	327984	-	XM_024496035.1	0	antisense	genic	intronic
TCONS_00031682	0	46.1999	NW_020170441.1	302226	322214	-	XM_024495920.1	0	sense	genic	intronic
TCONS_00045782	0	46.1577	NW_020170543.1	162483	164552	+	XM_024498984.1	518	sense	intergenic	downstream
TCONS_00002130	0	46.1255	NW_020170382.1	969193	1045464	+	XM_024489741.1	0	antisense	genic	intronic
TCONS_00030086	0	46.0389	NW_020170435.1	517298	525126	+	XM_024495623.1	0	antisense	genic	intronic
TCONS_00021017	0	46.0226	NW_020170407.1	665978	669565	-	XM_024493658.1	0	sense	genic	exonic
TCONS_00028183	0	45.8553	NW_020170428.1	162762	163223	-	XM_024495165.1	0	antisense	genic	exonic
TCONS_00018580	61.6065	45.7653	NW_020170402.1	992518	993023	+	XM_024493199.1	0	sense	genic	exonic
TCONS_00048008	0	45.7373	NW_020170580.1	63063	64920	+	XM_024499475.1	0	sense	genic	exonic
TCONS_00024848	0	45.7347	NW_020170417.1	550240	550628	-	XM_024494507.1	1330	sense	intergenic	downstream
TCONS_00052894	0	45.7265	NW_020170764.1	673	4260	+	XM_024500354.1	800	antisense	intergenic	downstream
TCONS_00015621	0	45.7262	NW_020170397.1	697984	698362	+	XM_024492592.1	0	antisense	genic	exonic
TCONS_00037101	16.5088	45.5909	NW_020170468.1	220850	296012	-	XM_024497093.1	0	sense	genic	exonic
TCONS_00041006	0	45.5704	NW_020170495.1	27138	27535	+	XM_024497923.1	2103	sense	intergenic	downstream
TCONS_00015228	0	45.5678	NW_020170396.1	386395	387482	-	XM_024492428.1	1431	antisense	intergenic	downstream
TCONS_00002704	0	45.5562	NW_020170382.1	391474	391875	-	XM_024489684.1	0	sense	genic	intronic
TCONS_00047083	0.441892	45.5521	NW_020170564.1	34777	38610	+	XM_024499269.1	63	antisense	intergenic	upstream
TCONS_00003544	0	45.5461	NW_020170383.1	697492	706850	+	XM_024490019.1	0	antisense	genic	exonic
TCONS_00014319	0	45.4558	NW_020170395.1	816003	824436	+	XM_024492337.1	0	sense	genic	intronic
TCONS_00052705	0	45.417	NW_020170746.1	9886	11498	+	XM_024500329.1	0	antisense	genic	intronic
TCONS_00022658	0	45.3435	NW_020170411.1	542429	545859	-	XM_024494029.1	0	sense	genic	intronic
TCONS_00051864	0	45.2914	NW_020170685.1	22251	24823	+	XM_024500181.1	0	antisense	genic	exonic
TCONS_00038496	0	45.166	NW_020170477.1	130194	130848	-	XM_024497389.1	0	antisense	genic	exonic
TCONS_00036517	0	45.1457	NW_020170464.1	293898	294552	-	XM_024496954.1	1794	sense	intergenic	downstream
TCONS_00053958	0	45.116	NW_020171175.1	17	1143	-	XM_024500544.1	0	antisense	genic	intronic
TCONS_00018068	0	45.0838	NW_020170401.1	1084228	1085599	+	XM_024493109.1	0	antisense	genic	exonic
TCONS_00039430	0	45.0577	NW_020170483.1	277711	278536	+	XM_024497591.1	0	sense	genic	intronic
TCONS_00035510	0	45.0086	NW_020170459.1	212668	213042	-	XM_024496763.1	143	antisense	intergenic	upstream
TCONS_00003535	0	44.9542	NW_020170383.1	680277	682059	+	XM_024490016.1	166	sense	intergenic	upstream
TCONS_00005237	0	44.7187	NW_020170384.1	2516076	2516404	+	XM_024490478.1	0	sense	genic	exonic
TCONS_00000611	0	44.5939	NW_020170381.1	2377005	2378523	+	XM_024489517.1	0	sense	genic	exonic
TCONS_00010456	0	44.5765	NW_020170390.1	880137	880436	+	XM_024491552.1	0	sense	genic	exonic
TCONS_00006666	0	44.5206	NW_020170385.1	446486	447549	-	XM_024490557.1	1730	sense	intergenic	upstream
TCONS_00000420	35.6854	44.4945	NW_020170381.1	1664747	1665184	+	XM_024489439.1	754	sense	intergenic	downstream
TCONS_00001054	17.3341	44.4475	NW_020170381.1	327462	328361	-	XM_024489286.1	795	antisense	intergenic	upstream
TCONS_00042246	0	44.407	NW_020170505.1	226482	228883	+	XM_024498206.1	0	sense	genic	intronic
TCONS_00024302	0	44.3832	NW_020170416.1	559885	560482	+	XM_024494424.1	0	sense	genic	intronic
TCONS_00006931	0	44.203	NW_020170385.1	1710420	1710732	-	XM_024490692.1	0	sense	genic	exonic
TCONS_00052970	0	44.1911	NW_020170773.1	5269	5808	-	XM_024500368.1	1295	sense	intergenic	downstream
TCONS_00002346	0	44.148	NW_020170382.1	2045362	2052507	+	XM_024489826.1	0	antisense	genic	exonic
TCONS_00040589	0	44.1325	NW_020170491.1	215254	217120	+	XM_024497841.1	0	sense	genic	exonic
TCONS_00052811	0	44.1278	NW_020170755.1	5585	5828	+	XM_024500339.1	1153	sense	intergenic	downstream
TCONS_00044818	189.652	44.1253	NW_020170531.1	77724	78137	-	XM_024498766.1	5	antisense	intergenic	upstream
TCONS_00019560	68.8894	44.1212	NW_020170404.1	146040	146893	-	XM_024493300.1	1897	sense	intergenic	upstream
TCONS_00033792	0	44.076	NW_020170450.1	427512	435453	-	XM_024496395.1	2216	antisense	intergenic	downstream
TCONS_00005494	6.32725	44.0443	NW_020170384.1	641842	643244	-	XM_024490317.1	1795	antisense	intergenic	downstream
TCONS_00051441	0	44.0258	NW_020170664.1	10047	10401	-	XM_024500103.1	4598	antisense	intergenic	upstream
TCONS_00040475	0	44.0127	NW_020170490.1	244984	245292	+	XM_024497818.1	0	sense	genic	exonic
TCONS_00046858	0	44.01	NW_020170560.1	20485	28967	-	XM_024499216.1	0	sense	genic	intronic
TCONS_00039130	0	43.999	NW_020170481.1	289123	296965	+	XM_024497536.1	0	antisense	genic	intronic
TCONS_00039872	0	43.7484	NW_020170486.1	243265	243861	+	XM_024497700.1	0	sense	genic	exonic
TCONS_00048983	0	43.7275	NW_020170595.1	79810	82338	+	XM_024499645.1	0	sense	genic	intronic
TCONS_00038119	57.7193	43.671	NW_020170475.1	71540	72703	+	XM_024497315.1	4461	sense	intergenic	downstream
TCONS_00016874	0	43.6141	NW_020170399.1	504035	504693	+	XM_024492840.1	4756	antisense	intergenic	upstream
TCONS_00027523	0	43.4597	NW_020170426.1	578843	579400	+	XM_024495091.1	0	sense	genic	exonic
TCONS_00052723	0	43.4149	NW_020170747.1	2445	2932	-	XM_024500330.1	441	antisense	intergenic	downstream
TCONS_00013645	0	43.3687	NW_020170394.1	725280	726915	+	XM_024492204.1	5579	sense	intergenic	upstream
TCONS_00014058	25.876	43.2674	NW_020170394.1	1023928	1025164	-	XM_024492233.1	0	antisense	genic	intronic
TCONS_00020534	0	43.2627	NW_020170406.1	456615	459985	-	XM_024493542.1	0	antisense	genic	exonic
TCONS_00000998	0	43.2329	NW_020170381.1	70018	70748	-	XM_024489259.1	0	sense	genic	exonic
TCONS_00042127	0	43.1854	NW_020170504.1	89636	89908	+	XM_024498172.1	0	antisense	genic	exonic
TCONS_00042446	0	43.0941	NW_020170506.1	176671	177327	-	XM_024498232.1	1978	antisense	intergenic	downstream
TCONS_00000633	0	43.0262	NW_020170381.1	2436102	2436694	+	XM_024489524.1	0	antisense	genic	exonic
TCONS_00024466	0	42.9548	NW_020170416.1	475668	476659	-	XM_024494415.1	0	sense	genic	exonic
TCONS_00020640	0	42.938	NW_020170407.1	50283	50820	+	XM_024493588.1	709	sense	intergenic	upstream
TCONS_00043814	0	42.9106	NW_020170520.1	37050	37439	+	XM_024498513.1	0	sense	genic	intronic
TCONS_00050238	0	42.8454	NW_020170624.1	47380	54362	-	XM_024499883.1	0	sense	genic	exonic
TCONS_00038998	10.9767	42.6687	NW_020170480.1	211609	212614	-	XM_024497497.1	1565	antisense	intergenic	downstream
TCONS_00012293	29.4573	42.5592	NW_020170392.1	63757	66562	-	XM_024491810.1	0	sense	genic	exonic
TCONS_00011368	0	42.5208	NW_020170391.1	1255460	1255717	+	XM_024491752.1	0	antisense	genic	exonic
TCONS_00037538	0	42.4778	NW_020170471.1	296560	300118	+	XM_024497208.1	0	antisense	genic	exonic
TCONS_00052720	63.6021	42.445	NW_020170747.1	88	956	-	XM_024500330.1	0	antisense	genic	exonic
TCONS_00038096	0	42.3543	NW_020170474.1	296593	297120	-	XM_024497306.1	5694	sense	intergenic	downstream
TCONS_00008112	0	42.3476	NW_020170387.1	526690	527000	+	XM_024491023.1	14	antisense	intergenic	upstream
TCONS_00023327	39.2525	42.3015	NW_020170413.1	123834	127612	-	XM_024494154.1	0	sense	genic	intronic
TCONS_00007761	0	42.2842	NW_020170386.1	903568	904576	-	XM_024490850.1	0	sense	genic	intronic
TCONS_00033595	0	42.2563	NW_020170450.1	26112	26708	+	XM_024496354.1	1365	sense	intergenic	downstream
TCONS_00021364	0	42.2312	NW_020170408.1	949377	952400	+	XM_024493786.1	0	antisense	genic	intronic
TCONS_00021049	0	42.2071	NW_020170407.1	801203	802676	-	XM_024493671.1	5289	antisense	intergenic	upstream
TCONS_00031796	42.6718	42.1971	NW_020170442.1	309470	310106	+	XM_024495977.1	1247	antisense	intergenic	downstream
TCONS_00053087	2.3297	42.1033	NW_020170790.1	2805	5355	-	XM_024500389.1	745	antisense	intergenic	downstream
TCONS_00012982	0	42.013	NW_020170393.1	1493756	1494960	+	XM_024492116.1	7891	sense	intergenic	upstream
TCONS_00048295	0	42.0066	NW_020170583.1	98068	100003	-	XM_024499509.1	2119	sense	intergenic	upstream
TCONS_00048296	0	42.0066	NW_020170583.1	98068	100003	-	XM_024499509.1	2119	sense	intergenic	upstream
TCONS_00047155	0	41.9777	NW_020170565.1	56625	56973	+	XM_024499288.1	0	antisense	genic	exonic
TCONS_00013818	0	41.9601	NW_020170394.1	33983	34500	-	XM_024492125.1	0	antisense	genic	exonic
TCONS_00031123	0	41.9587	NW_020170439.1	139321	139815	-	XM_024495797.1	0	sense	genic	exonic
TCONS_00024474	246.142	41.9553	NW_020170416.1	497128	500888	-	XM_024494421.1	429	sense	intergenic	downstream
TCONS_00044852	0.001039	41.9543	NW_020170532.1	21269	25203	+	XM_024498781.1	0	sense	genic	intronic
TCONS_00041437	0	41.9275	NW_020170498.1	239228	241117	+	XM_024498020.1	0	antisense	genic	exonic
TCONS_00041438	0	41.9275	NW_020170498.1	239228	241117	+	XM_024498020.1	0	antisense	genic	exonic
TCONS_00052710	0	41.9172	NW_020170746.1	9790	11497	-	XM_024500329.1	0	sense	genic	intronic
TCONS_00021253	0	41.8833	NW_020170408.1	555904	556273	+	XM_024493745.1	0	sense	genic	exonic
TCONS_00051297	31.79	41.8418	NW_020170660.1	18432	21432	+	XM_024500085.1	0	antisense	genic	exonic
TCONS_00040590	0	41.8275	NW_020170491.1	217784	218384	+	XM_024497841.1	0	sense	genic	exonic
TCONS_00016081	0	41.825	NW_020170397.1	1127100	1127901	-	XM_024492643.1	0	sense	genic	intronic
TCONS_00026031	0	41.7103	NW_020170421.1	660277	660780	+	XM_024494797.1	1751	antisense	intergenic	upstream
TCONS_00019561	0	41.6802	NW_020170404.1	146986	147348	-	XM_024493300.1	2843	sense	intergenic	upstream
TCONS_00050628	0	41.6639	NW_020170635.1	44633	46026	-	XM_024499954.1	0	sense	genic	intronic
TCONS_00012622	0	41.6601	NW_020170392.1	1521253	1522288	-	XM_024491956.1	3112	antisense	intergenic	downstream
TCONS_00013709	0	41.6332	NW_020170394.1	970260	971692	+	XM_024492226.1	0	sense	genic	exonic
TCONS_00029681	0	41.4902	NW_020170434.1	102728	105341	+	XM_024495512.1	0	antisense	genic	intronic
TCONS_00036384	0	41.449	NW_020170464.1	276115	277531	+	XM_024496952.1	0	antisense	genic	exonic
TCONS_00002579	17.2184	41.4241	NW_020170382.1	3153392	3153856	+	XM_024489917.1	698	sense	intergenic	downstream
TCONS_00050281	0	41.3875	NW_020170625.1	47118	47921	-	XM_024499889.1	1376	antisense	intergenic	upstream
TCONS_00039509	0	41.3392	NW_020170484.1	107866	109247	+	XM_024497603.1	0	antisense	genic	intronic
TCONS_00006536	0	41.2635	NW_020170385.1	2186207	2188147	+	XM_024490747.1	0	antisense	genic	intronic
TCONS_00041229	0	41.2579	NW_020170496.1	41003	41315	-	XM_024497945.1	0	antisense	genic	intronic
TCONS_00001263	1e-06	41.1661	NW_020170381.1	1168815	1169739	-	XM_024489387.1	871	antisense	intergenic	upstream
TCONS_00010047	0	41.1388	NW_020170389.1	933121	934833	-	XM_024491373.1	475	antisense	intergenic	upstream
TCONS_00021360	0	41.1349	NW_020170408.1	945387	946638	+	XM_024493785.1	0	antisense	genic	exonic
TCONS_00022194	62.8544	41.0669	NW_020170410.1	50268	50893	-	XM_024493875.1	0	sense	genic	exonic
TCONS_00000022	330.59	41.0617	NW_020170381.1	59940	60224	+	XM_024489258.1	722	sense	intergenic	upstream
TCONS_00010008	0	41.0107	NW_020170389.1	726890	730770	-	XM_024491354.1	0	antisense	genic	intronic
TCONS_00003428	0	41.0072	NW_020170383.1	314835	495931	+	XM_024489983.1	0	antisense	genic	intronic
TCONS_00031843	0	40.7683	NW_020170442.1	110322	111255	-	XM_024495949.1	255	sense	intergenic	downstream
TCONS_00045477	0	40.7566	NW_020170539.1	2892	4774	-	XM_024498899.1	0	antisense	genic	exonic
TCONS_00030697	0	40.6752	NW_020170437.1	263628	264133	-	XM_024495715.1	480	antisense	intergenic	upstream
TCONS_00053710	0	40.6699	NW_020170974.1	161	544	+	XM_024500486.1	0	antisense	genic	exonic
TCONS_00037898	0	40.6603	NW_020170473.1	140631	141392	-	XM_024497256.1	0	sense	genic	exonic
TCONS_00013248	0	40.6346	NW_020170393.1	901610	902707	-	XM_024492060.1	590	sense	intergenic	downstream
TCONS_00014365	28.1222	40.5716	NW_020170395.1	968192	969562	+	XM_024492347.1	0	antisense	genic	exonic
TCONS_00021518	0	40.5647	NW_020170408.1	561646	562082	-	XM_024493746.1	0	antisense	genic	exonic
TCONS_00001284	0	40.4991	NW_020170381.1	1226698	1227648	-	XM_024489392.1	0	sense	genic	exonic
TCONS_00015768	0	40.4951	NW_020170397.1	12799	13516	-	XM_024492522.1	0	sense	genic	exonic
TCONS_00020737	0	40.4573	NW_020170407.1	459528	459913	+	XM_024493636.1	3405	antisense	intergenic	downstream
TCONS_00011505	0	40.4221	NW_020170391.1	131546	131987	-	XM_024491642.1	194	sense	intergenic	upstream
TCONS_00044554	0	40.4059	NW_020170528.1	65876	69088	-	XM_024498696.1	0	sense	genic	exonic
TCONS_00039871	0	40.3717	NW_020170486.1	240492	240838	+	XM_024497699.1	0	antisense	genic	exonic
TCONS_00020434	0	40.3008	NW_020170406.1	26828	28419	-	XM_024493499.1	0	antisense	genic	intronic
TCONS_00051227	0	40.1726	NW_020170656.1	34822	37865	-	XM_024500073.1	0	sense	genic	intronic
TCONS_00023366	0	40.1639	NW_020170413.1	255685	256518	-	XM_024494167.1	0	antisense	genic	exonic
TCONS_00032298	0	40.1633	NW_020170444.1	238967	240520	+	XM_024496085.1	3675	sense	intergenic	downstream
TCONS_00005678	0	40.1257	NW_020170384.1	1420838	1423604	-	XM_024490393.1	0	antisense	genic	intronic
TCONS_00044051	0	40.111	NW_020170522.1	63362	63692	-	XM_024498554.1	749	sense	intergenic	downstream
TCONS_00014104	0	40.0877	NW_020170394.1	1231225	1237064	-	XM_024492258.1	0	sense	genic	exonic
TCONS_00041061	78.2962	40.0167	NW_020170495.1	216331	221575	+	XM_024497936.1	0	antisense	genic	exonic
TCONS_00011352	28.2301	40.0089	NW_020170391.1	1157008	1158615	+	XM_024491743.1	0	sense	genic	exonic
TCONS_00051515	0	40.0061	NW_020170668.1	16370	17432	+	XM_024500115.1	0	antisense	genic	intronic
TCONS_00022475	0	40.0002	NW_020170411.1	495257	496944	+	XM_024494023.1	2454	antisense	intergenic	downstream
TCONS_00020797	59.4118	39.931	NW_020170407.1	704404	708297	+	XM_024493661.1	0	sense	genic	exonic
TCONS_00044535	7.17907	39.8188	NW_020170528.1	183722	184406	+	XM_024498710.1	0	sense	genic	exonic
TCONS_00042974	1.60916	39.809	NW_020170511.1	104908	105396	-	XM_024498340.1	0	antisense	genic	exonic
TCONS_00031250	0	39.7517	NW_020170440.1	105076	109704	+	XM_024495855.1	0	sense	genic	exonic
TCONS_00042683	0	39.7483	NW_020170509.1	61233	61561	+	XM_024498286.1	0	sense	genic	exonic
TCONS_00020077	0	39.7378	NW_020170405.1	345972	346308	-	XM_024493432.1	3760	antisense	intergenic	downstream
TCONS_00040906	0	39.7045	NW_020170493.1	248509	251481	-	XM_024497894.1	0	antisense	genic	intronic
TCONS_00044048	100.578	39.5859	NW_020170522.1	50521	53647	-	XM_024498553.1	1285	antisense	intergenic	upstream
TCONS_00048966	8e-06	39.4752	NW_020170595.1	22754	63392	+	XM_024499640.1	0	antisense	genic	intronic
TCONS_00044709	0	39.453	NW_020170530.1	174550	175145	+	XM_024498756.1	0	antisense	genic	intronic
TCONS_00041308	0	39.4369	NW_020170497.1	176669	178347	+	XM_024497983.1	1154	sense	intergenic	downstream
TCONS_00032832	0	39.4143	NW_020170446.1	389178	389778	+	XM_024496212.1	0	sense	genic	intronic
TCONS_00040949	0	39.4082	NW_020170494.1	195306	232402	+	XM_024497919.1	0	antisense	genic	intronic
TCONS_00028175	0	39.4078	NW_020170428.1	144996	145310	-	XM_024495163.1	1961	antisense	intergenic	upstream
TCONS_00009947	0	39.406	NW_020170389.1	408563	408810	-	XM_024491324.1	0	sense	genic	exonic
TCONS_00033705	0	39.4033	NW_020170450.1	54647	54912	-	XM_024496356.1	0	sense	genic	exonic
TCONS_00053813	0.0006	39.3476	NW_020171030.1	20	652	-
TCONS_00038530	0	39.3194	NW_020170477.1	221046	222462	-	XM_024497402.1	0	sense	genic	exonic
TCONS_00022948	85.3617	39.2503	NW_020170412.1	74925	75429	-	XM_024494066.1	0	antisense	genic	intronic
TCONS_00040208	0	39.1127	NW_020170488.1	169468	170303	+	XM_024497755.1	0	sense	genic	exonic
TCONS_00048755	51.7171	39.0669	NW_020170591.1	5	4654	+	XM_024499591.1	0	sense	genic	exonic
TCONS_00002912	0	38.8844	NW_020170382.1	1271317	1271667	-	XM_024489758.1	187	sense	intergenic	upstream
TCONS_00043950	0	38.8264	NW_020170521.1	182487	185863	+	XM_024498546.1	0	sense	genic	exonic
TCONS_00046092	48.9158	38.8164	NW_020170548.1	139572	141282	+	XM_024499060.1	0	antisense	genic	exonic
TCONS_00009922	0	38.7868	NW_020170389.1	308082	308661	-	XM_024491310.1	0	sense	genic	intronic
TCONS_00026846	0	38.7513	NW_020170424.1	13980	16280	+	XM_024494925.1	0	sense	genic	intronic
TCONS_00036468	106.565	38.7467	NW_020170464.1	139325	140631	-	XM_024496933.1	84	antisense	intergenic	downstream
TCONS_00040440	28.4572	38.7285	NW_020170490.1	126306	127992	+	XM_024497801.1	0	sense	genic	exonic
TCONS_00005405	0	38.6788	NW_020170384.1	228538	229877	-	XM_024490276.1	0	antisense	genic	exonic
TCONS_00036492	0	38.6634	NW_020170464.1	206654	206984	-	XM_024496942.1	1272	sense	intergenic	downstream
TCONS_00032512	0	38.6523	NW_020170445.1	217452	218844	+	XM_024496137.1	512	sense	intergenic	upstream
TCONS_00046965	0	38.6248	NW_020170561.1	73025	73373	-	XM_024499234.1	1743	sense	intergenic	upstream
TCONS_00006416	0	38.6097	NW_020170385.1	1772228	1772675	+	XM_024490699.1	0	sense	genic	intronic
TCONS_00026989	0	38.5945	NW_020170424.1	621144	624706	+	XM_024494966.1	0	antisense	genic	intronic
TCONS_00038928	6e-06	38.4772	NW_020170480.1	235998	239054	+	XM_024497499.1	0	antisense	genic	exonic
TCONS_00032059	0	38.3886	NW_020170443.1	340484	340988	+	XM_024496037.1	0	sense	genic	exonic
TCONS_00034389	0	38.3712	NW_020170454.1	15497	16178	+	XM_024496528.1	3092	antisense	intergenic	upstream
TCONS_00025250	4.00479	38.1937	NW_020170419.1	306149	306533	+	XM_024494622.1	0	antisense	genic	intronic
TCONS_00033687	0	38.1026	NW_020170450.1	412533	418052	+	XM_024496394.1	0	sense	genic	exonic
TCONS_00025722	0	38.0556	NW_020170420.1	649182	649462	+	XM_024494732.1	0	sense	genic	exonic
TCONS_00039663	0	38.0202	NW_020170485.1	118818	119630	+	XM_024497640.1	0	antisense	genic	intronic
TCONS_00023821	0	37.96	NW_020170415.1	56073	57670	+	XM_024494291.1	2177	sense	intergenic	downstream
TCONS_00052134	27.6122	37.8916	NW_020170700.1	20157	22080	+	XM_024500235.1	3942	antisense	intergenic	upstream
TCONS_00032971	4.7479	37.8358	NW_020170446.1	446634	452253	-	XM_024496219.1	0	sense	genic	intronic
TCONS_00016592	0	37.7786	NW_020170398.1	628979	629424	-	XM_024492724.1	148	antisense	intergenic	downstream
TCONS_00048739	0	37.7386	NW_020170590.1	14585	14907	-	XM_024499580.1	0	antisense	genic	intronic
TCONS_00040089	0	37.7186	NW_020170487.1	44681	45470	-	XM_024497713.1	0	sense	genic	exonic
TCONS_00036015	0	37.6951	NW_020170462.1	308877	311297	+	XM_024496877.1	469	sense	intergenic	upstream
TCONS_00009255	0	37.6685	NW_020170388.1	443874	444394	-	XM_024491195.1	0	antisense	genic	intronic
TCONS_00009461	0	37.6322	NW_020170388.1	1803417	1806469	-	XM_024491282.1	1625	antisense	intergenic	downstream
TCONS_00041718	0	37.6239	NW_020170500.1	169334	170086	-	XM_024498064.1	0	sense	genic	intronic
TCONS_00036398	6.35936	37.6224	NW_020170464.1	333264	334200	+	XM_024496960.1	0	antisense	genic	exonic
TCONS_00050621	0	37.6185	NW_020170635.1	13068	15155	-	XM_024499948.1	0	antisense	genic	intronic
TCONS_00017441	0	37.617	NW_020170400.1	622471	625367	+	XM_024492965.1	357	sense	intergenic	upstream
TCONS_00016663	0	37.5687	NW_020170398.1	868717	869115	-	XM_024492753.1	0	sense	genic	intronic
TCONS_00000754	0	37.5522	NW_020170381.1	2949661	2950446	+	XM_024489578.1	2418	antisense	intergenic	downstream
TCONS_00047066	0	37.4926	NW_020170563.1	73843	74539	-	XM_024499261.1	0	sense	genic	intronic
TCONS_00037906	78.7524	37.4604	NW_020170473.1	153552	154365	-	XM_024497259.1	0	sense	genic	exonic
TCONS_00033326	7.83228	37.4114	NW_020170448.1	144879	146582	-	XM_024496266.1	1844	sense	intergenic	upstream
TCONS_00051240	0	37.3706	NW_020170657.1	36013	38512	+	XM_024500076.1	2298	sense	intergenic	downstream
TCONS_00051241	0	37.3706	NW_020170657.1	36013	38512	+	XM_024500076.1	2298	sense	intergenic	downstream
TCONS_00003977	43.1769	37.3593	NW_020170383.1	51122	57392	-	XM_024489934.1	0	antisense	genic	exonic
TCONS_00018798	0	37.2576	NW_020170402.1	911224	911614	-	XM_024493192.1	2593	antisense	intergenic	downstream
TCONS_00045781	0	37.2476	NW_020170543.1	160863	163313	+	XM_024498984.1	0	sense	genic	intronic
TCONS_00021508	0	37.2425	NW_020170408.1	534327	534584	-	XM_024493743.1	1263	sense	intergenic	upstream
TCONS_00035543	0	37.2222	NW_020170459.1	359817	360163	-	XM_024496773.1	0	sense	genic	intronic
TCONS_00000983	109.537	37.13	NW_020170381.1	28733	31741	-	XM_024489254.1	0	sense	genic	exonic
TCONS_00028540	0	37.1191	NW_020170429.1	500971	501687	-	XM_024495273.1	1540	sense	intergenic	upstream
TCONS_00029652	0	37.0907	NW_020170433.1	558835	559299	-	XM_024495495.1	0	antisense	genic	intronic
TCONS_00025178	0	37.0024	NW_020170418.1	707593	708022	-	XM_024494595.1	1536	sense	intergenic	downstream
TCONS_00021363	2.37475	36.8832	NW_020170408.1	949377	952400	+	XM_024493786.1	0	antisense	genic	exonic
TCONS_00034321	0	36.8717	NW_020170453.1	190697	191053	-	XM_024496496.1	0	antisense	genic	exonic
TCONS_00006146	5.60625	36.8192	NW_020170385.1	636074	638727	+	XM_024490578.1	50	sense	intergenic	upstream
TCONS_00035115	0	36.77	NW_020170457.1	254422	255069	-	XM_024496693.1	0	antisense	genic	intronic
TCONS_00032301	0	36.7697	NW_020170444.1	282433	282708	+	XM_024496089.1	0	sense	genic	exonic
TCONS_00002757	0	36.7483	NW_020170382.1	581293	581610	-	XM_024489707.1	882	sense	intergenic	upstream
TCONS_00012225	0.065634	36.6496	NW_020170392.1	1320569	1322019	+	XM_024491935.1	0	sense	genic	exonic
TCONS_00051437	0	36.6391	NW_020170664.1	32496	34456	+	XM_024500103.1	16626	sense	intergenic	downstream
TCONS_00051438	0	36.6391	NW_020170664.1	32496	34456	+	XM_024500103.1	16626	sense	intergenic	downstream
TCONS_00030394	0	36.5708	NW_020170436.1	3661	6757	-	XM_024495625.1	0	sense	genic	intronic
TCONS_00048700	0	36.521	NW_020170589.1	72713	74667	-	XM_024499575.1	0	antisense	genic	exonic
TCONS_00043796	0	36.4476	NW_020170519.1	96308	98187	-	XM_024498499.1	3178	antisense	intergenic	downstream
TCONS_00049686	13.6516	36.4453	NW_020170611.1	9385	10133	-	XM_024499785.1	0	antisense	genic	exonic
TCONS_00004824	0	36.4389	NW_020170384.1	631886	632427	+	XM_024490316.1	18	sense	intergenic	upstream
TCONS_00014479	0	36.267	NW_020170395.1	29494	29741	-	XM_024492272.1	481	sense	intergenic	upstream
TCONS_00039126	28.5739	36.1767	NW_020170481.1	278039	286030	+	XM_024497536.1	0	antisense	genic	exonic
TCONS_00049599	0	36.1588	NW_020170608.1	14319	18175	+	XM_024499765.1	0	antisense	genic	exonic
TCONS_00008288	0	36.1357	NW_020170387.1	1399074	1399346	+	XM_024491106.1	2697	sense	intergenic	downstream
TCONS_00012294	76.505	36.0592	NW_020170392.1	63757	66562	-	XM_024491810.1	0	sense	genic	exonic
TCONS_00031218	0	36.0481	NW_020170440.1	1493	2219	+	XM_024495844.1	5391	sense	intergenic	upstream
TCONS_00001232	49.7068	36.0281	NW_020170381.1	1058065	1058785	-	XM_024489369.1	0	sense	genic	exonic
TCONS_00009258	150.389	36.0092	NW_020170388.1	443876	444585	-	XM_024491195.1	0	antisense	genic	intronic
TCONS_00034705	361.514	35.9938	NW_020170455.1	27887	29142	-	XM_024496587.1	396	antisense	intergenic	downstream
TCONS_00004195	0	35.9868	NW_020170383.1	898964	899254	-	XM_024490038.1	152	sense	intergenic	downstream
TCONS_00024301	0	35.8089	NW_020170416.1	554534	559489	+	XM_024494424.1	142	sense	intergenic	upstream
TCONS_00008201	0	35.7915	NW_020170387.1	1038817	1039315	+	XM_024491069.1	0	antisense	genic	intronic
TCONS_00044008	1e-06	35.6532	NW_020170522.1	54239	55216	+	XM_024498553.1	0	sense	genic	exonic
TCONS_00034016	0	35.6472	NW_020170452.1	212997	213368	+	XM_024496455.1	0	antisense	genic	exonic
TCONS_00009803	0	35.6317	NW_020170389.1	1520890	1521485	+	XM_024491426.1	0	sense	genic	intronic
TCONS_00039496	0	35.6222	NW_020170484.1	34905	40205	+	XM_024497596.1	0	sense	genic	intronic
TCONS_00007302	0	35.5324	NW_020170386.1	891337	893340	+	XM_024490850.1	0	antisense	genic	exonic
TCONS_00039592	0	35.5274	NW_020170484.1	142732	145524	-	XM_024497609.1	350	sense	intergenic	downstream
TCONS_00041368	0	35.497	NW_020170498.1	5579	7203	+	XM_024497990.1	0	antisense	genic	exonic
TCONS_00002149	0	35.4165	NW_020170382.1	1132473	1133504	+	XM_024489748.1	0	sense	genic	exonic
TCONS_00013231	91.7558	35.3589	NW_020170393.1	838591	839323	-	XM_024492054.1	0	sense	genic	exonic
TCONS_00007324	0	35.3391	NW_020170386.1	1022211	1026254	+	XM_024490863.1	0	antisense	genic	exonic
TCONS_00026255	0	35.299	NW_020170422.1	235788	236388	+	XM_024494822.1	0	antisense	genic	exonic
TCONS_00016210	34.4792	35.2593	NW_020170398.1	379402	379838	+	XM_024492698.1	0	sense	genic	exonic
TCONS_00032469	0	35.159	NW_020170445.1	39875	42505	+	XM_024496116.1	161	sense	intergenic	upstream
TCONS_00011861	0	35.1315	NW_020170391.1	1585964	1586231	-	XM_024491793.1	0	sense	genic	exonic
TCONS_00012578	47.0604	35.1141	NW_020170392.1	1269359	1270274	-	XM_024491933.1	0	antisense	genic	intronic
TCONS_00029583	0	35.0992	NW_020170433.1	169928	170456	-	XM_024495467.1	1342	antisense	intergenic	downstream
TCONS_00051530	0	35.0478	NW_020170668.1	14796	15081	-	XM_024500115.1	0	sense	genic	intronic
TCONS_00040152	0	35.0129	NW_020170487.1	275814	279162	-	XM_024497735.1	0	sense	genic	intronic
TCONS_00040153	0	35.0129	NW_020170487.1	275814	279162	-	XM_024497735.1	0	sense	genic	intronic
TCONS_00051110	0	34.9872	NW_020170653.1	35478	35784	+	XM_024500053.1	0	antisense	genic	intronic
TCONS_00033665	9.75443	34.7771	NW_020170450.1	318593	319422	+	XM_024496383.1	5687	antisense	intergenic	upstream
TCONS_00002391	0	34.6387	NW_020170382.1	2241504	2241770	+	XM_024489843.1	206	antisense	intergenic	downstream
TCONS_00022601	0	34.6088	NW_020170411.1	291121	291441	-	XM_024493996.1	0	antisense	genic	exonic
TCONS_00006854	0	34.5534	NW_020170385.1	1341428	1341729	-	XM_024490650.1	0	sense	genic	exonic
TCONS_00045608	25.7952	34.5387	NW_020170541.1	126490	128978	+	XM_024498948.1	864	sense	intergenic	upstream
TCONS_00009596	28.9963	34.4922	NW_020170389.1	523080	526685	+	XM_024491337.1	0	antisense	genic	intronic
TCONS_00014789	0	34.4029	NW_020170396.1	71428	72491	+	XM_024492398.1	448	sense	intergenic	upstream
TCONS_00043727	0	34.3786	NW_020170518.1	181331	181743	-	XM_024498486.1	0	sense	genic	exonic
TCONS_00047802	0	34.3589	NW_020170576.1	3321	31492	-	XM_024499420.1	0	sense	genic	intronic
TCONS_00034947	87.6343	34.2847	NW_020170456.1	285049	286162	-	XM_024496658.1	0	sense	genic	exonic
TCONS_00042402	43.7684	34.2845	NW_020170506.1	58272	59180	-	XM_024498216.1	0	antisense	genic	exonic
TCONS_00047928	26.1615	34.1694	NW_020170579.1	11820	12309	+	XM_024499454.1	0	sense	genic	exonic
TCONS_00021447	0	34.1674	NW_020170408.1	291625	292554	-	XM_024493714.1	0	antisense	genic	intronic
TCONS_00003542	0	34.1488	NW_020170383.1	690477	691333	+	XM_024490016.1	0	sense	genic	intronic
TCONS_00018014	0	34.1078	NW_020170401.1	874461	875148	+	XM_024493092.1	540	sense	intergenic	downstream
TCONS_00034554	0	33.9865	NW_020170454.1	276095	276425	-	XM_024496568.1	0	sense	genic	exonic
TCONS_00012274	38.7211	33.966	NW_020170392.1	1596721	1598513	+	XM_024491967.1	4273	sense	intergenic	downstream
TCONS_00047254	0	33.9277	NW_020170566.1	25509	28151	-	XM_024499297.1	0	antisense	genic	exonic
TCONS_00048754	0	33.8805	NW_020170590.1	93642	96387	-	XM_024499589.1	0	sense	genic	exonic
TCONS_00052170	0	33.8641	NW_020170702.1	10496	11031	+	XM_024500244.1	670	antisense	intergenic	downstream
TCONS_00030979	0	33.8354	NW_020170438.1	516409	518515	-	XM_024495782.1	976	sense	intergenic	upstream
TCONS_00028339	0	33.8317	NW_020170429.1	209666	210486	+	XM_024495253.1	182	antisense	intergenic	downstream
TCONS_00022474	35.5198	33.8191	NW_020170411.1	493568	493974	+	XM_024494022.1	1025	sense	intergenic	downstream
TCONS_00006361	21.6969	33.7309	NW_020170385.1	1567745	1568177	+	XM_024490677.1	0	sense	genic	exonic
TCONS_00052345	0	33.5881	NW_020170713.1	480	1344	+	XM_024500271.1	0	sense	genic	exonic
TCONS_00026778	0	33.5869	NW_020170423.1	381198	382415	-	XM_024494904.1	0	sense	genic	exonic
TCONS_00042486	0	33.5263	NW_020170507.1	126957	127362	+	XM_024498246.1	0	antisense	genic	exonic
TCONS_00031788	0	33.5178	NW_020170442.1	276878	277413	+	XM_024495970.1	1004	antisense	intergenic	downstream
TCONS_00034967	65.1753	33.5081	NW_020170456.1	386834	387237	-	XM_024496674.1	951	sense	intergenic	downstream
TCONS_00049374	0.000352	33.4309	NW_020170603.1	15884	17378	-	XM_024499716.1	311	antisense	intergenic	downstream
TCONS_00024370	0	33.4131	NW_020170416.1	155403	156139	-	XM_024494372.1	546	sense	intergenic	upstream
TCONS_00032055	0	33.3758	NW_020170443.1	337084	337802	+	XM_024496036.1	0	antisense	genic	exonic
TCONS_00019544	53.377	33.2394	NW_020170404.1	87681	88130	-	XM_024493294.1	0	antisense	genic	exonic
TCONS_00043329	0	33.2217	NW_020170514.1	194069	194571	-	XM_024498409.1	0	sense	genic	intronic
TCONS_00022324	33.0594	33.18	NW_020170410.1	759448	759748	-	XM_024493948.1	0	sense	genic	intronic
TCONS_00036960	0	33.0982	NW_020170467.1	35318	36961	-	XM_024497035.1	0	sense	genic	exonic
TCONS_00014160	0	33.0842	NW_020170395.1	116780	117224	+	XM_024492280.1	0	antisense	genic	intronic
TCONS_00016112	0	33.0666	NW_020170397.1	1260283	1260754	-	XM_024492658.1	1652	sense	intergenic	downstream
TCONS_00013646	0	33.0571	NW_020170394.1	729516	730097	+	XM_024492204.1	2397	sense	intergenic	upstream
TCONS_00050813	0	33.0329	NW_020170642.1	10564	14419	+	XM_024499997.1	1495	sense	intergenic	upstream
TCONS_00021046	0	32.9464	NW_020170407.1	778126	778647	-	XM_024493669.1	0	antisense	genic	intronic
TCONS_00050484	0	32.9214	NW_020170631.1	8644	9261	-	XM_024499930.1	641	antisense	intergenic	upstream
TCONS_00024294	0	32.9074	NW_020170416.1	516669	526201	+	XM_024494423.1	331	sense	intergenic	upstream
TCONS_00045473	0	32.8399	NW_020170539.1	168600	171179	+	XM_024498915.1	0	sense	genic	intronic
TCONS_00046492	0	32.8105	NW_020170553.1	130776	138620	-	XM_024499143.1	0	antisense	genic	intronic
TCONS_00046493	0	32.8105	NW_020170553.1	130776	138620	-	XM_024499143.1	0	antisense	genic	intronic
TCONS_00007227	61.322	32.7832	NW_020170386.1	612117	612829	+	XM_024490820.1	724	antisense	intergenic	downstream
TCONS_00024111	0	32.7569	NW_020170415.1	539887	540315	-	XM_024494331.1	0	sense	genic	exonic
TCONS_00029787	17.4416	32.7406	NW_020170434.1	475270	475756	+	XM_024495555.1	2176	antisense	intergenic	downstream
TCONS_00050394	0	32.6725	NW_020170629.1	3412	37374	+	XM_024499919.1	0	sense	genic	intronic
TCONS_00026189	0	32.6638	NW_020170421.1	616976	617334	-	XM_024494794.1	0	sense	genic	intronic
TCONS_00033502	0	32.5084	NW_020170449.1	57042	66276	-	XM_024496315.1	0	sense	genic	exonic
TCONS_00018876	0	32.4767	NW_020170403.1	243422	244003	+	XM_024493226.1	0	antisense	genic	exonic
TCONS_00023162	0	32.4436	NW_020170413.1	131153	148729	+	XM_024494157.1	0	sense	genic	intronic
TCONS_00049257	0	32.4017	NW_020170600.1	30419	38535	-	XM_024499688.1	0	sense	genic	exonic
TCONS_00046919	31.7623	32.3902	NW_020170561.1	89505	90589	+	XM_024499236.1	1831	sense	intergenic	downstream
TCONS_00047960	7.04578	32.367	NW_020170579.1	35829	37349	-	XM_024499457.1	0	antisense	genic	exonic
TCONS_00047105	0	32.3462	NW_020170564.1	110044	110382	+	XM_024499280.1	939	sense	intergenic	upstream
TCONS_00039641	0	32.3413	NW_020170485.1	28081	28412	+	XM_024497629.1	268	antisense	intergenic	downstream
TCONS_00047085	9.78206	32.3339	NW_020170564.1	34777	43555	+	XM_024499269.1	63	antisense	intergenic	upstream
TCONS_00001587	0	32.286	NW_020170381.1	2426022	2426683	-	XM_024489522.1	0	antisense	genic	exonic
TCONS_00046634	0	32.1995	NW_020170556.1	117425	118178	+	XM_024499184.1	15803	antisense	intergenic	downstream
TCONS_00018069	17.6818	32.097	NW_020170401.1	1085719	1087167	+	XM_024493110.1	0	sense	genic	intronic
TCONS_00019033	0	32.0758	NW_020170403.1	901176	903218	+	XM_024493273.1	0	antisense	genic	exonic
TCONS_00041104	228.917	32.075	NW_020170495.1	97687	98743	-	XM_024497928.1	0	antisense	genic	intronic
TCONS_00023252	326.239	32.0527	NW_020170413.1	517975	519169	+	XM_024494188.1	0	antisense	genic	exonic
TCONS_00042247	0	32.0288	NW_020170505.1	227354	230186	+	XM_024498206.1	0	sense	genic	exonic
TCONS_00014464	0	32.0273	NW_020170395.1	1314342	1314815	+	XM_024492384.1	453	antisense	intergenic	downstream
TCONS_00001710	0	31.9659	NW_020170381.1	2863494	2874343	-	XM_024489568.1	0	sense	genic	exonic
TCONS_00051374	0	31.9564	NW_020170662.1	9509	10248	+	XM_024500093.1	0	antisense	genic	exonic
TCONS_00034257	0	31.9312	NW_020170453.1	348103	348780	+	XM_024496519.1	1675	antisense	intergenic	downstream
TCONS_00034898	0	31.8757	NW_020170456.1	89865	91511	-	XM_024496632.1	0	antisense	genic	exonic
TCONS_00036516	0	31.872	NW_020170464.1	286230	290021	-	XM_024496953.1	1334	antisense	intergenic	downstream
TCONS_00032636	0	31.8596	NW_020170445.1	176644	177652	-	XM_024496131.1	490	antisense	intergenic	upstream
TCONS_00036224	0	31.7802	NW_020170463.1	281344	281845	+	XM_024496908.1	0	sense	genic	exonic
TCONS_00049769	0	31.6679	NW_020170613.1	38726	39091	+	XM_024499805.1	12329	sense	intergenic	upstream
TCONS_00018226	0	31.5749	NW_020170401.1	647615	654837	-	XM_024493072.1	0	antisense	genic	exonic
TCONS_00048240	0	31.5737	NW_020170582.1	95547	99776	-	XM_024499504.1	5299	antisense	intergenic	downstream
TCONS_00048241	0	31.5737	NW_020170582.1	95547	99776	-	XM_024499504.1	5299	antisense	intergenic	downstream
TCONS_00050657	0	31.5708	NW_020170636.1	38465	38905	-	XM_024499960.1	0	sense	genic	exonic
TCONS_00044870	81.8231	31.522	NW_020170532.1	66224	67449	+	XM_024498788.1	0	sense	genic	exonic
TCONS_00023621	73.9309	31.4764	NW_020170414.1	624025	628540	+	XM_024494271.1	0	antisense	genic	exonic
TCONS_00036532	4.11881	31.3957	NW_020170464.1	326481	326891	-	XM_024496959.1	0	antisense	genic	exonic
TCONS_00009984	7.92446	31.3899	NW_020170389.1	628054	628453	-	XM_024491344.1	0	antisense	genic	intronic
TCONS_00043497	0	31.3858	NW_020170516.1	179461	179788	+	XM_024498451.1	1125	sense	intergenic	downstream
TCONS_00004528	0	31.3318	NW_020170383.1	2288053	2289137	-	XM_024490181.1	0	sense	genic	exonic
TCONS_00027706	210.052	31.3018	NW_020170427.1	79319	79758	+	XM_024495104.1	1958	sense	intergenic	upstream
TCONS_00016625	0	31.2603	NW_020170398.1	726625	727012	-	XM_024492740.1	1682	sense	intergenic	upstream
TCONS_00012731	0	31.2576	NW_020170393.1	332547	333262	+	XM_024492002.1	3231	antisense	intergenic	downstream
TCONS_00038691	1.18167	31.2418	NW_020170478.1	117081	117993	-	XM_024497433.1	0	sense	genic	intronic
TCONS_00004621	39.292	31.1724	NW_020170383.1	2814946	2815376	-	XM_024490229.1	1222	sense	intergenic	upstream
TCONS_00036157	0	31.154	NW_020170462.1	371354	373170	-	XM_024496886.1	2485	sense	intergenic	upstream
TCONS_00043328	0	31.1485	NW_020170514.1	187677	188714	-	XM_024498408.1	3402	antisense	intergenic	downstream
TCONS_00042249	0	31.1382	NW_020170505.1	232150	234084	+	XM_024498207.1	0	antisense	genic	exonic
TCONS_00023173	0	31.1281	NW_020170413.1	166695	169845	+	XM_024494161.1	0	sense	genic	exonic
TCONS_00032930	0	31.1168	NW_020170446.1	248517	252046	-	XM_024496196.1	211	sense	intergenic	downstream
TCONS_00033356	296.78	31.1154	NW_020170448.1	254956	256066	-	XM_024496284.1	0	sense	genic	intronic
TCONS_00048508	0	31.0507	NW_020170586.1	84349	84666	-	XM_024499547.1	1166	antisense	intergenic	downstream
TCONS_00017363	0	31.0012	NW_020170400.1	313921	314700	+	XM_024492938.1	0	sense	genic	exonic
TCONS_00043161	42.501	30.9464	NW_020170513.1	173925	182688	+	XM_024498388.1	0	antisense	genic	intronic
TCONS_00030443	57.6205	30.9088	NW_020170436.1	242987	258683	-	XM_024495649.1	0	antisense	genic	exonic
TCONS_00047243	9.02358	30.8578	NW_020170566.1	112415	113794	+	XM_024499309.1	0	sense	genic	exonic
TCONS_00042159	0	30.8571	NW_020170504.1	61862	62149	-	XM_024498167.1	0	sense	genic	intronic
TCONS_00051863	0	30.8456	NW_020170685.1	22251	24823	+	XM_024500181.1	0	antisense	genic	exonic
TCONS_00024511	59.3295	30.8024	NW_020170416.1	633656	634034	-	XM_024494431.1	4107	antisense	intergenic	downstream
TCONS_00016882	0	30.7655	NW_020170399.1	532550	533076	+	XM_024492841.1	287	antisense	intergenic	upstream
TCONS_00046514	0	30.7426	NW_020170554.1	73223	73644	+	XM_024499151.1	0	sense	genic	intronic
TCONS_00013324	0	30.7067	NW_020170393.1	1150666	1151031	-	XM_024492083.1	0	antisense	genic	intronic
TCONS_00038658	131.867	30.665	NW_020170478.1	8313	8774	-	XM_024497415.1	782	antisense	intergenic	downstream
TCONS_00003297	0	30.6115	NW_020170382.1	3015085	3019446	-	XM_024489905.1	0	sense	genic	intronic
TCONS_00039332	38.5653	30.5834	NW_020170482.1	165174	166016	-	XM_024497559.1	170	sense	intergenic	upstream
TCONS_00020233	18.6616	30.5651	NW_020170406.1	8607	9536	+	XM_024493498.1	0	antisense	genic	exonic
TCONS_00015452	0	30.5498	NW_020170397.1	22581	23303	+	XM_024492524.1	463	antisense	intergenic	downstream
TCONS_00030425	0	30.536	NW_020170436.1	159885	160311	-	XM_024495644.1	0	sense	genic	intronic
TCONS_00051184	30.1806	30.3306	NW_020170655.1	15763	16796	-	XM_024500062.1	0	antisense	genic	exonic
TCONS_00027744	0	30.258	NW_020170427.1	228570	229597	+	XM_024495113.1	0	sense	genic	exonic
TCONS_00003888	0	30.2143	NW_020170383.1	2674925	2675302	+	XM_024490222.1	2154	sense	intergenic	upstream
TCONS_00027883	0	30.184	NW_020170427.1	172582	173023	-	XM_024495110.1	75	antisense	intergenic	downstream
TCONS_00025327	0	30.1664	NW_020170419.1	559471	560520	+	XM_024494648.1	3889	sense	intergenic	downstream
TCONS_00026131	0	30.0959	NW_020170421.1	415191	415572	-	XM_024494774.1	142	sense	intergenic	upstream
TCONS_00014748	49.2465	30.0856	NW_020170395.1	1271059	1271383	-	XM_024492378.1	70	sense	intergenic	downstream
TCONS_00013594	0	30.0844	NW_020170394.1	542589	544560	+	XM_024492185.1	0	antisense	genic	exonic
TCONS_00052734	42.9022	30.0843	NW_020170748.1	2515	3234	+	XM_024500331.1	3386	sense	intergenic	upstream
TCONS_00019753	114.541	30.0353	NW_020170405.1	2221	3218	+	XM_024493389.1	0	antisense	genic	exonic
TCONS_00036817	0	30.0211	NW_020170466.1	99826	100854	-	XM_024497012.1	1603	sense	intergenic	upstream
TCONS_00015313	3.70816	29.9664	NW_020170396.1	717071	719627	-	XM_024492462.1	0	antisense	genic	intronic
TCONS_00046910	38.6921	29.9397	NW_020170561.1	69365	70060	+	XM_024499234.1	0	antisense	genic	exonic
TCONS_00024544	0	29.9333	NW_020170416.1	745881	746272	-	XM_024494445.1	982	antisense	intergenic	downstream
TCONS_00021803	0	29.8962	NW_020170409.1	111385	111738	-	XM_024493800.1	0	sense	genic	exonic
TCONS_00051436	0	29.7713	NW_020170664.1	31516	33512	+	XM_024500103.1	15646	sense	intergenic	downstream
TCONS_00006539	33.4995	29.7534	NW_020170385.1	4776	5280	-	XM_024490516.1	217	sense	intergenic	downstream
TCONS_00052535	0	29.6908	NW_020170729.1	12699	13783	+	XM_024500299.1	0	antisense	genic	intronic
TCONS_00050713	0	29.5935	NW_020170638.1	47349	49327	-	XM_024499972.1	1945	antisense	intergenic	downstream
TCONS_00019754	50.5085	29.5222	NW_020170405.1	2221	3218	+	XM_024493389.1	0	antisense	genic	exonic
TCONS_00038897	0	29.5143	NW_020170480.1	144021	144632	+	XM_024497494.1	604	antisense	intergenic	downstream
TCONS_00010432	0	29.5047	NW_020170390.1	746096	746860	+	XM_024491535.1	0	sense	genic	intronic
TCONS_00003503	91.7101	29.4982	NW_020170383.1	628725	629239	+	XM_024490008.1	1191	antisense	intergenic	upstream
TCONS_00051209	0	29.4965	NW_020170656.1	35775	38836	+	XM_024500073.1	0	antisense	genic	exonic
TCONS_00051210	0	29.4965	NW_020170656.1	35775	38836	+	XM_024500073.1	0	antisense	genic	exonic
TCONS_00051211	0	29.4965	NW_020170656.1	35775	38836	+	XM_024500073.1	0	antisense	genic	exonic
TCONS_00042677	9.14555	29.434	NW_020170509.1	34002	41671	+	XM_024498282.1	0	antisense	genic	exonic
TCONS_00001875	0	29.4197	NW_020170381.1	3537093	3538589	-	XM_024489634.1	228	antisense	intergenic	upstream
TCONS_00012204	0	29.3482	NW_020170392.1	1243579	1248307	+	XM_024491932.1	0	sense	genic	intronic
TCONS_00039129	4.22375	29.3134	NW_020170481.1	288228	296638	+	XM_024497536.1	0	antisense	genic	exonic
TCONS_00035500	0	29.2947	NW_020170459.1	183949	184493	-	XM_024496759.1	226	sense	intergenic	upstream
TCONS_00004137	201.54	29.2209	NW_020170383.1	679039	679825	-	XM_024490015.1	1399	antisense	intergenic	downstream
TCONS_00047455	1.88751	29.1827	NW_020170570.1	51294	52164	-	XM_024499355.1	0	antisense	genic	intronic
TCONS_00044144	0	29.1505	NW_020170523.1	64520	66984	-	XM_024498575.1	661	antisense	intergenic	downstream
TCONS_00006185	93.6	29.109	NW_020170385.1	813117	813560	+	XM_024490597.1	0	antisense	genic	exonic
TCONS_00048546	0	28.9911	NW_020170587.1	21771	22606	-	XM_024499550.1	3641	sense	intergenic	downstream
TCONS_00008392	0	28.9413	NW_020170387.1	1876564	1877406	+	XM_024491149.1	4941	sense	intergenic	upstream
TCONS_00025127	149.73	28.8578	NW_020170418.1	547912	548368	-	XM_024494574.1	252	antisense	intergenic	upstream
TCONS_00042095	0	28.8236	NW_020170503.1	231656	234891	-	XM_024498160.1	0	antisense	genic	exonic
TCONS_00028976	0	28.8179	NW_020170431.1	569484	569846	+	XM_024495400.1	1136	antisense	intergenic	downstream
TCONS_00008923	0	28.774	NW_020170388.1	400299	401171	+	XM_024491189.1	0	sense	genic	exonic
TCONS_00051691	0	28.7657	NW_020170675.1	14470	14955	-	XM_024500143.1	0	sense	genic	intronic
TCONS_00011395	0	28.6103	NW_020170391.1	1363788	1364751	+	XM_024491764.1	1009	antisense	intergenic	upstream
TCONS_00038803	0	28.6082	NW_020170479.1	247751	248853	+	XM_024497479.1	3588	sense	intergenic	upstream
TCONS_00020531	18.4643	28.5954	NW_020170406.1	434372	435436	-	XM_024493538.1	0	sense	genic	exonic
TCONS_00020144	55.5744	28.5475	NW_020170405.1	666670	667541	-	XM_024493458.1	508	antisense	intergenic	downstream
TCONS_00005175	0	28.4648	NW_020170384.1	2226597	2226977	+	XM_024490455.1	0	antisense	genic	exonic
TCONS_00049640	0	28.4565	NW_020170610.1	8220	8826	+	XM_024499778.1	0	sense	genic	intronic
TCONS_00006523	0	28.3086	NW_020170385.1	2162987	2164335	+	XM_024490744.1	0	sense	genic	intronic
TCONS_00024776	0	28.2746	NW_020170417.1	234803	235272	-	XM_024494478.1	184	sense	intergenic	upstream
TCONS_00018377	0	28.2441	NW_020170402.1	165476	165969	+	XM_024493126.1	0	sense	genic	exonic
TCONS_00036986	0	28.241	NW_020170467.1	159455	159748	-	XM_024497049.1	0	sense	genic	intronic
TCONS_00027303	13.991	28.1921	NW_020170425.1	89000	90828	-	XM_024494978.1	0	sense	genic	exonic
TCONS_00007776	34.0238	28.1785	NW_020170386.1	996073	999350	-	XM_024490859.1	0	antisense	genic	exonic
TCONS_00044504	0	28.1782	NW_020170528.1	38950	39398	+	XM_024498694.1	0	antisense	genic	intronic
TCONS_00007405	0	28.1776	NW_020170386.1	1366622	1368456	+	XM_024490901.1	0	sense	genic	intronic
TCONS_00047216	0	28.1626	NW_020170566.1	69551	72287	+	XM_024499303.1	4472	antisense	intergenic	upstream
TCONS_00003536	0	28.1245	NW_020170383.1	680277	682059	+	XM_024490016.1	166	sense	intergenic	upstream
TCONS_00050168	0	28.1005	NW_020170622.1	39061	39472	+	XM_024499869.1	2016	sense	intergenic	upstream
TCONS_00022865	0	28.0545	NW_020170412.1	576273	576901	+	XM_024494115.1	0	sense	genic	exonic
TCONS_00018516	0	28.0532	NW_020170402.1	688597	688879	+	XM_024493175.1	0	antisense	genic	exonic
TCONS_00004718	95.3768	28.0395	NW_020170384.1	187729	188231	+	XM_024490273.1	79	sense	intergenic	upstream
TCONS_00020448	0	28.0314	NW_020170406.1	81490	81931	-	XM_024493507.1	2362	antisense	intergenic	downstream
TCONS_00049652	0	27.9965	NW_020170610.1	32149	33014	-	XM_024499780.1	0	sense	genic	exonic
TCONS_00032386	30.0538	27.9333	NW_020170444.1	146711	148012	-	XM_024496073.1	0	antisense	genic	exonic
TCONS_00000900	643.985	27.9316	NW_020170381.1	3533942	3534190	+	XM_024489633.1	0	sense	genic	intronic
TCONS_00034949	0	27.9215	NW_020170456.1	291265	293991	-	XM_024496659.1	672	antisense	intergenic	downstream
TCONS_00051052	0	27.9029	NW_020170651.1	31891	37336	+	XM_024500044.1	0	sense	genic	intronic
TCONS_00003452	0	27.8497	NW_020170383.1	383688	384176	+	XM_024489974.1	2003	antisense	intergenic	upstream
TCONS_00021643	0	27.8302	NW_020170409.1	176687	176999	+	XM_024493804.1	0	sense	genic	intronic
TCONS_00040173	0	27.7755	NW_020170488.1	41689	42152	+	XM_024497741.1	1774	sense	intergenic	upstream
TCONS_00032145	0	27.7264	NW_020170443.1	156657	166802	-	XM_024496010.1	0	antisense	genic	intronic
TCONS_00039274	0	27.655	NW_020170482.1	254258	254869	+	XM_024497566.1	865	antisense	intergenic	upstream
TCONS_00006546	0	27.6328	NW_020170385.1	14628	15678	-	XM_024490518.1	689	sense	intergenic	downstream
TCONS_00009537	0	27.5266	NW_020170389.1	274406	278898	+	XM_024491308.1	0	antisense	genic	intronic
TCONS_00039593	0	27.4618	NW_020170484.1	143861	144447	-	XM_024497609.1	1427	sense	intergenic	downstream
TCONS_00001146	18.368	27.3939	NW_020170381.1	691508	692586	-	XM_024489327.1	0	antisense	genic	exonic
TCONS_00025922	0	27.2843	NW_020170421.1	230481	231543	+	XM_024494757.1	0	antisense	genic	exonic
TCONS_00027239	0	27.2082	NW_020170425.1	454501	459227	+	XM_024495014.1	0	sense	genic	intronic
TCONS_00000890	0	27.156	NW_020170381.1	3489415	3489791	+	XM_024489626.1	0	sense	genic	exonic
TCONS_00017240	0	27.0514	NW_020170399.1	839344	841304	-	XM_024492883.1	981	antisense	intergenic	upstream
TCONS_00051602	0	27.0274	NW_020170671.1	21736	22164	-	XM_024500130.1	6930	antisense	intergenic	upstream
TCONS_00047941	0	26.9762	NW_020170579.1	55602	56075	+	XM_024499461.1	0	antisense	genic	exonic
TCONS_00047815	0	26.8833	NW_020170576.1	25926	26527	-	XM_024499421.1	2891	antisense	intergenic	upstream
TCONS_00005603	0	26.8715	NW_020170384.1	1080180	1083340	-	XM_024490363.1	0	antisense	genic	exonic
TCONS_00014446	35.9225	26.8599	NW_020170395.1	1264380	1265142	+	XM_024492377.1	2372	antisense	intergenic	downstream
TCONS_00030846	11.2246	26.8266	NW_020170438.1	481008	510216	+	XM_024495779.1	0	sense	genic	intronic
TCONS_00024513	288.823	26.7266	NW_020170416.1	637134	637573	-	XM_024494431.1	7585	antisense	intergenic	downstream
TCONS_00001277	0	26.7102	NW_020170381.1	1203239	1203922	-	XM_024489390.1	1650	antisense	intergenic	upstream
TCONS_00027940	16.275	26.6945	NW_020170427.1	462213	465524	-	XM_024495131.1	695	sense	intergenic	upstream
TCONS_00023471	141.351	26.5299	NW_020170414.1	38194	38793	+	XM_024494215.1	1445	sense	intergenic	upstream
TCONS_00028909	0	26.4917	NW_020170431.1	267905	268516	+	XM_024495376.1	0	antisense	genic	intronic
TCONS_00013619	0	26.4584	NW_020170394.1	665143	665625	+	XM_024492198.1	207	antisense	intergenic	upstream
TCONS_00013714	0	26.365	NW_020170394.1	986286	987156	+	XM_024492228.1	0	antisense	genic	exonic
TCONS_00049500	3.3e-05	26.3499	NW_020170606.1	56584	60731	+	XM_024499746.1	0	antisense	genic	intronic
TCONS_00049501	15.1818	26.3303	NW_020170606.1	56584	60731	+	XM_024499746.1	0	antisense	genic	intronic
TCONS_00038804	45.1389	26.2902	NW_020170479.1	247751	248853	+	XM_024497479.1	3588	sense	intergenic	upstream
TCONS_00036141	102.802	26.2852	NW_020170462.1	347409	348339	-	XM_024496882.1	524	antisense	intergenic	downstream
TCONS_00014522	0	26.153	NW_020170395.1	183501	184787	-	XM_024492284.1	1825	sense	intergenic	upstream
TCONS_00048461	0	26.1458	NW_020170585.1	92722	97519	-	XM_024499534.1	0	antisense	genic	intronic
TCONS_00030308	2.51077	26.1307	NW_020170436.1	319380	320092	+	XM_024495656.1	0	antisense	genic	intronic
TCONS_00038791	0	26.0449	NW_020170479.1	188367	189135	+	XM_024497473.1	716	antisense	intergenic	upstream
TCONS_00017088	0	26.0401	NW_020170399.1	258166	258459	-	XM_024492809.1	930	sense	intergenic	downstream
TCONS_00045113	0	26.0295	NW_020170535.1	50922	51333	+	XM_024498837.1	2653	sense	intergenic	downstream
TCONS_00012633	0	26.0111	NW_020170392.1	1600743	1601508	-	XM_024491968.1	2636	sense	intergenic	downstream
TCONS_00015004	0	25.8411	NW_020170396.1	907494	907772	+	XM_024492477.1	0	sense	genic	exonic
TCONS_00008424	0	25.8282	NW_020170387.1	86039	89650	-	XM_024490980.1	0	antisense	genic	exonic
TCONS_00038257	0	25.7486	NW_020170476.1	8619	11392	+	XM_024497341.1	0	sense	genic	intronic
TCONS_00019953	0	25.646	NW_020170405.1	858096	858783	+	XM_024493477.1	0	antisense	genic	intronic
TCONS_00049703	0	25.5963	NW_020170611.1	61693	64346	-	XM_024499793.1	394	sense	intergenic	upstream
TCONS_00020982	80.6601	25.5454	NW_020170407.1	518361	518820	-	XM_024493641.1	647	sense	intergenic	upstream
TCONS_00024064	0	25.4947	NW_020170415.1	307126	307445	-	XM_024494310.1	1292	antisense	intergenic	downstream
TCONS_00049799	0	25.4621	NW_020170613.1	20262	20904	-	XM_024499804.1	0	antisense	genic	intronic
TCONS_00049054	16.7346	25.4391	NW_020170596.1	90186	91265	-	XM_024499655.1	0	sense	genic	exonic
TCONS_00010425	0	25.4272	NW_020170390.1	717891	719588	+	XM_024491533.1	0	sense	genic	intronic
TCONS_00010850	0	25.3955	NW_020170390.1	731000	731545	-	XM_024491534.1	7477	sense	intergenic	downstream
TCONS_00006226	0	25.3691	NW_020170385.1	959344	965808	+	XM_024490615.1	0	sense	genic	exonic
TCONS_00044687	0	25.3113	NW_020170530.1	115773	116341	+	XM_024498751.1	0	antisense	genic	exonic
TCONS_00044850	19.1481	25.2971	NW_020170532.1	21269	23393	+	XM_024498781.1	0	sense	genic	intronic
TCONS_00050141	18.6564	25.2597	NW_020170621.1	57506	57889	+	XM_024499864.1	1977	sense	intergenic	downstream
TCONS_00045266	0	25.2135	NW_020170537.1	75968	76378	+	XM_024498867.1	754	sense	intergenic	downstream
TCONS_00053409	0	25.1391	NW_020170857.1	699	973	+
TCONS_00003330	0	25.1355	NW_020170382.1	3170734	3171468	-	XM_024489918.1	1437	sense	intergenic	upstream
TCONS_00028979	53.8731	25.1161	NW_020170431.1	572745	573225	+	XM_024495400.1	0	antisense	genic	intronic
TCONS_00039795	51.2746	25.1033	NW_020170486.1	5884	6617	+	XM_024497658.1	0	sense	genic	intronic
TCONS_00028543	0	25.0341	NW_020170429.1	512230	512632	-	XM_024495274.1	0	sense	genic	intronic
TCONS_00040669	0	24.9903	NW_020170492.1	66443	67160	+	XM_024497852.1	267	sense	intergenic	downstream
TCONS_00010384	0	24.9697	NW_020170390.1	550150	551688	+	XM_024491516.1	152	antisense	intergenic	downstream
TCONS_00050829	0.705009	24.8683	NW_020170642.1	1	778	-	XM_024499995.1	125	sense	intergenic	downstream
TCONS_00050101	101.762	24.8677	NW_020170620.1	19015	21334	-	XM_024499853.1	0	antisense	genic	intronic
TCONS_00044853	0	24.8434	NW_020170532.1	23464	25203	+	XM_024498781.1	0	sense	genic	intronic
TCONS_00036363	0	24.8261	NW_020170464.1	180161	180858	+	XM_024496938.1	2428	sense	intergenic	upstream
TCONS_00051555	65.5355	24.7877	NW_020170669.1	4150	4610	-	XM_024500119.1	2683	sense	intergenic	upstream
TCONS_00032286	0	24.7071	NW_020170444.1	191334	191898	+	XM_024496082.1	752	sense	intergenic	upstream
TCONS_00003466	0	24.6776	NW_020170383.1	452009	452963	+	XM_024489981.1	0	antisense	genic	exonic
TCONS_00009634	0	24.6285	NW_020170389.1	706630	706979	+	XM_024491351.1	800	antisense	intergenic	downstream
TCONS_00035034	0	24.5377	NW_020170457.1	290592	291271	+	XM_024496696.1	0	antisense	genic	intronic
TCONS_00016938	0	24.5155	NW_020170399.1	787745	788168	+	XM_024492871.1	717	antisense	intergenic	downstream
TCONS_00038602	0	24.5065	NW_020170478.1	117234	117971	+	XM_024497433.1	0	antisense	genic	intronic
TCONS_00004113	0	24.4615	NW_020170383.1	603092	603337	-	XM_024490004.1	0	sense	genic	exonic
TCONS_00047137	0	24.4431	NW_020170564.1	106218	107522	-	XM_024499280.1	3799	antisense	intergenic	upstream
TCONS_00032129	0	24.4216	NW_020170443.1	110857	111500	-	XM_024496003.1	150	antisense	intergenic	downstream
TCONS_00019505	0	24.3979	NW_020170404.1	966283	1010624	+	XM_024493382.1	0	sense	genic	intronic
TCONS_00049715	0	24.3412	NW_020170612.1	14876	15905	+	XM_024499795.1	3717	antisense	intergenic	downstream
TCONS_00034256	1.66473	24.3149	NW_020170453.1	346967	347596	+	XM_024496519.1	2859	antisense	intergenic	downstream
TCONS_00016680	0	24.2986	NW_020170398.1	966342	966742	-	XM_024492759.1	1328	antisense	intergenic	downstream
TCONS_00042357	0	24.2752	NW_020170506.1	108475	111127	+	XM_024498222.1	0	antisense	genic	exonic
TCONS_00001262	100.241	24.2728	NW_020170381.1	1168780	1169739	-	XM_024489387.1	871	antisense	intergenic	upstream
TCONS_00020234	0	24.194	NW_020170406.1	9879	10243	+	XM_024493498.1	186	antisense	intergenic	upstream
TCONS_00019846	0	24.0893	NW_020170405.1	405931	407419	+	XM_024493441.1	0	antisense	genic	intronic
TCONS_00024902	94.1456	24.0737	NW_020170418.1	119304	131679	+	XM_024494535.1	0	sense	genic	exonic
TCONS_00029497	43.6237	24.0502	NW_020170433.1	378619	379354	+	XM_024495480.1	0	sense	genic	exonic
TCONS_00003764	0	24.0033	NW_020170383.1	1977425	1980609	+	XM_024490146.1	0	sense	genic	exonic
TCONS_00040787	44.0854	23.9599	NW_020170493.1	73208	76614	+	XM_024497874.1	1123	sense	intergenic	downstream
TCONS_00038010	13.1731	23.84	NW_020170474.1	219106	221367	+	XM_024497298.1	0	sense	genic	intronic
TCONS_00007996	58.4856	23.8389	NW_020170386.1	1831923	1832266	-	XM_024490948.1	0	sense	genic	exonic
TCONS_00009551	42.1296	23.8362	NW_020170389.1	316759	318186	+	XM_024491311.1	701	antisense	intergenic	upstream
TCONS_00017823	12.9973	23.8105	NW_020170401.1	43265	45268	+	XM_024493020.1	1319	sense	intergenic	downstream
TCONS_00027779	0.231388	23.7544	NW_020170427.1	362965	363427	+	XM_024495125.1	106	sense	intergenic	upstream
TCONS_00047828	14.3113	23.7423	NW_020170576.1	70986	71511	-	XM_024499426.1	3702	antisense	intergenic	downstream
TCONS_00048850	0	23.6031	NW_020170592.1	72239	72702	+	XM_024499611.1	422	antisense	intergenic	upstream
TCONS_00049931	0	23.5961	NW_020170617.1	4658	5334	+	XM_024499830.1	0	sense	genic	intronic
TCONS_00022289	0	23.5935	NW_020170410.1	483286	483692	-	XM_024493923.1	3579	sense	intergenic	upstream
TCONS_00048640	0	23.578	NW_020170589.1	40130	40983	+	XM_024499572.1	729	sense	intergenic	upstream
TCONS_00025435	0	23.5018	NW_020170419.1	246951	247865	-	XM_024494618.1	2310	sense	intergenic	downstream
TCONS_00046571	46.7332	23.4016	NW_020170555.1	44655	44999	+	XM_024499162.1	1972	antisense	intergenic	upstream
TCONS_00034905	0	23.2667	NW_020170456.1	106406	118835	-	XM_024496635.1	0	antisense	genic	intronic
TCONS_00042239	0	23.2336	NW_020170505.1	211858	212222	+	XM_024498204.1	0	antisense	genic	intronic
TCONS_00001322	0	23.2127	NW_020170381.1	1397310	1397603	-	XM_024489412.1	1583	antisense	intergenic	upstream
TCONS_00003899	0	23.1588	NW_020170383.1	2731175	2731557	+	XM_024490225.1	0	sense	genic	exonic
TCONS_00015163	0	23.127	NW_020170396.1	130045	130942	-	XM_024492403.1	1194	antisense	intergenic	downstream
TCONS_00041091	8.79365	23.0932	NW_020170495.1	49823	50272	-	XM_024497924.1	5996	sense	intergenic	downstream
TCONS_00010930	0	23.0627	NW_020170390.1	1072106	1072426	-	XM_024491575.1	0	antisense	genic	intronic
TCONS_00037093	0	22.9956	NW_020170468.1	163751	164093	-	XM_024497086.1	0	antisense	genic	exonic
TCONS_00011265	0	22.9151	NW_020170391.1	804383	805161	+	XM_024491711.1	3072	antisense	intergenic	upstream
TCONS_00002033	0	22.8665	NW_020170382.1	439995	451529	+	XM_024489693.1	0	sense	genic	exonic
TCONS_00037983	0	22.8501	NW_020170474.1	126987	129333	+	XM_024497290.1	465	sense	intergenic	downstream
TCONS_00051501	95.0264	22.8201	NW_020170667.1	997	11745	-	XM_024500111.1	0	sense	genic	intronic
TCONS_00018071	0	22.7696	NW_020170401.1	1088947	1091152	+	XM_024493110.1	0	sense	genic	intronic
TCONS_00046749	0	22.6625	NW_020170558.1	117082	117570	+	XM_024499205.1	0	antisense	genic	intronic
TCONS_00048864	0	22.6085	NW_020170592.1	29778	31073	-	XM_024499607.1	224	sense	intergenic	upstream
TCONS_00035274	0	22.588	NW_020170458.1	75261	75642	-	XM_024496711.1	0	antisense	genic	exonic
TCONS_00051886	0	22.5673	NW_020170686.1	15650	16460	+	XM_024500184.1	0	antisense	genic	exonic
TCONS_00021402	28.1112	22.5542	NW_020170408.1	122460	123583	-	XM_024493700.1	0	sense	genic	exonic
TCONS_00015820	0	22.5207	NW_020170397.1	221195	221597	-	XM_024492539.1	418	sense	intergenic	downstream
TCONS_00028803	0	22.4551	NW_020170430.1	456657	456969	-	XM_024495334.1	0	sense	genic	exonic
TCONS_00020691	46.6275	22.413	NW_020170407.1	287404	288876	+	XM_024493613.1	0	antisense	genic	intronic
TCONS_00032128	0	22.3559	NW_020170443.1	109224	109673	-	XM_024496003.1	0	antisense	genic	exonic
TCONS_00013647	0	22.293	NW_020170394.1	730316	731191	+	XM_024492204.1	1303	sense	intergenic	upstream
TCONS_00018208	0	22.2728	NW_020170401.1	611547	612663	-	XM_024493065.1	89	antisense	intergenic	downstream
TCONS_00043147	0	22.2588	NW_020170513.1	90841	91600	+	XM_024498381.1	0	sense	genic	intronic
TCONS_00039373	0	22.0585	NW_020170483.1	15734	15961	+	XM_024497572.1	1679	antisense	intergenic	upstream
TCONS_00052908	22.6645	22.0457	NW_020170764.1	6614	10409	-	XM_024500355.1	0	antisense	genic	intronic
TCONS_00049922	126.652	21.9869	NW_020170616.1	44415	44858	-	XM_024499828.1	1306	sense	intergenic	downstream
TCONS_00010312	0	21.9755	NW_020170390.1	260844	261149	+	XM_024491482.1	0	sense	genic	intronic
TCONS_00042379	5.81584	21.9302	NW_020170506.1	221481	222935	+	XM_024498236.1	0	antisense	genic	intronic
TCONS_00018646	0	21.92	NW_020170402.1	191760	193737	-	XM_024493130.1	487	antisense	intergenic	upstream
TCONS_00037351	0	21.9157	NW_020170470.1	321717	322066	+	XM_024497173.1	0	sense	genic	intronic
TCONS_00006743	1.36384	21.8845	NW_020170385.1	807267	906862	-	XM_024490603.1	0	antisense	genic	intronic
TCONS_00027259	76.2439	21.8706	NW_020170425.1	583160	583781	+	XM_024495024.1	0	sense	genic	exonic
TCONS_00023235	0	21.7651	NW_020170413.1	451760	452500	+	XM_024494185.1	0	antisense	genic	exonic
TCONS_00040884	0	21.6371	NW_020170493.1	171215	177881	-	XM_024497886.1	0	sense	genic	exonic
TCONS_00033366	0	21.5022	NW_020170448.1	288867	289432	-	XM_024496288.1	0	antisense	genic	exonic
TCONS_00033598	0	21.4756	NW_020170450.1	28110	28486	+	XM_024496354.1	3363	sense	intergenic	downstream
TCONS_00040151	0	21.4317	NW_020170487.1	274860	278160	-	XM_024497735.1	0	sense	genic	intronic
TCONS_00010482	0.000375	21.4158	NW_020170390.1	982418	988045	+	XM_024491569.1	0	antisense	genic	exonic
TCONS_00048101	0	21.3961	NW_020170581.1	73947	74441	+	XM_024499494.1	3465	sense	intergenic	upstream
TCONS_00013694	0	21.3616	NW_020170394.1	901032	901728	+	XM_024492220.1	0	sense	genic	exonic
TCONS_00017565	0	21.3255	NW_020170400.1	67649	67954	-	XM_024492921.1	0	sense	genic	exonic
TCONS_00029554	0	21.3029	NW_020170433.1	58551	59217	-	XM_024495457.1	513	antisense	intergenic	upstream
TCONS_00018515	0	21.2587	NW_020170402.1	687670	688242	+	XM_024493175.1	0	antisense	genic	exonic
TCONS_00020529	0	21.25	NW_020170406.1	430589	431492	-	XM_024493538.1	275	sense	intergenic	downstream
TCONS_00021265	13.6789	21.2366	NW_020170408.1	610705	611247	+	XM_024493751.1	0	antisense	genic	intronic
TCONS_00018001	138.749	21.1977	NW_020170401.1	807983	808282	+	XM_024493090.1	0	sense	genic	exonic
TCONS_00029646	0	21.1822	NW_020170433.1	533553	533862	-	XM_024495493.1	0	antisense	genic	intronic
TCONS_00015873	0	21.1815	NW_020170397.1	427586	428020	-	XM_024492565.1	0	sense	genic	exonic
TCONS_00047961	0	21.1592	NW_020170579.1	36268	37349	-	XM_024499458.1	139	antisense	intergenic	upstream
TCONS_00026452	0	21.1545	NW_020170422.1	367389	370848	-	XM_024494838.1	2791	sense	intergenic	upstream
TCONS_00035630	0	21.1119	NW_020170460.1	371839	377905	+	XM_024496806.1	0	antisense	genic	intronic
TCONS_00021306	0	21.1109	NW_020170408.1	754724	756011	+	XM_024493762.1	2423	antisense	intergenic	upstream
TCONS_00012355	0	21.1008	NW_020170392.1	302367	302691	-	XM_024491836.1	0	antisense	genic	exonic
TCONS_00038748	53.9083	21.0823	NW_020170478.1	276072	276460	-	XM_024497455.1	0	antisense	genic	intronic
TCONS_00000610	0	21.0306	NW_020170381.1	2377005	2378523	+	XM_024489517.1	0	sense	genic	exonic
TCONS_00049373	0.005922	20.8955	NW_020170603.1	15884	17378	-	XM_024499716.1	311	antisense	intergenic	downstream
TCONS_00031249	0	20.8941	NW_020170440.1	92760	93510	+	XM_024495853.1	2937	sense	intergenic	downstream
TCONS_00052597	0	20.8134	NW_020170734.1	3440	4934	+	XM_024500310.1	0	sense	genic	exonic
TCONS_00005949	0	20.7634	NW_020170384.1	2781686	2782447	-	XM_024490500.1	0	antisense	genic	exonic
TCONS_00007440	0	20.7623	NW_020170386.1	1502335	1502786	+	XM_024490916.1	0	sense	genic	exonic
TCONS_00035228	0	20.7478	NW_020170458.1	284791	285143	+	XM_024496729.1	0	sense	genic	intronic
TCONS_00031082	45.7873	20.7449	NW_020170439.1	452874	453195	+	XM_024495835.1	0	antisense	genic	exonic
TCONS_00000651	0	20.6652	NW_020170381.1	2504273	2521034	+	XM_024489533.1	0	antisense	genic	intronic
TCONS_00031101	24.0763	20.6172	NW_020170439.1	76535	76928	-	XM_024495793.1	1485	sense	intergenic	upstream
TCONS_00031185	0	20.6134	NW_020170439.1	419793	420265	-	XM_024495829.1	2761	sense	intergenic	upstream
TCONS_00021087	403.617	20.422	NW_020170407.1	937929	942737	-	XM_024493682.1	0	sense	genic	exonic
TCONS_00005734	0	20.4181	NW_020170384.1	1695896	1698077	-	XM_024490414.1	0	antisense	genic	exonic
TCONS_00031156	0	20.4081	NW_020170439.1	291433	291876	-	XM_024495813.1	0	sense	genic	intronic
TCONS_00039567	0	20.4049	NW_020170484.1	37694	38285	-	XM_024497596.1	0	antisense	genic	exonic
TCONS_00049876	0	20.3873	NW_020170615.1	50760	56385	+	XM_024499821.1	0	antisense	genic	intronic
TCONS_00005602	0	20.3658	NW_020170384.1	1080180	1081411	-	XM_024490362.1	374	antisense	intergenic	downstream
TCONS_00050216	0	20.3489	NW_020170624.1	19683	20423	+	XM_024499881.1	0	sense	genic	intronic
TCONS_00052966	0	20.3218	NW_020170773.1	1331	1751	+	XM_024500367.1	0	antisense	genic	exonic
TCONS_00044017	0	20.2808	NW_020170522.1	72144	72500	+	XM_024498555.1	625	sense	intergenic	downstream
TCONS_00047744	0	20.2529	NW_020170575.1	10625	11040	-	XM_024499408.1	643	sense	intergenic	upstream
TCONS_00036545	58.1044	20.2178	NW_020170464.1	341867	342417	-	XM_024496961.1	0	antisense	genic	intronic
TCONS_00013411	0	20.2103	NW_020170393.1	1453689	1454915	-	XM_024492112.1	609	sense	intergenic	upstream
TCONS_00052100	105.869	20.2091	NW_020170697.1	15653	16748	-	XM_024500226.1	0	sense	genic	exonic
TCONS_00028858	0	20.1568	NW_020170431.1	38886	39474	+	XM_024495359.1	137	sense	intergenic	upstream
TCONS_00038219	0	20.1045	NW_020170475.1	158453	158942	-	XM_024497325.1	0	antisense	genic	exonic
TCONS_00000379	0	20.054	NW_020170381.1	1521617	1521892	+	XM_024489427.1	0	sense	genic	intronic
TCONS_00003554	0	20.0323	NW_020170383.1	733199	734883	+	XM_024490022.1	150	antisense	intergenic	downstream
TCONS_00044597	0	19.9544	NW_020170529.1	46204	46771	+	XM_024498723.1	2623	sense	intergenic	downstream
TCONS_00011925	0	19.9392	NW_020170392.1	165309	166634	+	XM_024491822.1	0	antisense	genic	intronic
TCONS_00039239	0	19.9387	NW_020170482.1	96684	97212	+	XM_024497551.1	0	antisense	genic	exonic
TCONS_00011393	0	19.7662	NW_020170391.1	1347896	1348509	+	XM_024491763.1	0	sense	genic	exonic
TCONS_00012226	0	19.7441	NW_020170392.1	1320569	1322019	+	XM_024491935.1	0	sense	genic	exonic
TCONS_00048151	0	19.6749	NW_020170582.1	17929	18253	+	XM_024499498.1	6754	antisense	intergenic	downstream
TCONS_00044009	0	19.6558	NW_020170522.1	54446	55216	+	XM_024498553.1	0	sense	genic	exonic
TCONS_00007347	0	19.5859	NW_020170386.1	1116529	1118050	+	XM_024490874.1	0	sense	genic	exonic
TCONS_00036487	0	19.4401	NW_020170464.1	190097	191890	-	XM_024496940.1	0	sense	genic	exonic
TCONS_00036985	0	19.4276	NW_020170467.1	158787	159307	-	XM_024497049.1	0	sense	genic	intronic
TCONS_00047915	144.167	19.414	NW_020170578.1	58191	61917	-	XM_024499450.1	33	sense	intergenic	downstream
TCONS_00048975	0	19.3572	NW_020170595.1	47420	49275	+	XM_024499642.1	867	antisense	intergenic	downstream
TCONS_00026886	0	19.3358	NW_020170424.1	163805	164535	+	XM_024494935.1	132	antisense	intergenic	upstream
[truncated: 691 more rows]
