# Supplementary material for: Comprehensive Analysis of Non-coding RNA Profiles of Exosome-Like Vesicles From the Protoscoleces and Hydatid Cyst Fluid of Echinococcus granulosus
Source: Front Cell Infect Microbiol. 2020 Jul 22;10:316. doi: 10.3389/fcimb.2020.00316 (PMC7387405; doi:10.3389/fcimb.2020.00316)
Supplement: Supplementary Table 6 — The numbers and expression levels of circRNAs in PSC-ELVs and HF-ELVs. (XLSX 303 kb). [file Table_6.xls]

## Sheet: circRNAs profile
Supplementary Table 6 The numbers and expression levels of circRNAs in PSC-ELVs and HF-ELVs
id	HF-ELVs (read count）	PSC-ELVs (read count）	circRNA_chr	circRNA_strand	circRNA_start	circRNA_end	circRNA_length	Type
circRNA_0001|NW_020170381.1:34442_34882_-	96	83	NW_020170381.1	-	34442	34882	441	intergenic
circRNA_0002|NW_020170381.1:55488_57042_-	0	9	NW_020170381.1	-	55488	57042	332	sense-overlapping
circRNA_0003|NW_020170381.1:196189_197126_+	0	6	NW_020170381.1	+	196189	197126	255	sense-overlapping
circRNA_0004|NW_020170381.1:368060_368668_+	0	25	NW_020170381.1	+	368060	368668	303	sense-overlapping
circRNA_0005|NW_020170381.1:479369_480465_-	0	7	NW_020170381.1	-	479369	480465	582	sense-overlapping
circRNA_0006|NW_020170381.1:564721_564963_+	0	11	NW_020170381.1	+	564721	564963	243	exonic
circRNA_0007|NW_020170381.1:685721_686286_+	0	24	NW_020170381.1	+	685721	686286	271	sense-overlapping
circRNA_0008|NW_020170381.1:689536_689796_+	0	7	NW_020170381.1	+	689536	689796	261	exonic
circRNA_0009|NW_020170381.1:820758_824234_+	20	0	NW_020170381.1	+	820758	824234	810	sense-overlapping
circRNA_0010|NW_020170381.1:860760_861822_+	0	3	NW_020170381.1	+	860760	861822	653	sense-overlapping
circRNA_0011|NW_020170381.1:941586_941790_+	11	0	NW_020170381.1	+	941586	941790	205	exonic
circRNA_0012|NW_020170381.1:1024398_1025340_-	12	0	NW_020170381.1	-	1024398	1025340	758	sense-overlapping
circRNA_0013|NW_020170381.1:1065795_1066297_-	15	0	NW_020170381.1	-	1065795	1066297	503	exonic
circRNA_0014|NW_020170381.1:1070465_1073526_-	4	0	NW_020170381.1	-	1070465	1073526	3062	sense-overlapping
circRNA_0015|NW_020170381.1:1124356_1124516_+	0	8	NW_020170381.1	+	1124356	1124516	161	exonic
circRNA_0016|NW_020170381.1:1137391_1137643_+	12	11	NW_020170381.1	+	1137391	1137643	253	exonic
circRNA_0017|NW_020170381.1:1186121_1186473_+	0	14	NW_020170381.1	+	1186121	1186473	353	exonic
circRNA_0018|NW_020170381.1:1294959_1295283_-	0	6	NW_020170381.1	-	1294959	1295283	325	intronic
circRNA_0019|NW_020170381.1:1369044_1372427_+	0	9	NW_020170381.1	+	1369044	1372427	377	sense-overlapping
circRNA_0020|NW_020170381.1:1372317_1373273_+	24	44	NW_020170381.1	+	1372317	1373273	253	sense-overlapping
circRNA_0021|NW_020170381.1:1501214_1501459_+	15	0	NW_020170381.1	+	1501214	1501459	246	exonic
circRNA_0022|NW_020170381.1:1544291_1544651_+	0	10	NW_020170381.1	+	1544291	1544651	361	exonic
circRNA_0023|NW_020170381.1:1686330_1686578_+	0	7	NW_020170381.1	+	1686330	1686578	249	exonic
circRNA_0024|NW_020170381.1:1686811_1687168_+	0	12	NW_020170381.1	+	1686811	1687168	358	exonic
circRNA_0025|NW_020170381.1:1762719_1763001_-	11	0	NW_020170381.1	-	1762719	1763001	283	exonic
circRNA_0026|NW_020170381.1:1772788_1772959_+	0	4	NW_020170381.1	+	1772788	1772959	172	intronic
circRNA_0027|NW_020170381.1:1930037_1930287_+	12	0	NW_020170381.1	+	1930037	1930287	251	exonic
circRNA_0028|NW_020170381.1:1930037_1930793_+	0	12	NW_020170381.1	+	1930037	1930793	757	sense-overlapping
circRNA_0029|NW_020170381.1:2198135_2198707_+	6	0	NW_020170381.1	+	2198135	2198707	573	exonic
circRNA_0030|NW_020170381.1:2222487_2223087_-	0	8	NW_020170381.1	-	2222487	2223087	601	exonic
circRNA_0031|NW_020170381.1:2332684_2332900_-	0	14	NW_020170381.1	-	2332684	2332900	217	intergenic
circRNA_0032|NW_020170381.1:2450914_2451252_-	0	15	NW_020170381.1	-	2450914	2451252	339	intergenic
circRNA_0033|NW_020170381.1:2452759_2453222_+	14	0	NW_020170381.1	+	2452759	2453222	392	sense-overlapping
circRNA_0034|NW_020170381.1:2530120_2530396_-	0	12	NW_020170381.1	-	2530120	2530396	277	sense-overlapping
circRNA_0035|NW_020170381.1:2555332_2556353_-	0	7	NW_020170381.1	-	2555332	2556353	1022	exonic
circRNA_0036|NW_020170381.1:2656154_2657362_-	0	37	NW_020170381.1	-	2656154	2657362	233	sense-overlapping
circRNA_0037|NW_020170381.1:2663085_2668489_-	0	10	NW_020170381.1	-	2663085	2668489	1032	sense-overlapping
circRNA_0038|NW_020170381.1:2696581_2698913_+	0	15	NW_020170381.1	+	2696581	2698913	426	sense-overlapping
circRNA_0039|NW_020170381.1:2753206_2753671_-	0	5	NW_020170381.1	-	2753206	2753671	466	intergenic
circRNA_0040|NW_020170381.1:2849153_2852890_+	0	8	NW_020170381.1	+	2849153	2852890	978	sense-overlapping
circRNA_0041|NW_020170381.1:2865870_2868031_-	0	28	NW_020170381.1	-	2865870	2868031	2108	antisense
circRNA_0042|NW_020170381.1:2914587_2914853_-	0	3	NW_020170381.1	-	2914587	2914853	267	exonic
circRNA_0043|NW_020170381.1:2916960_2917551_-	3	0	NW_020170381.1	-	2916960	2917551	592	exonic
circRNA_0044|NW_020170381.1:2932623_2935503_+	43	149	NW_020170381.1	+	2932623	2935503	1016	sense-overlapping
circRNA_0045|NW_020170381.1:2943153_2944113_+	16	0	NW_020170381.1	+	2943153	2944113	961	sense-overlapping
circRNA_0046|NW_020170381.1:2966514_2966738_+	0	8	NW_020170381.1	+	2966514	2966738	225	exonic
circRNA_0047|NW_020170381.1:2970329_2970613_+	32	65	NW_020170381.1	+	2970329	2970613	285	exonic
circRNA_0048|NW_020170381.1:2985594_2991011_-	7	0	NW_020170381.1	-	2985594	2991011	4491	sense-overlapping
circRNA_0049|NW_020170381.1:3026012_3028117_-	0	16	NW_020170381.1	-	3026012	3028117	336	sense-overlapping
circRNA_0050|NW_020170381.1:3079158_3080845_+	0	12	NW_020170381.1	+	3079158	3080845	772	sense-overlapping
circRNA_0051|NW_020170381.1:3208285_3228216_-	0	5	NW_020170381.1	-	3208285	3228216	1869	sense-overlapping
circRNA_0052|NW_020170381.1:3224463_3228216_-	7	17	NW_020170381.1	-	3224463	3228216	1093	sense-overlapping
circRNA_0053|NW_020170381.1:3271468_3271694_+	38	0	NW_020170381.1	+	3271468	3271694	227	exonic
circRNA_0054|NW_020170381.1:3366780_3377208_-	0	8	NW_020170381.1	-	3366780	3377208	1373	sense-overlapping
circRNA_0055|NW_020170381.1:3388371_3393858_-	0	21	NW_020170381.1	-	3388371	3393858	5488	sense-overlapping
circRNA_0056|NW_020170381.1:3659336_3659875_+	0	9	NW_020170381.1	+	3659336	3659875	460	sense-overlapping
circRNA_0057|NW_020170382.1:33492_34006_+	6	0	NW_020170382.1	+	33492	34006	429	sense-overlapping
circRNA_0058|NW_020170382.1:53326_54454_+	20	0	NW_020170382.1	+	53326	54454	334	sense-overlapping
circRNA_0059|NW_020170382.1:88103_90075_-	0	6	NW_020170382.1	-	88103	90075	640	sense-overlapping
circRNA_0060|NW_020170382.1:240549_241294_-	29	0	NW_020170382.1	-	240549	241294	280	sense-overlapping
circRNA_0061|NW_020170382.1:462108_464955_-	0	14	NW_020170382.1	-	462108	464955	1039	sense-overlapping
circRNA_0062|NW_020170382.1:518153_518713_+	0	28	NW_020170382.1	+	518153	518713	496	sense-overlapping
circRNA_0063|NW_020170382.1:518483_518713_+	0	5	NW_020170382.1	+	518483	518713	231	exonic
circRNA_0064|NW_020170382.1:579537_579795_-	0	7	NW_020170382.1	-	579537	579795	259	exonic
circRNA_0065|NW_020170382.1:692615_693044_+	0	2	NW_020170382.1	+	692615	693044	430	exonic
circRNA_0066|NW_020170382.1:702535_702796_+	10	0	NW_020170382.1	+	702535	702796	182	sense-overlapping
circRNA_0067|NW_020170382.1:891134_892826_+	14	0	NW_020170382.1	+	891134	892826	407	sense-overlapping
circRNA_0068|NW_020170382.1:892717_898486_+	0	6	NW_020170382.1	+	892717	898486	360	sense-overlapping
circRNA_0069|NW_020170382.1:1047189_1047419_-	0	5	NW_020170382.1	-	1047189	1047419	231	exonic
circRNA_0070|NW_020170382.1:1047189_1052383_-	0	6	NW_020170382.1	-	1047189	1052383	605	sense-overlapping
circRNA_0071|NW_020170382.1:1055905_1056881_+	0	13	NW_020170382.1	+	1055905	1056881	977	antisense
circRNA_0072|NW_020170382.1:1112534_1112857_-	9	0	NW_020170382.1	-	1112534	1112857	324	exonic
circRNA_0073|NW_020170382.1:1300908_1301286_-	0	17	NW_020170382.1	-	1300908	1301286	293	sense-overlapping
circRNA_0074|NW_020170382.1:1386930_1387374_-	0	10	NW_020170382.1	-	1386930	1387374	409	sense-overlapping
circRNA_0075|NW_020170382.1:1394704_1394958_+	0	20	NW_020170382.1	+	1394704	1394958	255	exonic
circRNA_0076|NW_020170382.1:1400469_1410194_+	0	14	NW_020170382.1	+	1400469	1410194	1053	sense-overlapping
circRNA_0077|NW_020170382.1:1455059_1456226_+	9	0	NW_020170382.1	+	1455059	1456226	571	sense-overlapping
circRNA_0078|NW_020170382.1:1543666_1548995_-	0	3	NW_020170382.1	-	1543666	1548995	3855	sense-overlapping
circRNA_0079|NW_020170382.1:1558458_1561959_-	0	4	NW_020170382.1	-	1558458	1561959	531	sense-overlapping
circRNA_0080|NW_020170382.1:1589406_1589735_+	0	22	NW_020170382.1	+	1589406	1589735	330	sense-overlapping
circRNA_0081|NW_020170382.1:1765089_1767515_-	0	12	NW_020170382.1	-	1765089	1767515	661	sense-overlapping
circRNA_0082|NW_020170382.1:1887087_1887540_+	3	4	NW_020170382.1	+	1887087	1887540	414	sense-overlapping
circRNA_0083|NW_020170382.1:1959495_1959774_-	0	8	NW_020170382.1	-	1959495	1959774	280	exonic
circRNA_0084|NW_020170382.1:1980216_1983157_+	0	9	NW_020170382.1	+	1980216	1983157	452	sense-overlapping
circRNA_0085|NW_020170382.1:2109764_2110168_-	29	0	NW_020170382.1	-	2109764	2110168	405	exonic
circRNA_0086|NW_020170382.1:2202630_2202848_-	15	11	NW_020170382.1	-	2202630	2202848	219	exonic
circRNA_0087|NW_020170382.1:2255182_2255533_+	15	16	NW_020170382.1	+	2255182	2255533	285	sense-overlapping
circRNA_0088|NW_020170382.1:2255182_2261150_+	0	16	NW_020170382.1	+	2255182	2261150	364	sense-overlapping
circRNA_0089|NW_020170382.1:2272783_2273107_+	0	9	NW_020170382.1	+	2272783	2273107	258	sense-overlapping
circRNA_0090|NW_020170382.1:2273173_2273561_+	0	18	NW_020170382.1	+	2273173	2273561	309	sense-overlapping
circRNA_0091|NW_020170382.1:2273173_2274283_+	0	7	NW_020170382.1	+	2273173	2274283	1031	sense-overlapping
circRNA_0092|NW_020170382.1:2273173_2275188_+	0	41	NW_020170382.1	+	2273173	2275188	379	sense-overlapping
circRNA_0093|NW_020170382.1:2273173_2278198_+	0	9	NW_020170382.1	+	2273173	2278198	645	sense-overlapping
circRNA_0094|NW_020170382.1:2273173_2280129_+	0	11	NW_020170382.1	+	2273173	2280129	903	sense-overlapping
circRNA_0095|NW_020170382.1:2273341_2274283_+	0	3	NW_020170382.1	+	2273341	2274283	943	sense-overlapping
circRNA_0096|NW_020170382.1:2275119_2278198_+	9	0	NW_020170382.1	+	2275119	2278198	336	sense-overlapping
circRNA_0097|NW_020170382.1:2275119_2278357_+	10	0	NW_020170382.1	+	2275119	2278357	408	sense-overlapping
circRNA_0098|NW_020170382.1:2276886_2279734_+	29	17	NW_020170382.1	+	2276886	2279734	991	sense-overlapping
circRNA_0099|NW_020170382.1:2283415_2283821_+	0	4	NW_020170382.1	+	2283415	2283821	407	exonic
circRNA_0100|NW_020170382.1:2637039_2637222_-	9	12	NW_020170382.1	-	2637039	2637222	184	exonic
circRNA_0101|NW_020170382.1:2637039_2637402_-	9	13	NW_020170382.1	-	2637039	2637402	289	sense-overlapping
circRNA_0102|NW_020170382.1:2637039_2637589_-	0	4	NW_020170382.1	-	2637039	2637589	406	sense-overlapping
circRNA_0103|NW_020170382.1:2667048_2667260_+	0	7	NW_020170382.1	+	2667048	2667260	213	intergenic
circRNA_0104|NW_020170382.1:2786015_2788217_+	14	0	NW_020170382.1	+	2786015	2788217	366	antisense
circRNA_0105|NW_020170382.1:2870522_2872194_+	0	38	NW_020170382.1	+	2870522	2872194	462	sense-overlapping
circRNA_0106|NW_020170382.1:3149242_3150452_+	0	9	NW_020170382.1	+	3149242	3150452	1211	sense-overlapping
circRNA_0107|NW_020170382.1:3178178_3178609_-	9	0	NW_020170382.1	-	3178178	3178609	432	exonic
circRNA_0108|NW_020170382.1:3207529_3208197_+	9	0	NW_020170382.1	+	3207529	3208197	293	sense-overlapping
circRNA_0109|NW_020170382.1:3224393_3225832_+	63	130	NW_020170382.1	+	3224393	3225832	629	sense-overlapping
circRNA_0110|NW_020170382.1:3237017_3237304_+	27	23	NW_020170382.1	+	3237017	3237304	288	exonic
circRNA_0111|NW_020170383.1:17951_18331_+	6	0	NW_020170383.1	+	17951	18331	381	exonic
circRNA_0112|NW_020170383.1:28640_30465_-	13	0	NW_020170383.1	-	28640	30465	337	sense-overlapping
circRNA_0113|NW_020170383.1:34935_35711_-	0	11	NW_020170383.1	-	34935	35711	356	sense-overlapping
circRNA_0114|NW_020170383.1:40805_50085_-	0	6	NW_020170383.1	-	40805	50085	8296	sense-overlapping
circRNA_0115|NW_020170383.1:196038_197543_-	12	7	NW_020170383.1	-	196038	197543	627	sense-overlapping
circRNA_0116|NW_020170383.1:232268_234307_-	5	0	NW_020170383.1	-	232268	234307	383	sense-overlapping
circRNA_0117|NW_020170383.1:239921_245786_+	0	7	NW_020170383.1	+	239921	245786	1306	sense-overlapping
circRNA_0118|NW_020170383.1:275589_279563_-	5	0	NW_020170383.1	-	275589	279563	910	sense-overlapping
circRNA_0119|NW_020170383.1:275589_287280_-	0	24	NW_020170383.1	-	275589	287280	1928	sense-overlapping
circRNA_0120|NW_020170383.1:286263_287280_-	0	11	NW_020170383.1	-	286263	287280	1018	sense-overlapping
circRNA_0121|NW_020170383.1:329658_332374_-	0	8	NW_020170383.1	-	329658	332374	287	sense-overlapping
circRNA_0122|NW_020170383.1:334378_334862_-	0	12	NW_020170383.1	-	334378	334862	192	sense-overlapping
circRNA_0123|NW_020170383.1:359118_359460_+	21	7	NW_020170383.1	+	359118	359460	343	exonic
circRNA_0124|NW_020170383.1:421089_421415_-	0	11	NW_020170383.1	-	421089	421415	229	sense-overlapping
circRNA_0125|NW_020170383.1:421089_422158_-	8	0	NW_020170383.1	-	421089	422158	272	sense-overlapping
circRNA_0126|NW_020170383.1:423309_424050_-	0	10	NW_020170383.1	-	423309	424050	410	sense-overlapping
circRNA_0127|NW_020170383.1:461870_462732_-	0	8	NW_020170383.1	-	461870	462732	323	sense-overlapping
circRNA_0128|NW_020170383.1:683470_683747_+	0	12	NW_020170383.1	+	683470	683747	278	exonic
circRNA_0129|NW_020170383.1:706318_706606_-	0	18	NW_020170383.1	-	706318	706606	289	exonic
circRNA_0130|NW_020170383.1:804392_806433_-	5	22	NW_020170383.1	-	804392	806433	1092	sense-overlapping
circRNA_0131|NW_020170383.1:968064_968570_-	0	14	NW_020170383.1	-	968064	968570	507	exonic
circRNA_0132|NW_020170383.1:968639_968857_-	0	20	NW_020170383.1	-	968639	968857	219	exonic
circRNA_0133|NW_020170383.1:1234402_1234764_+	15	0	NW_020170383.1	+	1234402	1234764	363	exonic
circRNA_0134|NW_020170383.1:1234537_1234764_+	0	3	NW_020170383.1	+	1234537	1234764	228	exonic
circRNA_0135|NW_020170383.1:1268695_1269033_+	14	0	NW_020170383.1	+	1268695	1269033	339	exonic
circRNA_0136|NW_020170383.1:1343828_1343998_-	0	9	NW_020170383.1	-	1343828	1343998	171	sense-overlapping
circRNA_0137|NW_020170383.1:1367176_1367418_+	0	17	NW_020170383.1	+	1367176	1367418	243	exonic
circRNA_0138|NW_020170383.1:1391007_1398439_-	0	4	NW_020170383.1	-	1391007	1398439	2507	sense-overlapping
circRNA_0139|NW_020170383.1:1416833_1417718_+	4	0	NW_020170383.1	+	1416833	1417718	600	sense-overlapping
circRNA_0140|NW_020170383.1:1619715_1619860_+	18	0	NW_020170383.1	+	1619715	1619860	146	exonic
circRNA_0141|NW_020170383.1:1669761_1669974_-	2	0	NW_020170383.1	-	1669761	1669974	214	exonic
circRNA_0142|NW_020170383.1:1672662_1672917_-	0	6	NW_020170383.1	-	1672662	1672917	256	intronic
circRNA_0143|NW_020170383.1:1725976_1726246_+	0	61	NW_020170383.1	+	1725976	1726246	271	exonic
circRNA_0144|NW_020170383.1:1891904_1892167_+	0	8	NW_020170383.1	+	1891904	1892167	264	exonic
circRNA_0145|NW_020170383.1:1969104_1969627_-	15	11	NW_020170383.1	-	1969104	1969627	441	sense-overlapping
circRNA_0146|NW_020170383.1:2011034_2013380_-	0	15	NW_020170383.1	-	2011034	2013380	374	sense-overlapping
circRNA_0147|NW_020170383.1:2013498_2013951_-	0	10	NW_020170383.1	-	2013498	2013951	370	sense-overlapping
circRNA_0148|NW_020170383.1:2046240_2046466_-	0	13	NW_020170383.1	-	2046240	2046466	227	exonic
circRNA_0149|NW_020170383.1:2210112_2235633_-	30	21	NW_020170383.1	-	2210112	2235633	21730	antisense
circRNA_0150|NW_020170383.1:2286984_2287870_-	0	11	NW_020170383.1	-	2286984	2287870	234	sense-overlapping
circRNA_0151|NW_020170383.1:2341352_2344210_+	0	10	NW_020170383.1	+	2341352	2344210	863	sense-overlapping
circRNA_0152|NW_020170383.1:2802616_2802877_-	0	35	NW_020170383.1	-	2802616	2802877	262	exonic
circRNA_0153|NW_020170383.1:2894018_2894223_-	0	18	NW_020170383.1	-	2894018	2894223	206	exonic
circRNA_0154|NW_020170383.1:2899685_2900007_+	0	9	NW_020170383.1	+	2899685	2900007	323	sense-overlapping
circRNA_0155|NW_020170383.1:2899716_2900007_+	0	9	NW_020170383.1	+	2899716	2900007	292	sense-overlapping
circRNA_0156|NW_020170383.1:2905930_2906180_+	0	12	NW_020170383.1	+	2905930	2906180	251	sense-overlapping
circRNA_0157|NW_020170383.1:2935061_2936562_-	0	11	NW_020170383.1	-	2935061	2936562	562	sense-overlapping
circRNA_0158|NW_020170384.1:59956_64279_+	20	12	NW_020170384.1	+	59956	64279	411	sense-overlapping
circRNA_0159|NW_020170384.1:111510_112577_-	12	0	NW_020170384.1	-	111510	112577	474	sense-overlapping
circRNA_0160|NW_020170384.1:112413_112577_-	0	26	NW_020170384.1	-	112413	112577	165	exonic
circRNA_0161|NW_020170384.1:136088_136477_-	0	9	NW_020170384.1	-	136088	136477	390	exonic
circRNA_0162|NW_020170384.1:137371_137736_+	10	0	NW_020170384.1	+	137371	137736	366	exonic
circRNA_0163|NW_020170384.1:137806_138063_+	13	31	NW_020170384.1	+	137806	138063	258	exonic
circRNA_0164|NW_020170384.1:138125_138493_+	24	0	NW_020170384.1	+	138125	138493	369	intronic
circRNA_0165|NW_020170384.1:138128_138352_+	0	10	NW_020170384.1	+	138128	138352	225	intronic
circRNA_0166|NW_020170384.1:143404_143747_+	0	7	NW_020170384.1	+	143404	143747	344	exonic
circRNA_0167|NW_020170384.1:177520_177766_+	0	11	NW_020170384.1	+	177520	177766	247	exonic
circRNA_0168|NW_020170384.1:220435_220769_-	0	10	NW_020170384.1	-	220435	220769	335	exonic
circRNA_0169|NW_020170384.1:342615_345025_+	0	43	NW_020170384.1	+	342615	345025	364	sense-overlapping
circRNA_0170|NW_020170384.1:387177_388014_+	15	0	NW_020170384.1	+	387177	388014	838	sense-overlapping
circRNA_0171|NW_020170384.1:398224_398971_-	0	9	NW_020170384.1	-	398224	398971	382	sense-overlapping
circRNA_0172|NW_020170384.1:465738_465977_+	12	0	NW_020170384.1	+	465738	465977	240	exonic
circRNA_0173|NW_020170384.1:556900_557290_+	10	0	NW_020170384.1	+	556900	557290	391	exonic
circRNA_0174|NW_020170384.1:564023_564319_+	0	5	NW_020170384.1	+	564023	564319	297	exonic
circRNA_0175|NW_020170384.1:685371_685754_-	0	13	NW_020170384.1	-	685371	685754	384	exonic
circRNA_0176|NW_020170384.1:831321_832737_-	0	11	NW_020170384.1	-	831321	832737	838	sense-overlapping
circRNA_0177|NW_020170384.1:901533_901776_-	0	14	NW_020170384.1	-	901533	901776	244	exonic
circRNA_0178|NW_020170384.1:904868_906166_-	0	9	NW_020170384.1	-	904868	906166	975	sense-overlapping
circRNA_0179|NW_020170384.1:905915_906166_-	0	14	NW_020170384.1	-	905915	906166	252	exonic
circRNA_0180|NW_020170384.1:949861_951147_+	0	68	NW_020170384.1	+	949861	951147	406	sense-overlapping
circRNA_0181|NW_020170384.1:954677_955064_+	0	9	NW_020170384.1	+	954677	955064	265	sense-overlapping
circRNA_0182|NW_020170384.1:956719_957201_-	0	18	NW_020170384.1	-	956719	957201	397	sense-overlapping
circRNA_0183|NW_020170384.1:956719_957308_-	27	61	NW_020170384.1	-	956719	957308	460	sense-overlapping
circRNA_0184|NW_020170384.1:976736_977608_+	21	62	NW_020170384.1	+	976736	977608	691	sense-overlapping
circRNA_0185|NW_020170384.1:1020124_1020596_-	0	19	NW_020170384.1	-	1020124	1020596	473	exonic
circRNA_0186|NW_020170384.1:1020673_1021086_-	0	32	NW_020170384.1	-	1020673	1021086	414	exonic
circRNA_0187|NW_020170384.1:1120619_1121977_-	0	12	NW_020170384.1	-	1120619	1121977	1359	sense-overlapping
circRNA_0188|NW_020170384.1:1200724_1202996_+	9	0	NW_020170384.1	+	1200724	1202996	444	sense-overlapping
circRNA_0189|NW_020170384.1:1540546_1540893_-	18	0	NW_020170384.1	-	1540546	1540893	348	exonic
circRNA_0190|NW_020170384.1:1546631_1549910_+	78	147	NW_020170384.1	+	1546631	1549910	1994	sense-overlapping
circRNA_0191|NW_020170384.1:1546634_1549910_+	29	0	NW_020170384.1	+	1546634	1549910	1991	sense-overlapping
circRNA_0192|NW_020170384.1:1551002_1552719_+	0	5	NW_020170384.1	+	1551002	1552719	747	sense-overlapping
circRNA_0193|NW_020170384.1:1551295_1551634_+	0	21	NW_020170384.1	+	1551295	1551634	340	sense-overlapping
circRNA_0194|NW_020170384.1:1551295_1552422_+	9	0	NW_020170384.1	+	1551295	1552422	237	sense-overlapping
circRNA_0195|NW_020170384.1:1571427_1576538_-	0	3	NW_020170384.1	-	1571427	1576538	1043	sense-overlapping
circRNA_0196|NW_020170384.1:1585532_1585852_-	13	0	NW_020170384.1	-	1585532	1585852	249	sense-overlapping
circRNA_0197|NW_020170384.1:1603655_1605798_+	0	4	NW_020170384.1	+	1603655	1605798	601	sense-overlapping
circRNA_0198|NW_020170384.1:1607640_1607976_+	0	16	NW_020170384.1	+	1607640	1607976	251	sense-overlapping
circRNA_0199|NW_020170384.1:1607640_1610145_+	0	3	NW_020170384.1	+	1607640	1610145	843	sense-overlapping
circRNA_0200|NW_020170384.1:1676828_1681358_+	0	8	NW_020170384.1	+	1676828	1681358	631	sense-overlapping
circRNA_0201|NW_020170384.1:1727911_1728324_+	0	13	NW_020170384.1	+	1727911	1728324	246	sense-overlapping
circRNA_0202|NW_020170384.1:1727911_1734651_+	0	6	NW_020170384.1	+	1727911	1734651	831	sense-overlapping
circRNA_0203|NW_020170384.1:1788710_1788988_-	0	9	NW_020170384.1	-	1788710	1788988	279	exonic
circRNA_0204|NW_020170384.1:1796773_1797284_-	0	9	NW_020170384.1	-	1796773	1797284	417	sense-overlapping
circRNA_0205|NW_020170384.1:1801654_1801974_-	0	26	NW_020170384.1	-	1801654	1801974	321	exonic
circRNA_0206|NW_020170384.1:1806235_1806442_-	0	11	NW_020170384.1	-	1806235	1806442	208	exonic
circRNA_0207|NW_020170384.1:1807125_1808705_-	0	10	NW_020170384.1	-	1807125	1808705	843	sense-overlapping
circRNA_0208|NW_020170384.1:1898096_1898749_+	0	7	NW_020170384.1	+	1898096	1898749	349	sense-overlapping
circRNA_0209|NW_020170384.1:2117497_2125944_+	14	0	NW_020170384.1	+	2117497	2125944	1125	sense-overlapping
circRNA_0210|NW_020170384.1:2117866_2118797_+	23	0	NW_020170384.1	+	2117866	2118797	316	sense-overlapping
circRNA_0211|NW_020170384.1:2154633_2155032_+	0	7	NW_020170384.1	+	2154633	2155032	400	exonic
circRNA_0212|NW_020170384.1:2235495_2242027_-	0	13	NW_020170384.1	-	2235495	2242027	425	sense-overlapping
circRNA_0213|NW_020170384.1:2235495_2246054_-	16	31	NW_020170384.1	-	2235495	2246054	542	sense-overlapping
circRNA_0214|NW_020170384.1:2419103_2420401_+	0	13	NW_020170384.1	+	2419103	2420401	267	sense-overlapping
circRNA_0215|NW_020170384.1:2455758_2456239_-	7	0	NW_020170384.1	-	2455758	2456239	418	sense-overlapping
circRNA_0216|NW_020170384.1:2549656_2550006_+	0	11	NW_020170384.1	+	2549656	2550006	230	sense-overlapping
circRNA_0217|NW_020170384.1:2652891_2654517_-	0	6	NW_020170384.1	-	2652891	2654517	1627	intergenic
circRNA_0218|NW_020170384.1:2771255_2772262_+	0	21	NW_020170384.1	+	2771255	2772262	436	sense-overlapping
circRNA_0219|NW_020170384.1:2909134_2909311_-	11	0	NW_020170384.1	-	2909134	2909311	178	exonic
circRNA_0220|NW_020170384.1:2932355_2938272_+	0	22	NW_020170384.1	+	2932355	2938272	400	sense-overlapping
circRNA_0221|NW_020170385.1:21019_35632_-	0	36	NW_020170385.1	-	21019	35632	13351	sense-overlapping
circRNA_0222|NW_020170385.1:67191_67631_+	0	8	NW_020170385.1	+	67191	67631	441	sense-overlapping
circRNA_0223|NW_020170385.1:124483_124821_+	18	0	NW_020170385.1	+	124483	124821	339	exonic
circRNA_0224|NW_020170385.1:225956_228559_+	0	4	NW_020170385.1	+	225956	228559	455	sense-overlapping
circRNA_0225|NW_020170385.1:290425_290714_+	0	23	NW_020170385.1	+	290425	290714	290	exonic
circRNA_0226|NW_020170385.1:550055_551169_+	12	0	NW_020170385.1	+	550055	551169	292	sense-overlapping
circRNA_0227|NW_020170385.1:551546_552529_+	0	6	NW_020170385.1	+	551546	552529	304	sense-overlapping
circRNA_0228|NW_020170385.1:569532_571519_-	14	0	NW_020170385.1	-	569532	571519	444	sense-overlapping
circRNA_0229|NW_020170385.1:571310_582291_-	0	11	NW_020170385.1	-	571310	582291	1349	sense-overlapping
circRNA_0230|NW_020170385.1:655331_656171_+	0	15	NW_020170385.1	+	655331	656171	841	intergenic
circRNA_0231|NW_020170385.1:677462_677679_+	14	0	NW_020170385.1	+	677462	677679	218	exonic
circRNA_0232|NW_020170385.1:730910_731182_+	16	0	NW_020170385.1	+	730910	731182	273	sense-overlapping
circRNA_0233|NW_020170385.1:732769_733478_-	0	15	NW_020170385.1	-	732769	733478	341	sense-overlapping
circRNA_0234|NW_020170385.1:735677_736513_-	0	3	NW_020170385.1	-	735677	736513	275	sense-overlapping
circRNA_0235|NW_020170385.1:750303_750676_-	0	12	NW_020170385.1	-	750303	750676	343	sense-overlapping
circRNA_0236|NW_020170385.1:782024_785022_+	14	0	NW_020170385.1	+	782024	785022	444	sense-overlapping
circRNA_0237|NW_020170385.1:783198_785820_+	9	0	NW_020170385.1	+	783198	785820	466	sense-overlapping
circRNA_0238|NW_020170385.1:852096_852642_+	15	0	NW_020170385.1	+	852096	852642	432	sense-overlapping
circRNA_0239|NW_020170385.1:853788_854009_+	0	19	NW_020170385.1	+	853788	854009	222	exonic
circRNA_0240|NW_020170385.1:868232_868590_+	0	7	NW_020170385.1	+	868232	868590	276	antisense
circRNA_0241|NW_020170385.1:884126_884429_+	0	26	NW_020170385.1	+	884126	884429	236	sense-overlapping
circRNA_0242|NW_020170385.1:884250_884429_+	0	6	NW_020170385.1	+	884250	884429	180	exonic
circRNA_0243|NW_020170385.1:884500_884830_+	0	24	NW_020170385.1	+	884500	884830	227	sense-overlapping
circRNA_0244|NW_020170385.1:885663_885897_+	5	34	NW_020170385.1	+	885663	885897	235	exonic
circRNA_0245|NW_020170385.1:886207_886374_+	0	4	NW_020170385.1	+	886207	886374	168	exonic
circRNA_0246|NW_020170385.1:896405_896827_-	21	0	NW_020170385.1	-	896405	896827	357	sense-overlapping
circRNA_0247|NW_020170385.1:1010460_1010762_+	7	0	NW_020170385.1	+	1010460	1010762	303	sense-overlapping
circRNA_0248|NW_020170385.1:1039439_1039757_+	0	6	NW_020170385.1	+	1039439	1039757	319	exonic
circRNA_0249|NW_020170385.1:1081673_1081933_+	0	12	NW_020170385.1	+	1081673	1081933	261	exonic
circRNA_0250|NW_020170385.1:1098915_1099498_+	33	0	NW_020170385.1	+	1098915	1099498	584	sense-overlapping
circRNA_0251|NW_020170385.1:1183172_1188549_+	0	8	NW_020170385.1	+	1183172	1188549	316	sense-overlapping
circRNA_0252|NW_020170385.1:1200847_1201105_+	7	0	NW_020170385.1	+	1200847	1201105	259	sense-overlapping
circRNA_0253|NW_020170385.1:1214227_1214974_-	0	8	NW_020170385.1	-	1214227	1214974	290	sense-overlapping
circRNA_0254|NW_020170385.1:1259526_1259741_+	0	15	NW_020170385.1	+	1259526	1259741	216	exonic
circRNA_0255|NW_020170385.1:1303782_1304595_+	0	25	NW_020170385.1	+	1303782	1304595	459	sense-overlapping
circRNA_0256|NW_020170385.1:1502345_1502539_+	0	17	NW_020170385.1	+	1502345	1502539	195	exonic
circRNA_0257|NW_020170385.1:1554794_1555100_-	8	0	NW_020170385.1	-	1554794	1555100	259	sense-overlapping
circRNA_0258|NW_020170385.1:1678137_1678327_+	16	0	NW_020170385.1	+	1678137	1678327	191	exonic
circRNA_0259|NW_020170385.1:1711250_1712939_-	0	14	NW_020170385.1	-	1711250	1712939	851	sense-overlapping
circRNA_0260|NW_020170385.1:1718127_1718361_+	0	14	NW_020170385.1	+	1718127	1718361	235	intronic
circRNA_0261|NW_020170385.1:1741986_1742149_-	0	37	NW_020170385.1	-	1741986	1742149	164	exonic
circRNA_0262|NW_020170385.1:1766023_1766406_-	0	11	NW_020170385.1	-	1766023	1766406	384	antisense
circRNA_0263|NW_020170385.1:1809511_1809768_+	0	11	NW_020170385.1	+	1809511	1809768	258	exonic
circRNA_0264|NW_020170385.1:1836525_1837930_+	0	13	NW_020170385.1	+	1836525	1837930	181	sense-overlapping
circRNA_0265|NW_020170385.1:1841212_1841367_+	0	12	NW_020170385.1	+	1841212	1841367	156	exonic
circRNA_0266|NW_020170385.1:1841212_1841899_+	0	35	NW_020170385.1	+	1841212	1841899	291	sense-overlapping
circRNA_0267|NW_020170386.1:31335_35565_+	30	9	NW_020170386.1	+	31335	35565	651	sense-overlapping
circRNA_0268|NW_020170386.1:122064_122441_+	13	0	NW_020170386.1	+	122064	122441	378	sense-overlapping
circRNA_0269|NW_020170386.1:122590_123036_+	0	8	NW_020170386.1	+	122590	123036	360	sense-overlapping
circRNA_0270|NW_020170386.1:270526_271386_+	0	12	NW_020170386.1	+	270526	271386	455	antisense
circRNA_0271|NW_020170386.1:273505_273830_-	0	12	NW_020170386.1	-	273505	273830	326	sense-overlapping
circRNA_0272|NW_020170386.1:274527_274850_-	26	11	NW_020170386.1	-	274527	274850	324	exonic
circRNA_0273|NW_020170386.1:275974_276313_+	0	17	NW_020170386.1	+	275974	276313	340	antisense
circRNA_0274|NW_020170386.1:276787_277114_-	0	14	NW_020170386.1	-	276787	277114	264	sense-overlapping
circRNA_0275|NW_020170386.1:416721_421116_+	17	72	NW_020170386.1	+	416721	421116	924	sense-overlapping
circRNA_0276|NW_020170386.1:421692_421962_+	8	0	NW_020170386.1	+	421692	421962	271	exonic
circRNA_0277|NW_020170386.1:426214_428323_-	0	14	NW_020170386.1	-	426214	428323	966	sense-overlapping
circRNA_0278|NW_020170386.1:552839_555074_-	0	7	NW_020170386.1	-	552839	555074	757	sense-overlapping
circRNA_0279|NW_020170386.1:734315_736602_+	0	15	NW_020170386.1	+	734315	736602	459	sense-overlapping
circRNA_0280|NW_020170386.1:750099_750380_+	0	21	NW_020170386.1	+	750099	750380	282	exonic
circRNA_0281|NW_020170386.1:910728_911100_+	0	7	NW_020170386.1	+	910728	911100	216	sense-overlapping
circRNA_0282|NW_020170386.1:912852_913580_+	0	2	NW_020170386.1	+	912852	913580	308	sense-overlapping
circRNA_0283|NW_020170386.1:992712_993066_+	17	0	NW_020170386.1	+	992712	993066	355	exonic
circRNA_0284|NW_020170386.1:1096294_1096651_-	0	5	NW_020170386.1	-	1096294	1096651	358	antisense
circRNA_0285|NW_020170386.1:1117765_1119933_+	0	8	NW_020170386.1	+	1117765	1119933	452	sense-overlapping
circRNA_0286|NW_020170386.1:1158962_1181172_-	7	0	NW_020170386.1	-	1158962	1181172	20191	antisense
circRNA_0287|NW_020170386.1:1186184_1186686_-	18	0	NW_020170386.1	-	1186184	1186686	503	intronic
circRNA_0288|NW_020170386.1:1292788_1294211_-	14	0	NW_020170386.1	-	1292788	1294211	660	sense-overlapping
circRNA_0289|NW_020170386.1:1331309_1332002_+	0	13	NW_020170386.1	+	1331309	1332002	627	sense-overlapping
circRNA_0290|NW_020170386.1:1331789_1332002_+	54	129	NW_020170386.1	+	1331789	1332002	214	exonic
circRNA_0291|NW_020170386.1:1332066_1332274_+	0	17	NW_020170386.1	+	1332066	1332274	209	exonic
circRNA_0292|NW_020170386.1:1332066_1332602_+	38	67	NW_020170386.1	+	1332066	1332602	357	sense-overlapping
circRNA_0293|NW_020170386.1:1349355_1351768_+	0	16	NW_020170386.1	+	1349355	1351768	391	sense-overlapping
circRNA_0294|NW_020170386.1:1363575_1363909_+	11	0	NW_020170386.1	+	1363575	1363909	335	intergenic
circRNA_0295|NW_020170386.1:1448861_1449950_-	0	6	NW_020170386.1	-	1448861	1449950	870	sense-overlapping
circRNA_0296|NW_020170386.1:1452082_1452676_+	0	5	NW_020170386.1	+	1452082	1452676	595	exonic
circRNA_0297|NW_020170386.1:1607149_1607385_+	0	7	NW_020170386.1	+	1607149	1607385	237	intergenic
circRNA_0298|NW_020170386.1:1869917_1870108_-	0	16	NW_020170386.1	-	1869917	1870108	192	exonic
circRNA_0299|NW_020170386.1:1870176_1870451_-	0	32	NW_020170386.1	-	1870176	1870451	276	exonic
circRNA_0300|NW_020170386.1:1910198_1910425_+	0	19	NW_020170386.1	+	1910198	1910425	228	exonic
circRNA_0301|NW_020170386.1:1910198_1915012_+	13	61	NW_020170386.1	+	1910198	1915012	1118	sense-overlapping
circRNA_0302|NW_020170386.1:1949937_1950466_+	0	4	NW_020170386.1	+	1949937	1950466	530	sense-overlapping
circRNA_0303|NW_020170387.1:88899_89102_+	0	14	NW_020170387.1	+	88899	89102	204	intronic
circRNA_0304|NW_020170387.1:187060_191884_-	0	5	NW_020170387.1	-	187060	191884	698	sense-overlapping
circRNA_0305|NW_020170387.1:205782_206106_+	0	13	NW_020170387.1	+	205782	206106	325	exonic
circRNA_0306|NW_020170387.1:215431_216038_-	0	28	NW_020170387.1	-	215431	216038	608	exonic
circRNA_0307|NW_020170387.1:322801_323298_-	12	12	NW_020170387.1	-	322801	323298	410	sense-overlapping
circRNA_0308|NW_020170387.1:344611_344848_+	10	0	NW_020170387.1	+	344611	344848	238	exonic
circRNA_0309|NW_020170387.1:388386_388912_+	0	12	NW_020170387.1	+	388386	388912	527	intronic
circRNA_0310|NW_020170387.1:424693_425975_-	0	5	NW_020170387.1	-	424693	425975	372	sense-overlapping
circRNA_0311|NW_020170387.1:463551_465090_-	0	22	NW_020170387.1	-	463551	465090	844	sense-overlapping
circRNA_0312|NW_020170387.1:699590_701986_-	14	42	NW_020170387.1	-	699590	701986	281	sense-overlapping
circRNA_0313|NW_020170387.1:842714_844420_-	14	0	NW_020170387.1	-	842714	844420	476	sense-overlapping
circRNA_0314|NW_020170387.1:923072_923270_+	0	9	NW_020170387.1	+	923072	923270	199	exonic
circRNA_0315|NW_020170387.1:923072_926971_+	3	0	NW_020170387.1	+	923072	926971	1372	sense-overlapping
circRNA_0316|NW_020170387.1:931829_932219_-	0	2	NW_020170387.1	-	931829	932219	300	sense-overlapping
circRNA_0317|NW_020170387.1:959805_970381_-	0	5	NW_020170387.1	-	959805	970381	1404	sense-overlapping
circRNA_0318|NW_020170387.1:1006649_1007164_+	0	15	NW_020170387.1	+	1006649	1007164	439	sense-overlapping
circRNA_0319|NW_020170387.1:1236871_1238100_+	0	5	NW_020170387.1	+	1236871	1238100	573	sense-overlapping
circRNA_0320|NW_020170387.1:1473789_1473992_+	0	13	NW_020170387.1	+	1473789	1473992	204	exonic
circRNA_0321|NW_020170387.1:1531465_1533327_-	0	5	NW_020170387.1	-	1531465	1533327	524	sense-overlapping
circRNA_0322|NW_020170387.1:1544836_1545814_-	0	21	NW_020170387.1	-	1544836	1545814	438	sense-overlapping
circRNA_0323|NW_020170387.1:1713867_1715413_+	0	16	NW_020170387.1	+	1713867	1715413	394	sense-overlapping
circRNA_0324|NW_020170387.1:1778620_1778853_-	0	73	NW_020170387.1	-	1778620	1778853	234	exonic
circRNA_0325|NW_020170387.1:1783407_1783685_-	0	19	NW_020170387.1	-	1783407	1783685	279	exonic
circRNA_0326|NW_020170387.1:1785762_1785959_-	12	14	NW_020170387.1	-	1785762	1785959	198	exonic
circRNA_0327|NW_020170388.1:6298_7140_-	0	55	NW_020170388.1	-	6298	7140	459	sense-overlapping
circRNA_0328|NW_020170388.1:6298_7189_-	197	365	NW_020170388.1	-	6298	7189	508	sense-overlapping
circRNA_0329|NW_020170388.1:96257_97368_-	7	0	NW_020170388.1	-	96257	97368	393	sense-overlapping
circRNA_0330|NW_020170388.1:97052_97368_-	0	18	NW_020170388.1	-	97052	97368	240	sense-overlapping
circRNA_0331|NW_020170388.1:311182_312553_-	18	53	NW_020170388.1	-	311182	312553	319	sense-overlapping
circRNA_0332|NW_020170388.1:418873_419454_-	0	12	NW_020170388.1	-	418873	419454	386	sense-overlapping
circRNA_0333|NW_020170388.1:425902_427759_-	0	4	NW_020170388.1	-	425902	427759	333	sense-overlapping
circRNA_0334|NW_020170388.1:435218_435591_+	0	13	NW_020170388.1	+	435218	435591	306	sense-overlapping
circRNA_0335|NW_020170388.1:486452_490572_+	0	4	NW_020170388.1	+	486452	490572	501	sense-overlapping
circRNA_0336|NW_020170388.1:518810_523995_-	0	10	NW_020170388.1	-	518810	523995	484	sense-overlapping
circRNA_0337|NW_020170388.1:768838_769032_-	0	8	NW_020170388.1	-	768838	769032	195	exonic
circRNA_0338|NW_020170388.1:818736_819151_+	0	14	NW_020170388.1	+	818736	819151	416	exonic
circRNA_0339|NW_020170388.1:945665_958792_+	0	34	NW_020170388.1	+	945665	958792	8715	sense-overlapping
circRNA_0340|NW_020170388.1:961266_966237_+	7	0	NW_020170388.1	+	961266	966237	1198	sense-overlapping
circRNA_0341|NW_020170388.1:1082280_1082564_+	0	9	NW_020170388.1	+	1082280	1082564	285	antisense
circRNA_0342|NW_020170388.1:1090421_1091182_+	0	11	NW_020170388.1	+	1090421	1091182	718	sense-overlapping
circRNA_0343|NW_020170388.1:1397184_1398702_-	0	4	NW_020170388.1	-	1397184	1398702	416	sense-overlapping
circRNA_0344|NW_020170388.1:1397746_1398079_-	0	8	NW_020170388.1	-	1397746	1398079	334	intronic
circRNA_0345|NW_020170388.1:1398516_1398702_-	14	0	NW_020170388.1	-	1398516	1398702	187	exonic
circRNA_0346|NW_020170388.1:1455604_1456167_+	0	12	NW_020170388.1	+	1455604	1456167	371	sense-overlapping
circRNA_0347|NW_020170388.1:1461059_1467837_+	0	2	NW_020170388.1	+	1461059	1467837	730	sense-overlapping
circRNA_0348|NW_020170388.1:1510187_1513035_+	14	0	NW_020170388.1	+	1510187	1513035	2849	sense-overlapping
circRNA_0349|NW_020170388.1:1518455_1530427_+	0	12	NW_020170388.1	+	1518455	1530427	1200	sense-overlapping
circRNA_0350|NW_020170388.1:1525752_1532876_+	0	29	NW_020170388.1	+	1525752	1532876	949	sense-overlapping
circRNA_0351|NW_020170389.1:99219_100475_-	0	6	NW_020170389.1	-	99219	100475	658	sense-overlapping
circRNA_0352|NW_020170389.1:112409_115704_+	0	3	NW_020170389.1	+	112409	115704	2266	antisense
circRNA_0353|NW_020170389.1:121598_122081_-	6	0	NW_020170389.1	-	121598	122081	408	sense-overlapping
circRNA_0354|NW_020170389.1:212727_212923_-	0	10	NW_020170389.1	-	212727	212923	197	exonic
circRNA_0355|NW_020170389.1:241811_244174_-	0	38	NW_020170389.1	-	241811	244174	1931	sense-overlapping
circRNA_0356|NW_020170389.1:288531_291685_-	0	55	NW_020170389.1	-	288531	291685	2457	sense-overlapping
circRNA_0357|NW_020170389.1:428439_430349_+	0	49	NW_020170389.1	+	428439	430349	1911	sense-overlapping
circRNA_0358|NW_020170389.1:428451_430349_+	0	16	NW_020170389.1	+	428451	430349	1899	sense-overlapping
circRNA_0359|NW_020170389.1:428514_430349_+	89	222	NW_020170389.1	+	428514	430349	1836	sense-overlapping
circRNA_0360|NW_020170389.1:592747_593267_+	0	15	NW_020170389.1	+	592747	593267	177	sense-overlapping
circRNA_0361|NW_020170389.1:667187_667858_+	0	14	NW_020170389.1	+	667187	667858	497	sense-overlapping
circRNA_0362|NW_020170389.1:667675_667858_+	0	13	NW_020170389.1	+	667675	667858	184	exonic
circRNA_0363|NW_020170389.1:690243_690774_-	11	0	NW_020170389.1	-	690243	690774	429	sense-overlapping
circRNA_0364|NW_020170389.1:996431_997704_+	0	24	NW_020170389.1	+	996431	997704	1274	sense-overlapping
circRNA_0365|NW_020170389.1:1016082_1021752_+	0	5	NW_020170389.1	+	1016082	1021752	609	sense-overlapping
circRNA_0366|NW_020170389.1:1025160_1025418_+	0	4	NW_020170389.1	+	1025160	1025418	259	intronic
circRNA_0367|NW_020170389.1:1267696_1276593_+	0	15	NW_020170389.1	+	1267696	1276593	3231	sense-overlapping
circRNA_0368|NW_020170389.1:1269379_1271179_+	5	41	NW_020170389.1	+	1269379	1271179	393	sense-overlapping
circRNA_0369|NW_020170389.1:1274148_1276593_+	0	9	NW_020170389.1	+	1274148	1276593	1265	sense-overlapping
circRNA_0370|NW_020170389.1:1275272_1276593_+	14	21	NW_020170389.1	+	1275272	1276593	729	sense-overlapping
circRNA_0371|NW_020170389.1:1359736_1359950_+	0	19	NW_020170389.1	+	1359736	1359950	215	sense-overlapping
circRNA_0372|NW_020170389.1:1392254_1392447_+	12	0	NW_020170389.1	+	1392254	1392447	194	exonic
circRNA_0373|NW_020170389.1:1435248_1435496_-	0	32	NW_020170389.1	-	1435248	1435496	209	sense-overlapping
circRNA_0374|NW_020170389.1:1435248_1435687_-	13	12	NW_020170389.1	-	1435248	1435687	359	sense-overlapping
circRNA_0375|NW_020170389.1:1523410_1523775_+	18	0	NW_020170389.1	+	1523410	1523775	190	sense-overlapping
circRNA_0376|NW_020170389.1:1524390_1524908_+	0	7	NW_020170389.1	+	1524390	1524908	453	sense-overlapping
circRNA_0377|NW_020170389.1:1524651_1524908_+	0	30	NW_020170389.1	+	1524651	1524908	258	exonic
circRNA_0378|NW_020170389.1:1565262_1565804_-	0	35	NW_020170389.1	-	1565262	1565804	543	antisense
circRNA_0379|NW_020170389.1:1700553_1701451_-	0	17	NW_020170389.1	-	1700553	1701451	899	antisense
circRNA_0380|NW_020170390.1:10658_11646_-	0	15	NW_020170390.1	-	10658	11646	684	sense-overlapping
circRNA_0381|NW_020170390.1:84430_84957_-	0	6	NW_020170390.1	-	84430	84957	408	sense-overlapping
circRNA_0382|NW_020170390.1:182991_184088_+	0	22	NW_020170390.1	+	182991	184088	425	sense-overlapping
circRNA_0383|NW_020170390.1:294338_294763_-	17	0	NW_020170390.1	-	294338	294763	426	exonic
circRNA_0384|NW_020170390.1:382218_387699_-	0	2	NW_020170390.1	-	382218	387699	2290	sense-overlapping
circRNA_0385|NW_020170390.1:525850_526476_+	0	5	NW_020170390.1	+	525850	526476	480	sense-overlapping
circRNA_0386|NW_020170390.1:582097_582978_-	0	13	NW_020170390.1	-	582097	582978	258	sense-overlapping
circRNA_0387|NW_020170390.1:587305_587767_-	10	0	NW_020170390.1	-	587305	587767	411	sense-overlapping
circRNA_0388|NW_020170390.1:587511_587767_-	12	0	NW_020170390.1	-	587511	587767	257	exonic
circRNA_0389|NW_020170390.1:595332_603201_+	0	10	NW_020170390.1	+	595332	603201	3446	sense-overlapping
circRNA_0390|NW_020170390.1:595332_610659_+	0	5	NW_020170390.1	+	595332	610659	4520	sense-overlapping
circRNA_0391|NW_020170390.1:683858_684408_-	0	18	NW_020170390.1	-	683858	684408	349	sense-overlapping
circRNA_0392|NW_020170390.1:926198_929272_-	0	5	NW_020170390.1	-	926198	929272	270	sense-overlapping
circRNA_0393|NW_020170390.1:934393_934660_-	49	11	NW_020170390.1	-	934393	934660	268	exonic
circRNA_0394|NW_020170390.1:1070234_1070519_+	0	12	NW_020170390.1	+	1070234	1070519	286	exonic
circRNA_0395|NW_020170390.1:1213176_1214254_-	0	12	NW_020170390.1	-	1213176	1214254	856	sense-overlapping
circRNA_0396|NW_020170390.1:1355694_1355949_+	0	16	NW_020170390.1	+	1355694	1355949	256	exonic
circRNA_0397|NW_020170390.1:1449603_1451121_-	0	11	NW_020170390.1	-	1449603	1451121	1519	sense-overlapping
circRNA_0398|NW_020170390.1:1527960_1529293_+	0	11	NW_020170390.1	+	1527960	1529293	303	sense-overlapping
circRNA_0399|NW_020170390.1:1587484_1588798_+	0	8	NW_020170390.1	+	1587484	1588798	576	sense-overlapping
circRNA_0400|NW_020170390.1:1589770_1590004_+	0	12	NW_020170390.1	+	1589770	1590004	235	exonic
circRNA_0401|NW_020170390.1:1664440_1664783_+	0	7	NW_020170390.1	+	1664440	1664783	344	exonic
circRNA_0402|NW_020170390.1:1674554_1674856_-	21	0	NW_020170390.1	-	1674554	1674856	303	exonic
circRNA_0403|NW_020170391.1:68033_75971_+	0	16	NW_020170391.1	+	68033	75971	496	sense-overlapping
circRNA_0404|NW_020170391.1:94005_94274_-	13	0	NW_020170391.1	-	94005	94274	270	exonic
circRNA_0405|NW_020170391.1:142023_142349_-	0	7	NW_020170391.1	-	142023	142349	327	sense-overlapping
circRNA_0406|NW_020170391.1:242524_242803_-	34	31	NW_020170391.1	-	242524	242803	280	exonic
circRNA_0407|NW_020170391.1:243225_243494_-	0	6	NW_020170391.1	-	243225	243494	229	sense-overlapping
circRNA_0408|NW_020170391.1:286781_289889_-	2	0	NW_020170391.1	-	286781	289889	465	sense-overlapping
circRNA_0409|NW_020170391.1:326855_327301_+	0	5	NW_020170391.1	+	326855	327301	447	exonic
circRNA_0410|NW_020170391.1:335074_335355_+	0	8	NW_020170391.1	+	335074	335355	282	exonic
circRNA_0411|NW_020170391.1:577709_584617_-	21	0	NW_020170391.1	-	577709	584617	2625	sense-overlapping
circRNA_0412|NW_020170391.1:618723_619258_+	0	12	NW_020170391.1	+	618723	619258	536	intronic
circRNA_0413|NW_020170391.1:833479_833892_-	0	6	NW_020170391.1	-	833479	833892	414	exonic
circRNA_0414|NW_020170391.1:856519_856761_-	0	6	NW_020170391.1	-	856519	856761	243	intergenic
circRNA_0415|NW_020170391.1:969871_970075_-	17	0	NW_020170391.1	-	969871	970075	205	exonic
circRNA_0416|NW_020170391.1:1157034_1159851_+	0	6	NW_020170391.1	+	1157034	1159851	2732	sense-overlapping
circRNA_0417|NW_020170391.1:1272652_1273642_+	0	14	NW_020170391.1	+	1272652	1273642	691	sense-overlapping
circRNA_0418|NW_020170391.1:1287296_1287659_+	17	0	NW_020170391.1	+	1287296	1287659	364	exonic
circRNA_0419|NW_020170391.1:1390339_1390743_-	0	8	NW_020170391.1	-	1390339	1390743	405	exonic
circRNA_0420|NW_020170391.1:1490226_1490526_-	0	5	NW_020170391.1	-	1490226	1490526	301	sense-overlapping
circRNA_0421|NW_020170391.1:1523968_1524423_-	13	53	NW_020170391.1	-	1523968	1524423	456	exonic
circRNA_0422|NW_020170391.1:1523968_1524626_-	0	5	NW_020170391.1	-	1523968	1524626	597	sense-overlapping
circRNA_0423|NW_020170391.1:1530436_1530634_+	0	11	NW_020170391.1	+	1530436	1530634	199	sense-overlapping
circRNA_0424|NW_020170392.1:31359_31644_+	31	91	NW_020170392.1	+	31359	31644	286	exonic
circRNA_0425|NW_020170392.1:47571_48224_-	0	7	NW_020170392.1	-	47571	48224	302	sense-overlapping
circRNA_0426|NW_020170392.1:97352_98124_+	7	0	NW_020170392.1	+	97352	98124	328	sense-overlapping
circRNA_0427|NW_020170392.1:98416_98702_+	19	0	NW_020170392.1	+	98416	98702	207	sense-overlapping
circRNA_0428|NW_020170392.1:226662_228080_+	299	399	NW_020170392.1	+	226662	228080	625	sense-overlapping
circRNA_0429|NW_020170392.1:226776_228080_+	0	17	NW_020170392.1	+	226776	228080	511	sense-overlapping
circRNA_0430|NW_020170392.1:308092_308844_-	0	8	NW_020170392.1	-	308092	308844	482	sense-overlapping
circRNA_0431|NW_020170392.1:330565_331054_-	0	12	NW_020170392.1	-	330565	331054	249	sense-overlapping
circRNA_0432|NW_020170392.1:334426_339703_-	0	3	NW_020170392.1	-	334426	339703	1743	sense-overlapping
circRNA_0433|NW_020170392.1:339964_341367_-	0	19	NW_020170392.1	-	339964	341367	681	sense-overlapping
circRNA_0434|NW_020170392.1:356400_360161_+	0	22	NW_020170392.1	+	356400	360161	1883	sense-overlapping
circRNA_0435|NW_020170392.1:356782_356929_+	0	22	NW_020170392.1	+	356782	356929	148	exonic
circRNA_0436|NW_020170392.1:382197_383340_-	11	0	NW_020170392.1	-	382197	383340	1144	sense-overlapping
circRNA_0437|NW_020170392.1:420498_420786_-	9	0	NW_020170392.1	-	420498	420786	289	sense-overlapping
circRNA_0438|NW_020170392.1:611282_613649_-	0	6	NW_020170392.1	-	611282	613649	1052	sense-overlapping
circRNA_0439|NW_020170392.1:655281_655444_+	0	14	NW_020170392.1	+	655281	655444	164	exonic
circRNA_0440|NW_020170392.1:698082_698391_-	4	0	NW_020170392.1	-	698082	698391	310	exonic
circRNA_0441|NW_020170392.1:758309_759008_+	0	8	NW_020170392.1	+	758309	759008	668	antisense
circRNA_0442|NW_020170392.1:932172_933816_-	0	8	NW_020170392.1	-	932172	933816	1645	sense-overlapping
circRNA_0443|NW_020170392.1:1059807_1067904_+	18	84	NW_020170392.1	+	1059807	1067904	7282	sense-overlapping
circRNA_0444|NW_020170392.1:1143139_1145312_+	0	11	NW_020170392.1	+	1143139	1145312	305	sense-overlapping
circRNA_0445|NW_020170392.1:1162627_1165361_+	4	0	NW_020170392.1	+	1162627	1165361	509	sense-overlapping
circRNA_0446|NW_020170392.1:1290307_1290667_+	0	10	NW_020170392.1	+	1290307	1290667	361	intergenic
circRNA_0447|NW_020170392.1:1446945_1447295_+	0	7	NW_020170392.1	+	1446945	1447295	351	sense-overlapping
circRNA_0448|NW_020170392.1:1459292_1459448_+	0	2	NW_020170392.1	+	1459292	1459448	116	sense-overlapping
circRNA_0449|NW_020170392.1:1459292_1459596_+	0	24	NW_020170392.1	+	1459292	1459596	233	sense-overlapping
circRNA_0450|NW_020170392.1:1480377_1480734_-	0	13	NW_020170392.1	-	1480377	1480734	358	exonic
circRNA_0451|NW_020170392.1:1526897_1529411_-	0	15	NW_020170392.1	-	1526897	1529411	441	sense-overlapping
circRNA_0452|NW_020170393.1:128145_128686_+	7	9	NW_020170393.1	+	128145	128686	420	sense-overlapping
circRNA_0453|NW_020170393.1:195343_195752_+	0	8	NW_020170393.1	+	195343	195752	335	sense-overlapping
circRNA_0454|NW_020170393.1:209666_211700_+	20	0	NW_020170393.1	+	209666	211700	809	sense-overlapping
circRNA_0455|NW_020170393.1:261976_262272_-	12	0	NW_020170393.1	-	261976	262272	297	exonic
circRNA_0456|NW_020170393.1:338515_338871_-	0	15	NW_020170393.1	-	338515	338871	357	exonic
circRNA_0457|NW_020170393.1:344526_344698_-	0	7	NW_020170393.1	-	344526	344698	173	sense-overlapping
circRNA_0458|NW_020170393.1:494403_494962_-	0	26	NW_020170393.1	-	494403	494962	303	sense-overlapping
circRNA_0459|NW_020170393.1:494403_495908_-	0	8	NW_020170393.1	-	494403	495908	1249	sense-overlapping
circRNA_0460|NW_020170393.1:494403_500389_-	0	15	NW_020170393.1	-	494403	500389	663	sense-overlapping
circRNA_0461|NW_020170393.1:517472_517943_-	9	0	NW_020170393.1	-	517472	517943	472	antisense
circRNA_0462|NW_020170393.1:524176_524496_+	0	10	NW_020170393.1	+	524176	524496	321	exonic
circRNA_0463|NW_020170393.1:653717_653872_-	0	11	NW_020170393.1	-	653717	653872	156	exonic
circRNA_0464|NW_020170393.1:691249_691780_-	13	55	NW_020170393.1	-	691249	691780	390	sense-overlapping
circRNA_0465|NW_020170393.1:692445_692766_-	7	0	NW_020170393.1	-	692445	692766	322	exonic
circRNA_0466|NW_020170393.1:933674_934206_+	0	20	NW_020170393.1	+	933674	934206	446	sense-overlapping
circRNA_0467|NW_020170393.1:967554_974416_+	0	20	NW_020170393.1	+	967554	974416	1420	sense-overlapping
circRNA_0468|NW_020170393.1:976779_977065_+	30	15	NW_020170393.1	+	976779	977065	287	intronic
circRNA_0469|NW_020170393.1:1020370_1020706_+	13	0	NW_020170393.1	+	1020370	1020706	337	exonic
circRNA_0470|NW_020170393.1:1079115_1082587_+	48	46	NW_020170393.1	+	1079115	1082587	280	sense-overlapping
circRNA_0471|NW_020170393.1:1107083_1107750_+	0	6	NW_020170393.1	+	1107083	1107750	447	sense-overlapping
circRNA_0472|NW_020170393.1:1107083_1120369_+	0	11	NW_020170393.1	+	1107083	1120369	2194	sense-overlapping
circRNA_0473|NW_020170393.1:1120023_1121117_+	0	14	NW_020170393.1	+	1120023	1121117	1095	sense-overlapping
circRNA_0474|NW_020170393.1:1152623_1152810_+	0	14	NW_020170393.1	+	1152623	1152810	188	exonic
circRNA_0475|NW_020170393.1:1164402_1165609_+	10	0	NW_020170393.1	+	1164402	1165609	712	sense-overlapping
circRNA_0476|NW_020170393.1:1227485_1227733_-	16	0	NW_020170393.1	-	1227485	1227733	177	sense-overlapping
circRNA_0477|NW_020170394.1:45996_46860_+	24	0	NW_020170394.1	+	45996	46860	430	sense-overlapping
circRNA_0478|NW_020170394.1:62623_63008_+	0	18	NW_020170394.1	+	62623	63008	350	sense-overlapping
circRNA_0479|NW_020170394.1:62745_63008_+	0	18	NW_020170394.1	+	62745	63008	264	exonic
circRNA_0480|NW_020170394.1:63755_64046_+	0	8	NW_020170394.1	+	63755	64046	292	exonic
circRNA_0481|NW_020170394.1:69261_69952_+	5	0	NW_020170394.1	+	69261	69952	426	sense-overlapping
circRNA_0482|NW_020170394.1:78057_78278_-	0	8	NW_020170394.1	-	78057	78278	222	sense-overlapping
circRNA_0483|NW_020170394.1:154075_158931_-	12	33	NW_020170394.1	-	154075	158931	546	sense-overlapping
circRNA_0484|NW_020170394.1:154075_162938_-	10	0	NW_020170394.1	-	154075	162938	700	sense-overlapping
circRNA_0485|NW_020170394.1:164657_165090_-	0	17	NW_020170394.1	-	164657	165090	434	sense-overlapping
circRNA_0486|NW_020170394.1:191923_192237_-	41	0	NW_020170394.1	-	191923	192237	315	exonic
circRNA_0487|NW_020170394.1:192302_192687_-	0	2	NW_020170394.1	-	192302	192687	386	exonic
circRNA_0488|NW_020170394.1:210451_210713_+	0	8	NW_020170394.1	+	210451	210713	263	exonic
circRNA_0489|NW_020170394.1:463627_464645_-	12	0	NW_020170394.1	-	463627	464645	258	sense-overlapping
circRNA_0490|NW_020170394.1:492416_495543_-	0	3	NW_020170394.1	-	492416	495543	1087	sense-overlapping
circRNA_0491|NW_020170394.1:733779_733988_+	8	0	NW_020170394.1	+	733779	733988	210	exonic
circRNA_0492|NW_020170394.1:752416_752626_+	0	21	NW_020170394.1	+	752416	752626	211	exonic
circRNA_0493|NW_020170394.1:910606_911956_-	9	0	NW_020170394.1	-	910606	911956	1351	intronic
circRNA_0494|NW_020170394.1:913657_917019_-	10	0	NW_020170394.1	-	913657	917019	588	sense-overlapping
circRNA_0495|NW_020170394.1:916795_917019_-	0	9	NW_020170394.1	-	916795	917019	225	exonic
circRNA_0496|NW_020170394.1:967493_967970_+	0	2	NW_020170394.1	+	967493	967970	254	sense-overlapping
circRNA_0497|NW_020170394.1:1008612_1008932_+	9	0	NW_020170394.1	+	1008612	1008932	321	sense-overlapping
circRNA_0498|NW_020170394.1:1009191_1009378_+	0	8	NW_020170394.1	+	1009191	1009378	188	exonic
circRNA_0499|NW_020170394.1:1278727_1279013_-	0	13	NW_020170394.1	-	1278727	1279013	287	exonic
circRNA_0500|NW_020170394.1:1360588_1360965_+	15	0	NW_020170394.1	+	1360588	1360965	378	exonic
circRNA_0501|NW_020170395.1:25240_25510_-	5	0	NW_020170395.1	-	25240	25510	271	exonic
circRNA_0502|NW_020170395.1:25240_25548_-	0	7	NW_020170395.1	-	25240	25548	309	sense-overlapping
circRNA_0503|NW_020170395.1:27614_28316_-	0	33	NW_020170395.1	-	27614	28316	703	sense-overlapping
circRNA_0504|NW_020170395.1:52995_53552_+	8	0	NW_020170395.1	+	52995	53552	513	sense-overlapping
circRNA_0505|NW_020170395.1:132382_138632_+	0	4	NW_020170395.1	+	132382	138632	846	sense-overlapping
circRNA_0506|NW_020170395.1:145919_152068_+	0	4	NW_020170395.1	+	145919	152068	3093	sense-overlapping
circRNA_0507|NW_020170395.1:149345_149595_+	0	15	NW_020170395.1	+	149345	149595	251	exonic
circRNA_0508|NW_020170395.1:159114_159349_+	14	0	NW_020170395.1	+	159114	159349	236	exonic
circRNA_0509|NW_020170395.1:178530_179000_-	0	27	NW_020170395.1	-	178530	179000	471	intergenic
circRNA_0510|NW_020170395.1:280919_286968_-	0	7	NW_020170395.1	-	280919	286968	390	sense-overlapping
circRNA_0511|NW_020170395.1:370734_374184_-	7	0	NW_020170395.1	-	370734	374184	798	sense-overlapping
circRNA_0512|NW_020170395.1:385810_390574_+	0	15	NW_020170395.1	+	385810	390574	1540	sense-overlapping
circRNA_0513|NW_020170395.1:571046_571738_+	5	0	NW_020170395.1	+	571046	571738	693	sense-overlapping
circRNA_0514|NW_020170395.1:814359_817262_+	0	22	NW_020170395.1	+	814359	817262	703	sense-overlapping
circRNA_0515|NW_020170395.1:829108_831206_+	0	4	NW_020170395.1	+	829108	831206	401	sense-overlapping
circRNA_0516|NW_020170395.1:910837_911118_-	23	0	NW_020170395.1	-	910837	911118	282	exonic
circRNA_0517|NW_020170395.1:919898_922357_+	0	13	NW_020170395.1	+	919898	922357	351	sense-overlapping
circRNA_0518|NW_020170395.1:1043732_1043940_-	0	20	NW_020170395.1	-	1043732	1043940	209	exonic
circRNA_0519|NW_020170395.1:1193473_1193667_+	0	13	NW_020170395.1	+	1193473	1193667	195	intergenic
circRNA_0520|NW_020170395.1:1194115_1195118_+	0	3	NW_020170395.1	+	1194115	1195118	1004	intergenic
circRNA_0521|NW_020170395.1:1194816_1195118_+	0	10	NW_020170395.1	+	1194816	1195118	303	intergenic
circRNA_0522|NW_020170395.1:1194816_1195336_+	0	17	NW_020170395.1	+	1194816	1195336	521	intergenic
circRNA_0523|NW_020170395.1:1222025_1222926_+	8	0	NW_020170395.1	+	1222025	1222926	603	sense-overlapping
circRNA_0524|NW_020170395.1:1224948_1225170_+	0	12	NW_020170395.1	+	1224948	1225170	223	exonic
circRNA_0525|NW_020170395.1:1237613_1249363_-	47	214	NW_020170395.1	-	1237613	1249363	11622	sense-overlapping
circRNA_0526|NW_020170395.1:1287345_1298181_-	0	14	NW_020170395.1	-	1287345	1298181	2804	sense-overlapping
circRNA_0527|NW_020170395.1:1293595_1295748_-	0	30	NW_020170395.1	-	1293595	1295748	755	sense-overlapping
circRNA_0528|NW_020170396.1:165327_165628_+	0	17	NW_020170396.1	+	165327	165628	213	sense-overlapping
circRNA_0529|NW_020170396.1:350556_352016_+	15	0	NW_020170396.1	+	350556	352016	357	sense-overlapping
circRNA_0530|NW_020170396.1:351472_352016_+	0	6	NW_020170396.1	+	351472	352016	240	sense-overlapping
circRNA_0531|NW_020170396.1:353532_353876_+	26	25	NW_020170396.1	+	353532	353876	345	exonic
circRNA_0532|NW_020170396.1:367775_368409_+	0	8	NW_020170396.1	+	367775	368409	84	sense-overlapping
circRNA_0533|NW_020170396.1:392211_392747_-	16	0	NW_020170396.1	-	392211	392747	378	sense-overlapping
circRNA_0534|NW_020170396.1:414600_414832_+	0	18	NW_020170396.1	+	414600	414832	233	intergenic
circRNA_0535|NW_020170396.1:580809_628759_-	0	11	NW_020170396.1	-	580809	628759	41452	sense-overlapping
circRNA_0536|NW_020170396.1:663191_663356_+	0	5	NW_020170396.1	+	663191	663356	166	exonic
circRNA_0537|NW_020170396.1:687370_687591_+	0	16	NW_020170396.1	+	687370	687591	222	exonic
circRNA_0538|NW_020170396.1:687370_687891_+	0	12	NW_020170396.1	+	687370	687891	441	sense-overlapping
circRNA_0539|NW_020170396.1:726171_726369_-	16	0	NW_020170396.1	-	726171	726369	199	antisense
circRNA_0540|NW_020170396.1:738812_740799_-	0	15	NW_020170396.1	-	738812	740799	862	sense-overlapping
circRNA_0541|NW_020170396.1:772390_776193_+	12	0	NW_020170396.1	+	772390	776193	381	sense-overlapping
circRNA_0542|NW_020170396.1:815516_815871_+	12	0	NW_020170396.1	+	815516	815871	356	intronic
circRNA_0543|NW_020170396.1:853616_855059_+	0	4	NW_020170396.1	+	853616	855059	384	sense-overlapping
circRNA_0544|NW_020170396.1:896185_896439_-	11	20	NW_020170396.1	-	896185	896439	255	exonic
circRNA_0545|NW_020170396.1:915804_916224_-	0	9	NW_020170396.1	-	915804	916224	351	sense-overlapping
circRNA_0546|NW_020170396.1:1046569_1047667_-	0	2	NW_020170396.1	-	1046569	1047667	423	sense-overlapping
circRNA_0547|NW_020170396.1:1187578_1187822_-	0	7	NW_020170396.1	-	1187578	1187822	245	exonic
circRNA_0548|NW_020170396.1:1258278_1258549_-	0	2	NW_020170396.1	-	1258278	1258549	237	sense-overlapping
circRNA_0549|NW_020170396.1:1332110_1333773_-	27	0	NW_020170396.1	-	1332110	1333773	293	sense-overlapping
circRNA_0550|NW_020170397.1:65323_66190_+	0	9	NW_020170397.1	+	65323	66190	868	sense-overlapping
circRNA_0551|NW_020170397.1:66872_67525_+	0	7	NW_020170397.1	+	66872	67525	317	sense-overlapping
circRNA_0552|NW_020170397.1:68994_69269_+	18	25	NW_020170397.1	+	68994	69269	276	exonic
circRNA_0553|NW_020170397.1:104205_104592_+	0	17	NW_020170397.1	+	104205	104592	231	sense-overlapping
circRNA_0554|NW_020170397.1:120250_121960_-	10	0	NW_020170397.1	-	120250	121960	466	sense-overlapping
circRNA_0555|NW_020170397.1:173448_173758_+	0	10	NW_020170397.1	+	173448	173758	231	sense-overlapping
circRNA_0556|NW_020170397.1:180168_180510_-	0	8	NW_020170397.1	-	180168	180510	292	sense-overlapping
circRNA_0557|NW_020170397.1:245176_245810_-	28	0	NW_020170397.1	-	245176	245810	552	sense-overlapping
circRNA_0558|NW_020170397.1:275611_276815_-	0	29	NW_020170397.1	-	275611	276815	722	sense-overlapping
circRNA_0559|NW_020170397.1:276410_276815_-	0	20	NW_020170397.1	-	276410	276815	406	sense-overlapping
circRNA_0560|NW_020170397.1:290885_291263_+	0	6	NW_020170397.1	+	290885	291263	301	sense-overlapping
circRNA_0561|NW_020170397.1:308670_308915_-	22	0	NW_020170397.1	-	308670	308915	246	sense-overlapping
circRNA_0562|NW_020170397.1:342510_348929_+	13	0	NW_020170397.1	+	342510	348929	1164	sense-overlapping
circRNA_0563|NW_020170397.1:568454_570392_-	0	7	NW_020170397.1	-	568454	570392	309	sense-overlapping
circRNA_0564|NW_020170397.1:608550_609217_-	0	11	NW_020170397.1	-	608550	609217	248	sense-overlapping
circRNA_0565|NW_020170397.1:681454_681673_-	0	15	NW_020170397.1	-	681454	681673	220	sense-overlapping
circRNA_0566|NW_020170397.1:694352_694635_+	18	0	NW_020170397.1	+	694352	694635	249	sense-overlapping
circRNA_0567|NW_020170397.1:710069_713756_-	0	17	NW_020170397.1	-	710069	713756	1305	sense-overlapping
circRNA_0568|NW_020170397.1:935609_935791_+	17	0	NW_020170397.1	+	935609	935791	183	exonic
circRNA_0569|NW_020170397.1:1063613_1063777_+	0	14	NW_020170397.1	+	1063613	1063777	165	exonic
circRNA_0570|NW_020170397.1:1074191_1074668_+	0	11	NW_020170397.1	+	1074191	1074668	478	intergenic
circRNA_0571|NW_020170397.1:1077627_1077920_+	0	6	NW_020170397.1	+	1077627	1077920	294	intergenic
circRNA_0572|NW_020170397.1:1079291_1079584_+	0	13	NW_020170397.1	+	1079291	1079584	294	exonic
circRNA_0573|NW_020170397.1:1084442_1084600_+	0	15	NW_020170397.1	+	1084442	1084600	159	exonic
circRNA_0574|NW_020170397.1:1125755_1126003_-	13	16	NW_020170397.1	-	1125755	1126003	249	exonic
circRNA_0575|NW_020170397.1:1186343_1186653_-	0	9	NW_020170397.1	-	1186343	1186653	311	sense-overlapping
circRNA_0576|NW_020170397.1:1206950_1210682_-	0	8	NW_020170397.1	-	1206950	1210682	522	sense-overlapping
circRNA_0577|NW_020170397.1:1251161_1251562_+	0	22	NW_020170397.1	+	1251161	1251562	402	sense-overlapping
circRNA_0578|NW_020170398.1:137236_147663_+	0	28	NW_020170398.1	+	137236	147663	745	sense-overlapping
circRNA_0579|NW_020170398.1:164739_165043_-	0	6	NW_020170398.1	-	164739	165043	265	sense-overlapping
circRNA_0580|NW_020170398.1:200546_200768_-	0	16	NW_020170398.1	-	200546	200768	223	exonic
circRNA_0581|NW_020170398.1:226503_226717_-	0	10	NW_020170398.1	-	226503	226717	215	exonic
circRNA_0582|NW_020170398.1:366923_367221_+	0	36	NW_020170398.1	+	366923	367221	299	exonic
circRNA_0583|NW_020170398.1:375373_375856_+	0	10	NW_020170398.1	+	375373	375856	484	exonic
circRNA_0584|NW_020170398.1:382977_383243_+	9	0	NW_020170398.1	+	382977	383243	267	exonic
circRNA_0585|NW_020170398.1:387180_387349_+	0	7	NW_020170398.1	+	387180	387349	170	exonic
circRNA_0586|NW_020170398.1:396039_398537_+	0	11	NW_020170398.1	+	396039	398537	1452	sense-overlapping
circRNA_0587|NW_020170398.1:457876_458137_-	16	19	NW_020170398.1	-	457876	458137	262	sense-overlapping
circRNA_0588|NW_020170398.1:458984_459202_-	0	6	NW_020170398.1	-	458984	459202	219	exonic
circRNA_0589|NW_020170398.1:538672_539533_+	0	3	NW_020170398.1	+	538672	539533	279	sense-overlapping
circRNA_0590|NW_020170398.1:553593_554071_+	0	5	NW_020170398.1	+	553593	554071	479	intronic
circRNA_0591|NW_020170398.1:616908_617144_-	0	11	NW_020170398.1	-	616908	617144	237	exonic
circRNA_0592|NW_020170398.1:623439_623644_+	0	7	NW_020170398.1	+	623439	623644	206	exonic
circRNA_0593|NW_020170398.1:647484_647689_-	11	0	NW_020170398.1	-	647484	647689	175	sense-overlapping
circRNA_0594|NW_020170398.1:671864_672777_-	2	0	NW_020170398.1	-	671864	672777	914	sense-overlapping
circRNA_0595|NW_020170398.1:794902_795079_+	0	9	NW_020170398.1	+	794902	795079	178	exonic
circRNA_0596|NW_020170398.1:831687_832010_-	7	0	NW_020170398.1	-	831687	832010	324	exonic
circRNA_0597|NW_020170398.1:833384_833673_-	0	10	NW_020170398.1	-	833384	833673	211	sense-overlapping
circRNA_0598|NW_020170398.1:843483_843754_-	0	31	NW_020170398.1	-	843483	843754	272	exonic
circRNA_0599|NW_020170398.1:873663_874523_+	7	0	NW_020170398.1	+	873663	874523	791	sense-overlapping
circRNA_0600|NW_020170398.1:1056709_1057130_+	7	0	NW_020170398.1	+	1056709	1057130	249	antisense
circRNA_0601|NW_020170398.1:1139175_1139502_-	0	8	NW_020170398.1	-	1139175	1139502	328	exonic
circRNA_0602|NW_020170399.1:102492_102801_-	0	10	NW_020170399.1	-	102492	102801	310	exonic
circRNA_0603|NW_020170399.1:116896_117832_-	19	0	NW_020170399.1	-	116896	117832	450	sense-overlapping
circRNA_0604|NW_020170399.1:330086_330442_+	0	19	NW_020170399.1	+	330086	330442	357	exonic
circRNA_0605|NW_020170399.1:578498_578796_-	21	0	NW_020170399.1	-	578498	578796	191	sense-overlapping
circRNA_0606|NW_020170399.1:584216_584572_-	0	16	NW_020170399.1	-	584216	584572	221	sense-overlapping
circRNA_0607|NW_020170399.1:608561_608998_+	0	9	NW_020170399.1	+	608561	608998	404	sense-overlapping
circRNA_0608|NW_020170399.1:713769_714878_+	0	12	NW_020170399.1	+	713769	714878	342	sense-overlapping
circRNA_0609|NW_020170399.1:713769_716785_+	0	4	NW_020170399.1	+	713769	716785	548	sense-overlapping
circRNA_0610|NW_020170399.1:720503_720927_+	4	18	NW_020170399.1	+	720503	720927	425	intronic
circRNA_0611|NW_020170399.1:879149_879541_+	0	39	NW_020170399.1	+	879149	879541	272	sense-overlapping
circRNA_0612|NW_020170399.1:991649_991932_-	7	0	NW_020170399.1	-	991649	991932	284	exonic
circRNA_0613|NW_020170399.1:1076082_1076671_+	26	38	NW_020170399.1	+	1076082	1076671	590	sense-overlapping
circRNA_0614|NW_020170400.1:37298_38929_-	0	10	NW_020170400.1	-	37298	38929	546	sense-overlapping
circRNA_0615|NW_020170400.1:260064_269550_+	0	16	NW_020170400.1	+	260064	269550	1084	sense-overlapping
circRNA_0616|NW_020170400.1:331443_333272_+	39	76	NW_020170400.1	+	331443	333272	543	sense-overlapping
circRNA_0617|NW_020170400.1:377679_382566_+	0	10	NW_020170400.1	+	377679	382566	900	sense-overlapping
circRNA_0618|NW_020170400.1:558880_560417_+	9	0	NW_020170400.1	+	558880	560417	537	sense-overlapping
circRNA_0619|NW_020170400.1:730459_731722_-	26	20	NW_020170400.1	-	730459	731722	380	sense-overlapping
circRNA_0620|NW_020170400.1:776519_777010_-	0	30	NW_020170400.1	-	776519	777010	492	exonic
circRNA_0621|NW_020170400.1:791784_792012_-	0	12	NW_020170400.1	-	791784	792012	229	exonic
circRNA_0622|NW_020170400.1:810443_810939_-	29	95	NW_020170400.1	-	810443	810939	497	exonic
circRNA_0623|NW_020170400.1:833596_834588_-	7	15	NW_020170400.1	-	833596	834588	628	sense-overlapping
circRNA_0624|NW_020170400.1:834086_834588_-	0	20	NW_020170400.1	-	834086	834588	420	sense-overlapping
circRNA_0625|NW_020170400.1:930750_932125_-	0	14	NW_020170400.1	-	930750	932125	467	sense-overlapping
circRNA_0626|NW_020170400.1:930889_932125_-	257	599	NW_020170400.1	-	930889	932125	328	sense-overlapping
circRNA_0627|NW_020170400.1:1020154_1020865_-	0	6	NW_020170400.1	-	1020154	1020865	712	sense-overlapping
circRNA_0628|NW_020170400.1:1075815_1076036_+	0	14	NW_020170400.1	+	1075815	1076036	222	exonic
circRNA_0629|NW_020170401.1:89203_89413_-	0	13	NW_020170401.1	-	89203	89413	211	antisense
circRNA_0630|NW_020170401.1:486547_487631_-	0	24	NW_020170401.1	-	486547	487631	449	sense-overlapping
circRNA_0631|NW_020170401.1:565953_566918_-	0	12	NW_020170401.1	-	565953	566918	256	sense-overlapping
circRNA_0632|NW_020170401.1:643286_643536_-	0	3	NW_020170401.1	-	643286	643536	251	exonic
circRNA_0633|NW_020170401.1:673994_674229_+	0	13	NW_020170401.1	+	673994	674229	236	exonic
circRNA_0634|NW_020170401.1:791270_791585_+	0	6	NW_020170401.1	+	791270	791585	280	antisense
circRNA_0635|NW_020170401.1:813561_814068_+	22	0	NW_020170401.1	+	813561	814068	508	exonic
circRNA_0636|NW_020170401.1:1067521_1068785_+	0	15	NW_020170401.1	+	1067521	1068785	291	sense-overlapping
circRNA_0637|NW_020170402.1:33161_33405_+	15	0	NW_020170402.1	+	33161	33405	245	sense-overlapping
circRNA_0638|NW_020170402.1:201801_203052_+	0	12	NW_020170402.1	+	201801	203052	522	sense-overlapping
circRNA_0639|NW_020170402.1:351943_352809_-	11	0	NW_020170402.1	-	351943	352809	414	sense-overlapping
circRNA_0640|NW_020170402.1:359460_368911_+	0	4	NW_020170402.1	+	359460	368911	9452	sense-overlapping
circRNA_0641|NW_020170402.1:368659_371667_+	30	8	NW_020170402.1	+	368659	371667	3009	intergenic
circRNA_0642|NW_020170402.1:385321_389718_+	0	20	NW_020170402.1	+	385321	389718	623	sense-overlapping
circRNA_0643|NW_020170402.1:540515_541190_-	19	36	NW_020170402.1	-	540515	541190	319	sense-overlapping
circRNA_0644|NW_020170402.1:543335_543848_-	0	7	NW_020170402.1	-	543335	543848	473	sense-overlapping
circRNA_0645|NW_020170402.1:561435_561710_-	0	7	NW_020170402.1	-	561435	561710	276	exonic
circRNA_0646|NW_020170402.1:569528_572817_+	4	51	NW_020170402.1	+	569528	572817	1202	sense-overlapping
circRNA_0647|NW_020170402.1:639623_641845_-	0	8	NW_020170402.1	-	639623	641845	1757	sense-overlapping
circRNA_0648|NW_020170402.1:825545_826172_-	0	4	NW_020170402.1	-	825545	826172	225	antisense
circRNA_0649|NW_020170403.1:77435_78359_-	0	14	NW_020170403.1	-	77435	78359	338	sense-overlapping
circRNA_0650|NW_020170403.1:99961_102113_+	0	6	NW_020170403.1	+	99961	102113	221	sense-overlapping
circRNA_0651|NW_020170403.1:113776_119189_+	12	0	NW_020170403.1	+	113776	119189	751	sense-overlapping
circRNA_0652|NW_020170403.1:262733_265156_+	0	5	NW_020170403.1	+	262733	265156	987	sense-overlapping
circRNA_0653|NW_020170403.1:281907_282362_-	7	0	NW_020170403.1	-	281907	282362	456	exonic
circRNA_0654|NW_020170403.1:281907_284669_-	0	9	NW_020170403.1	-	281907	284669	687	sense-overlapping
circRNA_0655|NW_020170403.1:312802_315875_-	0	15	NW_020170403.1	-	312802	315875	545	sense-overlapping
circRNA_0656|NW_020170403.1:315823_316124_-	30	28	NW_020170403.1	-	315823	316124	302	exonic
circRNA_0657|NW_020170403.1:322030_325308_-	0	10	NW_020170403.1	-	322030	325308	331	sense-overlapping
circRNA_0658|NW_020170403.1:325235_329224_-	0	6	NW_020170403.1	-	325235	329224	471	sense-overlapping
circRNA_0659|NW_020170403.1:332262_332481_-	15	0	NW_020170403.1	-	332262	332481	220	exonic
circRNA_0660|NW_020170403.1:385338_385777_+	20	0	NW_020170403.1	+	385338	385777	354	sense-overlapping
circRNA_0661|NW_020170403.1:519639_530230_+	0	28	NW_020170403.1	+	519639	530230	3800	antisense
circRNA_0662|NW_020170403.1:527909_530230_+	0	42	NW_020170403.1	+	527909	530230	2322	intergenic
circRNA_0663|NW_020170403.1:584830_596279_-	0	4	NW_020170403.1	-	584830	596279	597	sense-overlapping
circRNA_0664|NW_020170403.1:588959_601758_-	13	0	NW_020170403.1	-	588959	601758	680	sense-overlapping
circRNA_0665|NW_020170403.1:853341_854706_+	0	7	NW_020170403.1	+	853341	854706	420	sense-overlapping
circRNA_0666|NW_020170404.1:27419_27937_+	7	6	NW_020170404.1	+	27419	27937	378	sense-overlapping
circRNA_0667|NW_020170404.1:27581_27937_+	0	7	NW_020170404.1	+	27581	27937	265	sense-overlapping
circRNA_0668|NW_020170404.1:65838_66262_+	10	0	NW_020170404.1	+	65838	66262	351	sense-overlapping
circRNA_0669|NW_020170404.1:271540_272674_+	5	19	NW_020170404.1	+	271540	272674	325	sense-overlapping
circRNA_0670|NW_020170404.1:307646_312844_-	15	0	NW_020170404.1	-	307646	312844	505	sense-overlapping
circRNA_0671|NW_020170404.1:327185_331741_+	2	0	NW_020170404.1	+	327185	331741	1059	sense-overlapping
circRNA_0672|NW_020170404.1:432716_433257_-	0	17	NW_020170404.1	-	432716	433257	468	sense-overlapping
circRNA_0673|NW_020170404.1:453818_454539_-	0	12	NW_020170404.1	-	453818	454539	543	sense-overlapping
circRNA_0674|NW_020170404.1:460784_467984_-	0	10	NW_020170404.1	-	460784	467984	798	sense-overlapping
circRNA_0675|NW_020170404.1:579914_582723_+	0	11	NW_020170404.1	+	579914	582723	278	sense-overlapping
circRNA_0676|NW_020170404.1:587219_589118_-	3	0	NW_020170404.1	-	587219	589118	1357	sense-overlapping
circRNA_0677|NW_020170404.1:596631_597291_-	0	12	NW_020170404.1	-	596631	597291	661	intergenic
circRNA_0678|NW_020170404.1:607639_609037_-	2	0	NW_020170404.1	-	607639	609037	342	sense-overlapping
circRNA_0679|NW_020170404.1:615971_616163_-	0	10	NW_020170404.1	-	615971	616163	193	intergenic
circRNA_0680|NW_020170404.1:626458_627689_-	0	5	NW_020170404.1	-	626458	627689	216	sense-overlapping
circRNA_0681|NW_020170404.1:754228_754577_+	9	0	NW_020170404.1	+	754228	754577	350	exonic
circRNA_0682|NW_020170404.1:875291_875552_-	0	91	NW_020170404.1	-	875291	875552	262	intergenic
circRNA_0683|NW_020170404.1:875291_875672_-	0	14	NW_020170404.1	-	875291	875672	382	intergenic
circRNA_0684|NW_020170404.1:875296_875454_-	0	13	NW_020170404.1	-	875296	875454	159	intergenic
circRNA_0685|NW_020170404.1:875455_876272_-	0	14	NW_020170404.1	-	875455	876272	818	intergenic
circRNA_0686|NW_020170404.1:876886_877063_-	114	255	NW_020170404.1	-	876886	877063	178	antisense
circRNA_0687|NW_020170404.1:876886_877082_-	17	36	NW_020170404.1	-	876886	877082	197	antisense
circRNA_0688|NW_020170404.1:876886_877097_-	0	164	NW_020170404.1	-	876886	877097	212	antisense
circRNA_0689|NW_020170404.1:876886_877124_-	11	26	NW_020170404.1	-	876886	877124	239	antisense
circRNA_0690|NW_020170404.1:876886_877172_-	0	36	NW_020170404.1	-	876886	877172	287	antisense
circRNA_0691|NW_020170404.1:876886_877243_-	25	40	NW_020170404.1	-	876886	877243	358	antisense
circRNA_0692|NW_020170404.1:876886_877259_-	31	18	NW_020170404.1	-	876886	877259	374	antisense
circRNA_0693|NW_020170404.1:876886_877277_-	0	56	NW_020170404.1	-	876886	877277	392	antisense
circRNA_0694|NW_020170404.1:876886_877279_-	56	0	NW_020170404.1	-	876886	877279	394	antisense
circRNA_0695|NW_020170405.1:165_439_-	0	10	NW_020170405.1	-	165	439	275	intergenic
circRNA_0696|NW_020170405.1:30206_30448_-	0	33	NW_020170405.1	-	30206	30448	243	exonic
circRNA_0697|NW_020170405.1:89558_89879_-	0	10	NW_020170405.1	-	89558	89879	322	exonic
circRNA_0698|NW_020170405.1:211299_213089_-	12	75	NW_020170405.1	-	211299	213089	276	sense-overlapping
circRNA_0699|NW_020170405.1:211299_218848_-	7	0	NW_020170405.1	-	211299	218848	967	sense-overlapping
circRNA_0700|NW_020170405.1:361253_361556_+	0	23	NW_020170405.1	+	361253	361556	304	exonic
circRNA_0701|NW_020170405.1:392921_393230_+	0	6	NW_020170405.1	+	392921	393230	310	exonic
circRNA_0702|NW_020170405.1:477879_478262_-	0	10	NW_020170405.1	-	477879	478262	384	exonic
circRNA_0703|NW_020170405.1:785800_787340_+	7	0	NW_020170405.1	+	785800	787340	531	sense-overlapping
circRNA_0704|NW_020170405.1:822217_822992_+	0	11	NW_020170405.1	+	822217	822992	302	sense-overlapping
circRNA_0705|NW_020170405.1:919301_919778_+	0	11	NW_020170405.1	+	919301	919778	478	exonic
circRNA_0706|NW_020170405.1:988962_990805_-	6	0	NW_020170405.1	-	988962	990805	571	sense-overlapping
circRNA_0707|NW_020170406.1:9255_9545_-	0	18	NW_020170406.1	-	9255	9545	255	sense-overlapping
circRNA_0708|NW_020170406.1:21089_22073_-	16	0	NW_020170406.1	-	21089	22073	985	antisense
circRNA_0709|NW_020170406.1:21089_23897_-	0	15	NW_020170406.1	-	21089	23897	2809	antisense
circRNA_0710|NW_020170406.1:74237_74650_-	0	12	NW_020170406.1	-	74237	74650	414	exonic
circRNA_0711|NW_020170406.1:74719_74886_-	0	7	NW_020170406.1	-	74719	74886	168	exonic
circRNA_0712|NW_020170406.1:74719_75138_-	0	9	NW_020170406.1	-	74719	75138	344	sense-overlapping
circRNA_0713|NW_020170406.1:531247_532201_-	0	3	NW_020170406.1	-	531247	532201	955	exonic
circRNA_0714|NW_020170406.1:740455_744638_-	0	16	NW_020170406.1	-	740455	744638	519	sense-overlapping
circRNA_0715|NW_020170406.1:743207_744638_-	11	22	NW_020170406.1	-	743207	744638	364	sense-overlapping
circRNA_0716|NW_020170406.1:751559_752373_-	0	14	NW_020170406.1	-	751559	752373	295	sense-overlapping
circRNA_0717|NW_020170406.1:798341_800017_-	276	596	NW_020170406.1	-	798341	800017	447	sense-overlapping
circRNA_0718|NW_020170406.1:919226_946199_+	0	9	NW_020170406.1	+	919226	946199	22102	sense-overlapping
circRNA_0719|NW_020170407.1:24582_27811_-	32	200	NW_020170407.1	-	24582	27811	1684	sense-overlapping
circRNA_0720|NW_020170407.1:57374_59149_+	33	43	NW_020170407.1	+	57374	59149	775	sense-overlapping
circRNA_0721|NW_020170407.1:91140_92832_+	71	127	NW_020170407.1	+	91140	92832	599	sense-overlapping
circRNA_0722|NW_020170407.1:317638_317855_+	0	9	NW_020170407.1	+	317638	317855	218	exonic
circRNA_0723|NW_020170407.1:360789_361651_-	9	0	NW_020170407.1	-	360789	361651	795	sense-overlapping
circRNA_0724|NW_020170407.1:408986_421658_-	15	37	NW_020170407.1	-	408986	421658	12488	sense-overlapping
circRNA_0725|NW_020170407.1:408986_421823_-	9	6	NW_020170407.1	-	408986	421823	12653	sense-overlapping
circRNA_0726|NW_020170407.1:413786_416265_-	0	9	NW_020170407.1	-	413786	416265	435	sense-overlapping
circRNA_0727|NW_020170407.1:413786_421658_-	10	0	NW_020170407.1	-	413786	421658	5828	sense-overlapping
circRNA_0728|NW_020170407.1:421342_430823_-	375	650	NW_020170407.1	-	421342	430823	6963	sense-overlapping
circRNA_0729|NW_020170407.1:421342_433512_-	0	21	NW_020170407.1	-	421342	433512	9395	sense-overlapping
circRNA_0730|NW_020170407.1:652125_656874_-	0	4	NW_020170407.1	-	652125	656874	887	sense-overlapping
circRNA_0731|NW_020170407.1:786204_786415_+	0	18	NW_020170407.1	+	786204	786415	212	exonic
circRNA_0732|NW_020170407.1:829158_829504_+	14	7	NW_020170407.1	+	829158	829504	347	intergenic
circRNA_0733|NW_020170407.1:855202_864304_+	0	7	NW_020170407.1	+	855202	864304	336	sense-overlapping
circRNA_0734|NW_020170407.1:877777_881696_-	11	0	NW_020170407.1	-	877777	881696	547	sense-overlapping
circRNA_0735|NW_020170407.1:922558_922732_-	10	0	NW_020170407.1	-	922558	922732	175	sense-overlapping
circRNA_0736|NW_020170408.1:6303_6771_-	17	0	NW_020170408.1	-	6303	6771	393	sense-overlapping
circRNA_0737|NW_020170408.1:56585_57024_-	0	9	NW_020170408.1	-	56585	57024	440	intergenic
circRNA_0738|NW_020170408.1:156863_161057_-	0	14	NW_020170408.1	-	156863	161057	2818	sense-overlapping
circRNA_0739|NW_020170408.1:174603_175539_+	0	10	NW_020170408.1	+	174603	175539	805	sense-overlapping
circRNA_0740|NW_020170408.1:251018_251314_+	0	14	NW_020170408.1	+	251018	251314	297	exonic
circRNA_0741|NW_020170408.1:439417_439746_+	0	7	NW_020170408.1	+	439417	439746	330	exonic
circRNA_0742|NW_020170408.1:443614_450416_+	0	11	NW_020170408.1	+	443614	450416	6803	intergenic
circRNA_0743|NW_020170408.1:516053_516236_+	0	38	NW_020170408.1	+	516053	516236	184	intronic
circRNA_0744|NW_020170408.1:516053_516870_+	0	24	NW_020170408.1	+	516053	516870	818	intronic
circRNA_0745|NW_020170408.1:582763_583033_-	0	9	NW_020170408.1	-	582763	583033	271	exonic
circRNA_0746|NW_020170408.1:671772_675038_+	4	0	NW_020170408.1	+	671772	675038	3267	sense-overlapping
circRNA_0747|NW_020170408.1:764256_764534_+	0	7	NW_020170408.1	+	764256	764534	279	exonic
circRNA_0748|NW_020170408.1:771617_771868_-	16	0	NW_020170408.1	-	771617	771868	252	intergenic
circRNA_0749|NW_020170408.1:835187_835707_+	0	22	NW_020170408.1	+	835187	835707	521	sense-overlapping
circRNA_0750|NW_020170408.1:857716_858253_-	0	10	NW_020170408.1	-	857716	858253	417	sense-overlapping
circRNA_0751|NW_020170408.1:868842_871976_-	0	12	NW_020170408.1	-	868842	871976	1061	sense-overlapping
circRNA_0752|NW_020170408.1:880562_883053_-	0	6	NW_020170408.1	-	880562	883053	703	sense-overlapping
circRNA_0753|NW_020170408.1:899153_899953_+	0	9	NW_020170408.1	+	899153	899953	480	sense-overlapping
circRNA_0754|NW_020170408.1:943851_944121_+	0	17	NW_020170408.1	+	943851	944121	198	sense-overlapping
circRNA_0755|NW_020170409.1:128413_128783_-	0	6	NW_020170409.1	-	128413	128783	371	sense-overlapping
circRNA_0756|NW_020170409.1:134692_138305_+	0	9	NW_020170409.1	+	134692	138305	411	antisense
circRNA_0757|NW_020170409.1:164371_164769_+	16	0	NW_020170409.1	+	164371	164769	309	sense-overlapping
circRNA_0758|NW_020170409.1:171056_172221_+	0	22	NW_020170409.1	+	171056	172221	258	sense-overlapping
circRNA_0759|NW_020170409.1:177691_187662_+	8	0	NW_020170409.1	+	177691	187662	648	sense-overlapping
circRNA_0760|NW_020170409.1:213001_213308_+	0	8	NW_020170409.1	+	213001	213308	227	sense-overlapping
circRNA_0761|NW_020170409.1:215795_216024_+	24	0	NW_020170409.1	+	215795	216024	230	exonic
circRNA_0762|NW_020170409.1:235349_235555_-	11	30	NW_020170409.1	-	235349	235555	207	exonic
circRNA_0763|NW_020170409.1:320099_323800_-	0	9	NW_020170409.1	-	320099	323800	751	sense-overlapping
circRNA_0764|NW_020170409.1:334506_359539_+	0	10	NW_020170409.1	+	334506	359539	931	antisense
circRNA_0765|NW_020170409.1:737688_738121_-	0	6	NW_020170409.1	-	737688	738121	434	sense-overlapping
circRNA_0766|NW_020170409.1:780536_781845_+	28	13	NW_020170409.1	+	780536	781845	469	sense-overlapping
circRNA_0767|NW_020170409.1:780688_781845_+	136	333	NW_020170409.1	+	780688	781845	317	sense-overlapping
circRNA_0768|NW_020170409.1:834835_835416_+	0	13	NW_020170409.1	+	834835	835416	357	sense-overlapping
circRNA_0769|NW_020170410.1:102035_102783_+	0	6	NW_020170410.1	+	102035	102783	362	sense-overlapping
circRNA_0770|NW_020170410.1:168410_168664_+	15	0	NW_020170410.1	+	168410	168664	255	exonic
circRNA_0771|NW_020170410.1:198990_199244_+	0	12	NW_020170410.1	+	198990	199244	255	exonic
circRNA_0772|NW_020170410.1:211342_211690_+	0	2	NW_020170410.1	+	211342	211690	349	exonic
circRNA_0773|NW_020170410.1:277193_279174_+	65	91	NW_020170410.1	+	277193	279174	362	sense-overlapping
circRNA_0774|NW_020170410.1:278956_286534_+	0	34	NW_020170410.1	+	278956	286534	1474	sense-overlapping
circRNA_0775|NW_020170410.1:285582_286534_+	0	5	NW_020170410.1	+	285582	286534	345	sense-overlapping
circRNA_0776|NW_020170410.1:342970_346722_-	0	15	NW_020170410.1	-	342970	346722	3107	sense-overlapping
circRNA_0777|NW_020170410.1:476995_478685_-	0	12	NW_020170410.1	-	476995	478685	566	sense-overlapping
circRNA_0778|NW_020170410.1:627076_627298_-	0	7	NW_020170410.1	-	627076	627298	223	exonic
circRNA_0779|NW_020170411.1:514662_515038_+	0	13	NW_020170411.1	+	514662	515038	123	sense-overlapping
circRNA_0780|NW_020170411.1:518094_523417_+	0	4	NW_020170411.1	+	518094	523417	783	sense-overlapping
circRNA_0781|NW_020170411.1:575270_579217_-	0	17	NW_020170411.1	-	575270	579217	777	sense-overlapping
circRNA_0782|NW_020170411.1:575742_579217_-	0	4	NW_020170411.1	-	575742	579217	502	sense-overlapping
circRNA_0783|NW_020170411.1:576778_579217_-	0	27	NW_020170411.1	-	576778	579217	353	sense-overlapping
circRNA_0784|NW_020170411.1:579952_580423_-	0	7	NW_020170411.1	-	579952	580423	347	sense-overlapping
circRNA_0785|NW_020170411.1:695145_696031_+	0	3	NW_020170411.1	+	695145	696031	429	sense-overlapping
circRNA_0786|NW_020170411.1:756447_756957_+	0	7	NW_020170411.1	+	756447	756957	215	sense-overlapping
circRNA_0787|NW_020170412.1:110404_114623_-	0	9	NW_020170412.1	-	110404	114623	569	sense-overlapping
circRNA_0788|NW_020170412.1:244170_244388_-	16	0	NW_020170412.1	-	244170	244388	219	exonic
circRNA_0789|NW_020170412.1:287237_292052_+	0	15	NW_020170412.1	+	287237	292052	531	sense-overlapping
circRNA_0790|NW_020170412.1:469539_469873_-	0	4	NW_020170412.1	-	469539	469873	335	exonic
circRNA_0791|NW_020170412.1:541171_541534_-	0	18	NW_020170412.1	-	541171	541534	282	sense-overlapping
circRNA_0792|NW_020170412.1:548787_551174_-	0	4	NW_020170412.1	-	548787	551174	911	sense-overlapping
circRNA_0793|NW_020170412.1:563508_563666_-	0	8	NW_020170412.1	-	563508	563666	159	exonic
circRNA_0794|NW_020170412.1:582013_582337_+	0	19	NW_020170412.1	+	582013	582337	325	exonic
circRNA_0795|NW_020170412.1:586990_587729_+	13	0	NW_020170412.1	+	586990	587729	740	exonic
circRNA_0796|NW_020170412.1:663612_663769_-	0	16	NW_020170412.1	-	663612	663769	158	exonic
circRNA_0797|NW_020170412.1:684122_684473_-	4	0	NW_020170412.1	-	684122	684473	266	sense-overlapping
circRNA_0798|NW_020170412.1:747335_749012_-	0	23	NW_020170412.1	-	747335	749012	1559	sense-overlapping
circRNA_0799|NW_020170412.1:781395_781657_-	17	22	NW_020170412.1	-	781395	781657	263	exonic
circRNA_0800|NW_020170413.1:129869_130235_+	0	11	NW_020170413.1	+	129869	130235	367	intergenic
circRNA_0801|NW_020170413.1:437007_439264_-	0	7	NW_020170413.1	-	437007	439264	624	sense-overlapping
circRNA_0802|NW_020170413.1:519347_519648_-	16	92	NW_020170413.1	-	519347	519648	227	sense-overlapping
circRNA_0803|NW_020170413.1:566666_566885_+	0	13	NW_020170413.1	+	566666	566885	220	exonic
circRNA_0804|NW_020170413.1:566950_567166_+	0	9	NW_020170413.1	+	566950	567166	217	exonic
circRNA_0805|NW_020170413.1:569457_569657_+	0	11	NW_020170413.1	+	569457	569657	201	exonic
circRNA_0806|NW_020170414.1:63253_65751_+	0	11	NW_020170414.1	+	63253	65751	375	sense-overlapping
circRNA_0807|NW_020170414.1:79827_84165_+	0	13	NW_020170414.1	+	79827	84165	580	sense-overlapping
circRNA_0808|NW_020170414.1:170238_170534_-	0	30	NW_020170414.1	-	170238	170534	297	exonic
circRNA_0809|NW_020170414.1:382868_383106_+	0	27	NW_020170414.1	+	382868	383106	239	exonic
circRNA_0810|NW_020170414.1:581231_581803_+	9	17	NW_020170414.1	+	581231	581803	366	sense-overlapping
circRNA_0811|NW_020170414.1:608867_609181_-	0	10	NW_020170414.1	-	608867	609181	315	exonic
circRNA_0812|NW_020170414.1:609982_610788_-	0	8	NW_020170414.1	-	609982	610788	456	sense-overlapping
circRNA_0813|NW_020170414.1:610855_611199_-	0	16	NW_020170414.1	-	610855	611199	345	exonic
circRNA_0814|NW_020170414.1:614911_615416_-	0	16	NW_020170414.1	-	614911	615416	402	sense-overlapping
circRNA_0815|NW_020170414.1:616558_616827_-	0	16	NW_020170414.1	-	616558	616827	270	exonic
circRNA_0816|NW_020170414.1:624165_630060_+	18	0	NW_020170414.1	+	624165	630060	3036	antisense
circRNA_0817|NW_020170414.1:634011_635814_-	0	4	NW_020170414.1	-	634011	635814	1113	sense-overlapping
circRNA_0818|NW_020170415.1:2886_8550_-	0	7	NW_020170415.1	-	2886	8550	1118	sense-overlapping
circRNA_0819|NW_020170415.1:5965_6239_-	0	12	NW_020170415.1	-	5965	6239	205	sense-overlapping
circRNA_0820|NW_020170415.1:13344_13811_+	0	8	NW_020170415.1	+	13344	13811	468	intronic
circRNA_0821|NW_020170415.1:60724_61993_+	12	0	NW_020170415.1	+	60724	61993	626	sense-overlapping
circRNA_0822|NW_020170415.1:145549_146155_+	0	4	NW_020170415.1	+	145549	146155	486	sense-overlapping
circRNA_0823|NW_020170415.1:239443_242145_+	20	0	NW_020170415.1	+	239443	242145	532	sense-overlapping
circRNA_0824|NW_020170415.1:254047_254866_-	0	14	NW_020170415.1	-	254047	254866	250	sense-overlapping
circRNA_0825|NW_020170415.1:254047_257916_-	0	6	NW_020170415.1	-	254047	257916	721	sense-overlapping
circRNA_0826|NW_020170415.1:333826_334061_+	0	13	NW_020170415.1	+	333826	334061	236	exonic
circRNA_0827|NW_020170415.1:346734_347392_-	0	5	NW_020170415.1	-	346734	347392	488	antisense
circRNA_0828|NW_020170415.1:348427_350768_+	12	0	NW_020170415.1	+	348427	350768	976	sense-overlapping
circRNA_0829|NW_020170415.1:354910_356168_+	0	10	NW_020170415.1	+	354910	356168	658	sense-overlapping
circRNA_0830|NW_020170415.1:393305_399763_+	0	6	NW_020170415.1	+	393305	399763	738	sense-overlapping
circRNA_0831|NW_020170415.1:459960_460127_-	0	5	NW_020170415.1	-	459960	460127	168	sense-overlapping
circRNA_0832|NW_020170415.1:506441_506761_-	5	0	NW_020170415.1	-	506441	506761	321	sense-overlapping
circRNA_0833|NW_020170415.1:507816_510537_-	10	0	NW_020170415.1	-	507816	510537	591	sense-overlapping
circRNA_0834|NW_020170415.1:510205_510537_-	0	15	NW_020170415.1	-	510205	510537	239	sense-overlapping
circRNA_0835|NW_020170416.1:101711_104024_+	0	12	NW_020170416.1	+	101711	104024	1942	sense-overlapping
circRNA_0836|NW_020170416.1:292182_292702_+	0	11	NW_020170416.1	+	292182	292702	521	sense-overlapping
circRNA_0837|NW_020170416.1:361941_363138_+	17	32	NW_020170416.1	+	361941	363138	621	sense-overlapping
circRNA_0838|NW_020170416.1:507469_507871_-	35	55	NW_020170416.1	-	507469	507871	403	exonic
circRNA_0839|NW_020170416.1:513540_514660_-	20	0	NW_020170416.1	-	513540	514660	228	sense-overlapping
circRNA_0840|NW_020170416.1:526519_529770_+	16	0	NW_020170416.1	+	526519	529770	3252	sense-overlapping
circRNA_0841|NW_020170416.1:527000_527699_-	15	0	NW_020170416.1	-	527000	527699	700	antisense
circRNA_0842|NW_020170416.1:546255_546585_+	0	22	NW_020170416.1	+	546255	546585	218	sense-overlapping
circRNA_0843|NW_020170417.1:109002_109251_-	0	2	NW_020170417.1	-	109002	109251	250	exonic
circRNA_0844|NW_020170417.1:152442_154088_+	5	38	NW_020170417.1	+	152442	154088	913	sense-overlapping
circRNA_0845|NW_020170418.1:91120_91696_-	0	11	NW_020170418.1	-	91120	91696	577	intergenic
circRNA_0846|NW_020170418.1:163851_168089_-	0	5	NW_020170418.1	-	163851	168089	633	sense-overlapping
circRNA_0847|NW_020170418.1:237557_237733_+	0	6	NW_020170418.1	+	237557	237733	177	exonic
circRNA_0848|NW_020170418.1:255453_255743_+	0	27	NW_020170418.1	+	255453	255743	291	exonic
circRNA_0849|NW_020170418.1:259817_260234_+	22	0	NW_020170418.1	+	259817	260234	219	sense-overlapping
circRNA_0850|NW_020170418.1:278955_283894_+	0	5	NW_020170418.1	+	278955	283894	3037	sense-overlapping
circRNA_0851|NW_020170418.1:287130_287441_+	0	9	NW_020170418.1	+	287130	287441	312	exonic
circRNA_0852|NW_020170418.1:289053_289551_+	4	0	NW_020170418.1	+	289053	289551	499	exonic
circRNA_0853|NW_020170418.1:343273_344922_+	0	11	NW_020170418.1	+	343273	344922	890	sense-overlapping
circRNA_0854|NW_020170418.1:351059_354829_+	0	10	NW_020170418.1	+	351059	354829	341	sense-overlapping
circRNA_0855|NW_020170418.1:508191_510606_+	0	10	NW_020170418.1	+	508191	510606	1014	sense-overlapping
circRNA_0856|NW_020170418.1:567703_567908_-	0	20	NW_020170418.1	-	567703	567908	206	sense-overlapping
circRNA_0857|NW_020170418.1:597624_598187_+	0	8	NW_020170418.1	+	597624	598187	447	sense-overlapping
circRNA_0858|NW_020170418.1:620085_620369_-	14	0	NW_020170418.1	-	620085	620369	285	sense-overlapping
circRNA_0859|NW_020170418.1:630726_631200_+	13	0	NW_020170418.1	+	630726	631200	321	sense-overlapping
circRNA_0860|NW_020170418.1:631104_631423_+	0	14	NW_020170418.1	+	631104	631423	196	sense-overlapping
circRNA_0861|NW_020170418.1:678609_678904_-	0	11	NW_020170418.1	-	678609	678904	296	exonic
circRNA_0862|NW_020170418.1:678609_681799_-	0	7	NW_020170418.1	-	678609	681799	1303	sense-overlapping
circRNA_0863|NW_020170418.1:704141_704495_+	12	22	NW_020170418.1	+	704141	704495	355	intergenic
circRNA_0864|NW_020170419.1:26401_28256_+	69	42	NW_020170419.1	+	26401	28256	505	sense-overlapping
circRNA_0865|NW_020170419.1:115979_116422_+	169	413	NW_020170419.1	+	115979	116422	338	sense-overlapping
circRNA_0866|NW_020170419.1:123526_124819_+	0	12	NW_020170419.1	+	123526	124819	353	sense-overlapping
circRNA_0867|NW_020170419.1:196064_198886_-	0	4	NW_020170419.1	-	196064	198886	2228	antisense
circRNA_0868|NW_020170419.1:196871_197360_-	0	6	NW_020170419.1	-	196871	197360	415	antisense
circRNA_0869|NW_020170419.1:430652_431012_+	4	0	NW_020170419.1	+	430652	431012	361	exonic
circRNA_0870|NW_020170419.1:456487_457050_+	0	6	NW_020170419.1	+	456487	457050	564	exonic
circRNA_0871|NW_020170419.1:490559_491159_+	0	20	NW_020170419.1	+	490559	491159	379	sense-overlapping
circRNA_0872|NW_020170419.1:494291_497617_+	13	22	NW_020170419.1	+	494291	497617	277	sense-overlapping
circRNA_0873|NW_020170419.1:552989_554596_+	0	11	NW_020170419.1	+	552989	554596	863	sense-overlapping
circRNA_0874|NW_020170419.1:562789_562982_+	0	25	NW_020170419.1	+	562789	562982	194	intergenic
circRNA_0875|NW_020170420.1:23668_24112_+	12	0	NW_020170420.1	+	23668	24112	335	sense-overlapping
circRNA_0876|NW_020170420.1:130694_130919_-	0	11	NW_020170420.1	-	130694	130919	226	sense-overlapping
circRNA_0877|NW_020170420.1:265379_269314_-	37	0	NW_020170420.1	-	265379	269314	397	sense-overlapping
circRNA_0878|NW_020170420.1:352775_364815_-	0	10	NW_020170420.1	-	352775	364815	1564	sense-overlapping
circRNA_0879|NW_020170420.1:506461_531072_-	0	6	NW_020170420.1	-	506461	531072	2965	sense-overlapping
circRNA_0880|NW_020170420.1:547204_557187_-	22	47	NW_020170420.1	-	547204	557187	1190	sense-overlapping
circRNA_0881|NW_020170421.1:102865_103085_+	11	23	NW_020170421.1	+	102865	103085	221	sense-overlapping
circRNA_0882|NW_020170421.1:146425_146623_+	0	16	NW_020170421.1	+	146425	146623	199	antisense
circRNA_0883|NW_020170421.1:213803_214128_+	0	10	NW_020170421.1	+	213803	214128	179	sense-overlapping
circRNA_0884|NW_020170421.1:283569_285138_-	0	2	NW_020170421.1	-	283569	285138	713	sense-overlapping
circRNA_0885|NW_020170421.1:403796_404036_+	0	9	NW_020170421.1	+	403796	404036	241	exonic
circRNA_0886|NW_020170421.1:408625_409903_-	0	38	NW_020170421.1	-	408625	409903	992	sense-overlapping
circRNA_0887|NW_020170421.1:408908_409575_-	0	11	NW_020170421.1	-	408908	409575	607	sense-overlapping
circRNA_0888|NW_020170421.1:419279_419722_+	0	6	NW_020170421.1	+	419279	419722	444	exonic
circRNA_0889|NW_020170421.1:579659_580385_-	30	57	NW_020170421.1	-	579659	580385	360	sense-overlapping
circRNA_0890|NW_020170421.1:619786_620045_-	0	19	NW_020170421.1	-	619786	620045	260	exonic
circRNA_0891|NW_020170421.1:622467_622888_-	0	37	NW_020170421.1	-	622467	622888	271	sense-overlapping
circRNA_0892|NW_020170421.1:627612_632480_-	0	12	NW_020170421.1	-	627612	632480	1090	sense-overlapping
circRNA_0893|NW_020170421.1:653233_654692_-	121	108	NW_020170421.1	-	653233	654692	380	sense-overlapping
circRNA_0894|NW_020170422.1:22634_23229_-	103	199	NW_020170422.1	-	22634	23229	596	exonic
circRNA_0895|NW_020170422.1:53237_61838_+	0	8	NW_020170422.1	+	53237	61838	897	sense-overlapping
circRNA_0896|NW_020170422.1:53363_56238_+	16	23	NW_020170422.1	+	53363	56238	628	sense-overlapping
circRNA_0897|NW_020170422.1:53363_61838_+	13	16	NW_020170422.1	+	53363	61838	771	sense-overlapping
circRNA_0898|NW_020170422.1:56073_56238_+	0	10	NW_020170422.1	+	56073	56238	166	exonic
circRNA_0899|NW_020170422.1:95354_98156_+	6	0	NW_020170422.1	+	95354	98156	969	sense-overlapping
circRNA_0900|NW_020170422.1:95826_96052_+	0	9	NW_020170422.1	+	95826	96052	227	exonic
circRNA_0901|NW_020170422.1:223821_227260_-	0	3	NW_020170422.1	-	223821	227260	609	sense-overlapping
circRNA_0902|NW_020170422.1:226852_231672_-	0	10	NW_020170422.1	-	226852	231672	981	sense-overlapping
circRNA_0903|NW_020170422.1:233342_233740_-	5	0	NW_020170422.1	-	233342	233740	216	sense-overlapping
circRNA_0904|NW_020170422.1:365062_365263_-	0	13	NW_020170422.1	-	365062	365263	202	intergenic
circRNA_0905|NW_020170422.1:394432_394646_+	14	0	NW_020170422.1	+	394432	394646	199	sense-overlapping
circRNA_0906|NW_020170422.1:631806_632071_-	0	21	NW_020170422.1	-	631806	632071	223	sense-overlapping
circRNA_0907|NW_020170423.1:20035_20416_-	0	6	NW_020170423.1	-	20035	20416	382	exonic
circRNA_0908|NW_020170423.1:145049_148876_+	0	9	NW_020170423.1	+	145049	148876	1080	sense-overlapping
circRNA_0909|NW_020170423.1:154023_156589_+	29	64	NW_020170423.1	+	154023	156589	852	sense-overlapping
circRNA_0910|NW_020170423.1:154888_156589_+	0	15	NW_020170423.1	+	154888	156589	679	sense-overlapping
circRNA_0911|NW_020170423.1:192939_193211_+	7	0	NW_020170423.1	+	192939	193211	273	exonic
circRNA_0912|NW_020170423.1:351517_352091_-	0	6	NW_020170423.1	-	351517	352091	162	sense-overlapping
circRNA_0913|NW_020170423.1:371296_372326_-	0	13	NW_020170423.1	-	371296	372326	802	sense-overlapping
circRNA_0914|NW_020170423.1:402186_402506_-	0	10	NW_020170423.1	-	402186	402506	321	exonic
circRNA_0915|NW_020170423.1:490242_490735_+	0	11	NW_020170423.1	+	490242	490735	494	antisense
circRNA_0916|NW_020170424.1:20960_26530_+	0	8	NW_020170424.1	+	20960	26530	490	sense-overlapping
circRNA_0917|NW_020170424.1:65637_70450_-	0	2	NW_020170424.1	-	65637	70450	4814	intergenic
circRNA_0918|NW_020170424.1:144954_149340_-	0	10	NW_020170424.1	-	144954	149340	312	sense-overlapping
circRNA_0919|NW_020170424.1:148849_151606_-	0	11	NW_020170424.1	-	148849	151606	315	sense-overlapping
circRNA_0920|NW_020170424.1:152547_155707_-	0	14	NW_020170424.1	-	152547	155707	1059	sense-overlapping
circRNA_0921|NW_020170424.1:340570_345683_+	9	0	NW_020170424.1	+	340570	345683	523	sense-overlapping
circRNA_0922|NW_020170424.1:401397_406632_-	2	0	NW_020170424.1	-	401397	406632	262	sense-overlapping
circRNA_0923|NW_020170424.1:429077_430810_-	0	11	NW_020170424.1	-	429077	430810	326	sense-overlapping
circRNA_0924|NW_020170424.1:469615_469911_+	10	0	NW_020170424.1	+	469615	469911	297	exonic
circRNA_0925|NW_020170424.1:537911_538205_+	0	13	NW_020170424.1	+	537911	538205	295	sense-overlapping
circRNA_0926|NW_020170424.1:564592_566800_+	0	17	NW_020170424.1	+	564592	566800	687	sense-overlapping
circRNA_0927|NW_020170424.1:595337_595555_+	0	11	NW_020170424.1	+	595337	595555	219	exonic
circRNA_0928|NW_020170424.1:614671_615031_-	0	21	NW_020170424.1	-	614671	615031	361	intergenic
circRNA_0929|NW_020170425.1:10244_15649_+	0	50	NW_020170425.1	+	10244	15649	992	sense-overlapping
circRNA_0930|NW_020170425.1:12034_12372_+	0	8	NW_020170425.1	+	12034	12372	339	exonic
circRNA_0931|NW_020170425.1:73614_73920_+	0	12	NW_020170425.1	+	73614	73920	307	exonic
circRNA_0932|NW_020170425.1:78107_78343_+	0	12	NW_020170425.1	+	78107	78343	237	exonic
circRNA_0933|NW_020170425.1:241910_243140_-	0	5	NW_020170425.1	-	241910	243140	1163	sense-overlapping
circRNA_0934|NW_020170425.1:242851_243671_-	0	15	NW_020170425.1	-	242851	243671	491	sense-overlapping
circRNA_0935|NW_020170425.1:244614_244839_-	0	41	NW_020170425.1	-	244614	244839	226	sense-overlapping
circRNA_0936|NW_020170425.1:294253_294836_+	0	7	NW_020170425.1	+	294253	294836	282	sense-overlapping
circRNA_0937|NW_020170425.1:294253_296385_+	18	0	NW_020170425.1	+	294253	296385	604	sense-overlapping
circRNA_0938|NW_020170425.1:303643_303932_-	0	8	NW_020170425.1	-	303643	303932	224	sense-overlapping
circRNA_0939|NW_020170425.1:395610_396648_-	0	10	NW_020170425.1	-	395610	396648	1039	intergenic
circRNA_0940|NW_020170425.1:596123_597050_+	0	14	NW_020170425.1	+	596123	597050	540	sense-overlapping
circRNA_0941|NW_020170425.1:597682_597886_+	0	11	NW_020170425.1	+	597682	597886	205	exonic
circRNA_0942|NW_020170426.1:98746_98889_+	14	0	NW_020170426.1	+	98746	98889	144	intronic
circRNA_0943|NW_020170426.1:98746_98893_+	0	11	NW_020170426.1	+	98746	98893	148	intronic
circRNA_0944|NW_020170426.1:190059_190644_-	0	10	NW_020170426.1	-	190059	190644	586	exonic
circRNA_0945|NW_020170426.1:190999_191312_-	4	13	NW_020170426.1	-	190999	191312	314	exonic
circRNA_0946|NW_020170426.1:192104_192405_-	17	0	NW_020170426.1	-	192104	192405	302	exonic
circRNA_0947|NW_020170426.1:302073_303088_+	0	14	NW_020170426.1	+	302073	303088	692	sense-overlapping
circRNA_0948|NW_020170426.1:341354_341789_+	92	185	NW_020170426.1	+	341354	341789	365	sense-overlapping
circRNA_0949|NW_020170426.1:404150_404373_+	0	46	NW_020170426.1	+	404150	404373	224	intergenic
circRNA_0950|NW_020170426.1:424884_425255_-	0	10	NW_020170426.1	-	424884	425255	372	exonic
circRNA_0951|NW_020170426.1:428210_428484_-	17	41	NW_020170426.1	-	428210	428484	275	exonic
circRNA_0952|NW_020170426.1:428549_428762_-	5	11	NW_020170426.1	-	428549	428762	214	exonic
circRNA_0953|NW_020170426.1:437911_439455_+	11	0	NW_020170426.1	+	437911	439455	1545	intergenic
circRNA_0954|NW_020170426.1:442447_444227_+	1036	2446	NW_020170426.1	+	442447	444227	313	sense-overlapping
circRNA_0955|NW_020170426.1:442447_448564_+	0	4	NW_020170426.1	+	442447	448564	1138	sense-overlapping
circRNA_0956|NW_020170426.1:496927_497319_-	0	13	NW_020170426.1	-	496927	497319	320	sense-overlapping
circRNA_0957|NW_020170426.1:562380_562736_-	0	6	NW_020170426.1	-	562380	562736	283	sense-overlapping
circRNA_0958|NW_020170427.1:67893_69472_+	13	0	NW_020170427.1	+	67893	69472	1305	sense-overlapping
circRNA_0959|NW_020170427.1:92888_94783_+	0	7	NW_020170427.1	+	92888	94783	1198	sense-overlapping
circRNA_0960|NW_020170427.1:93769_96698_+	9	0	NW_020170427.1	+	93769	96698	480	sense-overlapping
circRNA_0961|NW_020170427.1:123885_124573_+	0	10	NW_020170427.1	+	123885	124573	234	sense-overlapping
circRNA_0962|NW_020170427.1:343743_344077_+	0	9	NW_020170427.1	+	343743	344077	335	exonic
circRNA_0963|NW_020170427.1:354390_354632_-	0	12	NW_020170427.1	-	354390	354632	243	sense-overlapping
circRNA_0964|NW_020170427.1:356363_356701_-	0	15	NW_020170427.1	-	356363	356701	232	sense-overlapping
circRNA_0965|NW_020170427.1:372534_372875_+	0	16	NW_020170427.1	+	372534	372875	342	exonic
circRNA_0966|NW_020170427.1:449792_450130_-	0	13	NW_020170427.1	-	449792	450130	339	sense-overlapping
circRNA_0967|NW_020170428.1:154466_154709_-	0	8	NW_020170428.1	-	154466	154709	244	sense-overlapping
circRNA_0968|NW_020170428.1:173313_173467_-	0	18	NW_020170428.1	-	173313	173467	155	sense-overlapping
circRNA_0969|NW_020170428.1:230486_230757_+	18	0	NW_020170428.1	+	230486	230757	216	sense-overlapping
circRNA_0970|NW_020170428.1:257031_258050_-	0	9	NW_020170428.1	-	257031	258050	363	sense-overlapping
circRNA_0971|NW_020170428.1:261763_262110_-	10	8	NW_020170428.1	-	261763	262110	348	exonic
circRNA_0972|NW_020170428.1:262807_263093_+	21	0	NW_020170428.1	+	262807	263093	211	antisense
circRNA_0973|NW_020170428.1:404993_407030_+	0	20	NW_020170428.1	+	404993	407030	598	sense-overlapping
circRNA_0974|NW_020170428.1:491404_491589_-	0	15	NW_020170428.1	-	491404	491589	186	exonic
circRNA_0975|NW_020170429.1:9344_11444_+	0	23	NW_020170429.1	+	9344	11444	531	sense-overlapping
circRNA_0976|NW_020170429.1:84998_87099_+	11	0	NW_020170429.1	+	84998	87099	2002	sense-overlapping
circRNA_0977|NW_020170429.1:218968_229944_-	836	288	NW_020170429.1	-	218968	229944	9838	sense-overlapping
circRNA_0978|NW_020170429.1:234279_236427_+	5	0	NW_020170429.1	+	234279	236427	841	sense-overlapping
circRNA_0979|NW_020170429.1:357494_359825_-	0	9	NW_020170429.1	-	357494	359825	385	sense-overlapping
circRNA_0980|NW_020170429.1:456772_457103_-	0	13	NW_020170429.1	-	456772	457103	251	sense-overlapping
circRNA_0981|NW_020170429.1:512134_512964_-	0	7	NW_020170429.1	-	512134	512964	831	sense-overlapping
circRNA_0982|NW_020170430.1:88641_88939_-	0	14	NW_020170430.1	-	88641	88939	299	exonic
circRNA_0983|NW_020170430.1:137241_137785_+	9	0	NW_020170430.1	+	137241	137785	458	sense-overlapping
circRNA_0984|NW_020170430.1:187856_188152_-	31	53	NW_020170430.1	-	187856	188152	297	exonic
circRNA_0985|NW_020170430.1:295952_296328_+	0	2	NW_020170430.1	+	295952	296328	377	exonic
circRNA_0986|NW_020170430.1:299352_300672_+	8	0	NW_020170430.1	+	299352	300672	298	sense-overlapping
circRNA_0987|NW_020170430.1:406891_407129_-	0	5	NW_020170430.1	-	406891	407129	167	sense-overlapping
circRNA_0988|NW_020170430.1:407637_408298_-	0	10	NW_020170430.1	-	407637	408298	359	sense-overlapping
circRNA_0989|NW_020170430.1:430032_430490_+	20	59	NW_020170430.1	+	430032	430490	245	sense-overlapping
circRNA_0990|NW_020170430.1:430556_430829_+	9	45	NW_020170430.1	+	430556	430829	189	sense-overlapping
circRNA_0991|NW_020170430.1:450407_450619_+	0	18	NW_020170430.1	+	450407	450619	213	exonic
circRNA_0992|NW_020170430.1:476257_476521_+	0	10	NW_020170430.1	+	476257	476521	265	exonic
circRNA_0993|NW_020170431.1:28051_28487_-	0	15	NW_020170431.1	-	28051	28487	369	sense-overlapping
circRNA_0994|NW_020170431.1:32089_32855_-	0	19	NW_020170431.1	-	32089	32855	342	sense-overlapping
circRNA_0995|NW_020170431.1:33287_33598_-	0	13	NW_020170431.1	-	33287	33598	312	exonic
circRNA_0996|NW_020170431.1:39987_41410_+	0	12	NW_020170431.1	+	39987	41410	1233	sense-overlapping
circRNA_0997|NW_020170431.1:173086_176249_-	17	0	NW_020170431.1	-	173086	176249	510	sense-overlapping
circRNA_0998|NW_020170431.1:202335_205553_+	0	23	NW_020170431.1	+	202335	205553	2615	sense-overlapping
circRNA_0999|NW_020170431.1:398081_404820_-	19	0	NW_020170431.1	-	398081	404820	6668	sense-overlapping
circRNA_1000|NW_020170431.1:401175_404820_-	25	61	NW_020170431.1	-	401175	404820	3646	intergenic
circRNA_1001|NW_020170432.1:98754_100964_+	0	9	NW_020170432.1	+	98754	100964	423	sense-overlapping
circRNA_1002|NW_020170432.1:151307_151708_-	0	2	NW_020170432.1	-	151307	151708	402	exonic
circRNA_1003|NW_020170432.1:154157_154810_-	0	8	NW_020170432.1	-	154157	154810	584	sense-overlapping
circRNA_1004|NW_020170432.1:158267_158822_-	0	9	NW_020170432.1	-	158267	158822	330	sense-overlapping
circRNA_1005|NW_020170432.1:173489_174091_+	0	6	NW_020170432.1	+	173489	174091	424	sense-overlapping
circRNA_1006|NW_020170432.1:173988_174438_+	0	12	NW_020170432.1	+	173988	174438	314	sense-overlapping
circRNA_1007|NW_020170432.1:179332_179683_+	0	12	NW_020170432.1	+	179332	179683	309	sense-overlapping
circRNA_1008|NW_020170432.1:180855_184272_+	12	0	NW_020170432.1	+	180855	184272	1513	sense-overlapping
circRNA_1009|NW_020170432.1:467935_468353_-	0	18	NW_020170432.1	-	467935	468353	336	sense-overlapping
circRNA_1010|NW_020170432.1:467935_468474_-	0	12	NW_020170432.1	-	467935	468474	378	sense-overlapping
circRNA_1011|NW_020170432.1:468126_468353_-	0	5	NW_020170432.1	-	468126	468353	228	exonic
circRNA_1012|NW_020170433.1:16910_20846_-	46	107	NW_020170433.1	-	16910	20846	257	sense-overlapping
circRNA_1013|NW_020170433.1:16910_27724_-	14	28	NW_020170433.1	-	16910	27724	789	sense-overlapping
circRNA_1014|NW_020170433.1:114564_114820_-	0	72	NW_020170433.1	-	114564	114820	257	exonic
circRNA_1015|NW_020170433.1:184521_185070_-	15	0	NW_020170433.1	-	184521	185070	447	sense-overlapping
circRNA_1016|NW_020170433.1:215185_215415_-	0	15	NW_020170433.1	-	215185	215415	231	exonic
circRNA_1017|NW_020170433.1:273195_277812_-	0	13	NW_020170433.1	-	273195	277812	4149	sense-overlapping
circRNA_1018|NW_020170433.1:274224_277812_-	343	953	NW_020170433.1	-	274224	277812	3120	sense-overlapping
circRNA_1019|NW_020170434.1:80537_92380_+	12	0	NW_020170434.1	+	80537	92380	7084	antisense
circRNA_1020|NW_020170434.1:84050_84414_+	15	7	NW_020170434.1	+	84050	84414	365	antisense
circRNA_1021|NW_020170434.1:124595_125538_+	0	11	NW_020170434.1	+	124595	125538	624	sense-overlapping
circRNA_1022|NW_020170434.1:152012_152532_+	0	14	NW_020170434.1	+	152012	152532	430	sense-overlapping
circRNA_1023|NW_020170434.1:229623_229960_-	0	15	NW_020170434.1	-	229623	229960	338	exonic
circRNA_1024|NW_020170434.1:255357_255725_+	0	14	NW_020170434.1	+	255357	255725	369	exonic
circRNA_1025|NW_020170434.1:270783_270945_-	0	3	NW_020170434.1	-	270783	270945	163	sense-overlapping
circRNA_1026|NW_020170434.1:282847_283082_+	0	7	NW_020170434.1	+	282847	283082	236	exonic
circRNA_1027|NW_020170434.1:432165_432401_-	0	9	NW_020170434.1	-	432165	432401	237	exonic
circRNA_1028|NW_020170434.1:440480_441036_+	0	7	NW_020170434.1	+	440480	441036	557	intergenic
circRNA_1029|NW_020170434.1:451918_452130_-	0	8	NW_020170434.1	-	451918	452130	213	exonic
circRNA_1030|NW_020170435.1:23258_25851_+	0	12	NW_020170435.1	+	23258	25851	1286	sense-overlapping
circRNA_1031|NW_020170435.1:23386_25851_+	63	432	NW_020170435.1	+	23386	25851	1209	sense-overlapping
circRNA_1032|NW_020170435.1:23706_25851_+	9	161	NW_020170435.1	+	23706	25851	1014	sense-overlapping
circRNA_1033|NW_020170435.1:111631_111855_+	0	23	NW_020170435.1	+	111631	111855	225	exonic
circRNA_1034|NW_020170435.1:179717_182974_+	0	16	NW_020170435.1	+	179717	182974	1175	sense-overlapping
circRNA_1035|NW_020170435.1:227379_227630_+	0	17	NW_020170435.1	+	227379	227630	173	sense-overlapping
circRNA_1036|NW_020170435.1:248943_253857_-	0	9	NW_020170435.1	-	248943	253857	1624	sense-overlapping
circRNA_1037|NW_020170435.1:250400_250630_-	10	0	NW_020170435.1	-	250400	250630	231	exonic
circRNA_1038|NW_020170435.1:259400_259663_-	0	9	NW_020170435.1	-	259400	259663	264	exonic
circRNA_1039|NW_020170435.1:260587_260841_-	0	32	NW_020170435.1	-	260587	260841	255	exonic
circRNA_1040|NW_020170435.1:261537_263201_-	0	3	NW_020170435.1	-	261537	263201	1257	sense-overlapping
circRNA_1041|NW_020170435.1:269601_271737_-	26	0	NW_020170435.1	-	269601	271737	444	sense-overlapping
circRNA_1042|NW_020170435.1:273833_274593_-	0	36	NW_020170435.1	-	273833	274593	256	sense-overlapping
circRNA_1043|NW_020170435.1:337642_337825_+	0	10	NW_020170435.1	+	337642	337825	184	exonic
circRNA_1044|NW_020170435.1:352174_357647_+	0	9	NW_020170435.1	+	352174	357647	3427	sense-overlapping
circRNA_1045|NW_020170435.1:354514_367320_+	0	19	NW_020170435.1	+	354514	367320	12325	sense-overlapping
circRNA_1046|NW_020170435.1:478644_478870_-	0	27	NW_020170435.1	-	478644	478870	227	exonic
circRNA_1047|NW_020170436.1:83138_88406_-	0	27	NW_020170436.1	-	83138	88406	814	sense-overlapping
circRNA_1048|NW_020170436.1:204064_204325_+	0	26	NW_020170436.1	+	204064	204325	262	exonic
circRNA_1049|NW_020170436.1:209079_209771_+	0	14	NW_020170436.1	+	209079	209771	533	sense-overlapping
circRNA_1050|NW_020170436.1:332755_333574_-	0	9	NW_020170436.1	-	332755	333574	745	sense-overlapping
circRNA_1051|NW_020170436.1:378662_379450_+	0	6	NW_020170436.1	+	378662	379450	179	sense-overlapping
circRNA_1052|NW_020170436.1:410933_412731_-	0	4	NW_020170436.1	-	410933	412731	706	sense-overlapping
circRNA_1053|NW_020170437.1:189308_192071_+	0	19	NW_020170437.1	+	189308	192071	951	sense-overlapping
circRNA_1054|NW_020170437.1:193127_193358_+	0	5	NW_020170437.1	+	193127	193358	232	exonic
circRNA_1055|NW_020170437.1:341022_341546_-	0	17	NW_020170437.1	-	341022	341546	279	sense-overlapping
circRNA_1056|NW_020170439.1:85287_85587_+	21	0	NW_020170439.1	+	85287	85587	301	exonic
circRNA_1057|NW_020170439.1:86990_87214_+	0	12	NW_020170439.1	+	86990	87214	225	exonic
circRNA_1058|NW_020170439.1:124507_124731_-	0	9	NW_020170439.1	-	124507	124731	225	exonic
circRNA_1059|NW_020170439.1:293624_293812_-	0	30	NW_020170439.1	-	293624	293812	189	exonic
circRNA_1060|NW_020170439.1:376444_376747_-	0	22	NW_020170439.1	-	376444	376747	192	sense-overlapping
circRNA_1061|NW_020170439.1:404816_405087_-	0	8	NW_020170439.1	-	404816	405087	272	sense-overlapping
circRNA_1062|NW_020170440.1:80003_84034_+	0	3	NW_020170440.1	+	80003	84034	2858	sense-overlapping
circRNA_1063|NW_020170440.1:259948_261662_+	0	18	NW_020170440.1	+	259948	261662	771	sense-overlapping
circRNA_1064|NW_020170440.1:270304_270499_+	0	5	NW_020170440.1	+	270304	270499	196	exonic
circRNA_1065|NW_020170440.1:313964_314200_+	0	8	NW_020170440.1	+	313964	314200	237	exonic
circRNA_1066|NW_020170440.1:331552_331793_+	6	0	NW_020170440.1	+	331552	331793	242	exonic
circRNA_1067|NW_020170441.1:23660_24543_+	32	0	NW_020170441.1	+	23660	24543	513	sense-overlapping
circRNA_1068|NW_020170441.1:23864_24543_+	0	8	NW_020170441.1	+	23864	24543	379	sense-overlapping
circRNA_1069|NW_020170441.1:61264_62128_+	0	11	NW_020170441.1	+	61264	62128	458	sense-overlapping
circRNA_1070|NW_020170441.1:65569_65777_-	0	20	NW_020170441.1	-	65569	65777	209	exonic
circRNA_1071|NW_020170441.1:108476_111226_-	0	14	NW_020170441.1	-	108476	111226	663	antisense
circRNA_1072|NW_020170441.1:177599_177948_+	0	4	NW_020170441.1	+	177599	177948	350	sense-overlapping
circRNA_1073|NW_020170442.1:221622_223900_+	0	17	NW_020170442.1	+	221622	223900	686	sense-overlapping
circRNA_1074|NW_020170442.1:248352_248540_+	0	8	NW_020170442.1	+	248352	248540	189	exonic
circRNA_1075|NW_020170442.1:266553_266894_+	0	7	NW_020170442.1	+	266553	266894	342	exonic
circRNA_1076|NW_020170442.1:281258_281975_-	0	3	NW_020170442.1	-	281258	281975	471	sense-overlapping
circRNA_1077|NW_020170442.1:293138_293755_-	0	5	NW_020170442.1	-	293138	293755	401	sense-overlapping
circRNA_1078|NW_020170442.1:293609_293755_-	0	13	NW_020170442.1	-	293609	293755	147	exonic
circRNA_1079|NW_020170442.1:304163_306853_-	0	17	NW_020170442.1	-	304163	306853	2691	intergenic
circRNA_1080|NW_020170442.1:440295_440833_+	0	7	NW_020170442.1	+	440295	440833	468	sense-overlapping
circRNA_1081|NW_020170443.1:39947_40091_-	0	8	NW_020170443.1	-	39947	40091	123	sense-overlapping
circRNA_1082|NW_020170443.1:58667_59180_+	0	11	NW_020170443.1	+	58667	59180	430	sense-overlapping
circRNA_1083|NW_020170443.1:105892_106456_+	18	0	NW_020170443.1	+	105892	106456	246	sense-overlapping
circRNA_1084|NW_020170443.1:271080_273015_+	0	10	NW_020170443.1	+	271080	273015	423	sense-overlapping
circRNA_1085|NW_020170443.1:316382_316626_+	23	0	NW_020170443.1	+	316382	316626	245	exonic
circRNA_1086|NW_020170443.1:341132_341994_+	16	0	NW_020170443.1	+	341132	341994	667	sense-overlapping
circRNA_1087|NW_020170443.1:437567_439764_-	0	11	NW_020170443.1	-	437567	439764	270	sense-overlapping
circRNA_1088|NW_020170444.1:2661_4163_+	0	9	NW_020170444.1	+	2661	4163	1424	sense-overlapping
circRNA_1089|NW_020170444.1:146711_148010_-	37	36	NW_020170444.1	-	146711	148010	1300	antisense
circRNA_1090|NW_020170444.1:247592_252515_+	48	21	NW_020170444.1	+	247592	252515	491	sense-overlapping
circRNA_1091|NW_020170444.1:251434_252515_+	99	172	NW_020170444.1	+	251434	252515	252	sense-overlapping
circRNA_1092|NW_020170444.1:289879_291605_-	52	134	NW_020170444.1	-	289879	291605	586	sense-overlapping
circRNA_1093|NW_020170445.1:43329_43609_+	9	0	NW_020170445.1	+	43329	43609	281	exonic
circRNA_1094|NW_020170445.1:66740_67387_+	6	0	NW_020170445.1	+	66740	67387	648	sense-overlapping
circRNA_1095|NW_020170445.1:83283_88055_-	0	16	NW_020170445.1	-	83283	88055	867	sense-overlapping
circRNA_1096|NW_020170445.1:95693_96053_+	12	0	NW_020170445.1	+	95693	96053	291	sense-overlapping
circRNA_1097|NW_020170445.1:98607_98852_+	0	10	NW_020170445.1	+	98607	98852	246	exonic
circRNA_1098|NW_020170445.1:136580_139123_+	0	2	NW_020170445.1	+	136580	139123	516	sense-overlapping
circRNA_1099|NW_020170445.1:136944_137467_+	12	0	NW_020170445.1	+	136944	137467	445	sense-overlapping
circRNA_1100|NW_020170445.1:304000_305258_-	0	9	NW_020170445.1	-	304000	305258	221	sense-overlapping
circRNA_1101|NW_020170445.1:321474_341968_-	0	9	NW_020170445.1	-	321474	341968	1755	sense-overlapping
circRNA_1102|NW_020170445.1:353711_353988_+	38	0	NW_020170445.1	+	353711	353988	278	exonic
circRNA_1103|NW_020170445.1:435874_436308_-	12	0	NW_020170445.1	-	435874	436308	435	exonic
circRNA_1104|NW_020170446.1:109792_144212_-	19	0	NW_020170446.1	-	109792	144212	32912	sense-overlapping
circRNA_1105|NW_020170446.1:138685_139036_-	0	11	NW_020170446.1	-	138685	139036	352	exonic
circRNA_1106|NW_020170446.1:144694_145078_-	0	13	NW_020170446.1	-	144694	145078	385	sense-overlapping
circRNA_1107|NW_020170446.1:146399_146630_-	0	10	NW_020170446.1	-	146399	146630	232	exonic
circRNA_1108|NW_020170446.1:169046_169416_+	0	26	NW_020170446.1	+	169046	169416	371	exonic
circRNA_1109|NW_020170446.1:169046_169553_+	0	6	NW_020170446.1	+	169046	169553	440	sense-overlapping
circRNA_1110|NW_020170446.1:173387_173651_+	0	15	NW_020170446.1	+	173387	173651	265	exonic
circRNA_1111|NW_020170446.1:181326_183763_+	0	12	NW_020170446.1	+	181326	183763	1295	sense-overlapping
circRNA_1112|NW_020170446.1:303447_305075_+	0	17	NW_020170446.1	+	303447	305075	593	sense-overlapping
circRNA_1113|NW_020170446.1:318624_319589_+	0	4	NW_020170446.1	+	318624	319589	966	intergenic
circRNA_1114|NW_020170446.1:319810_320167_+	0	17	NW_020170446.1	+	319810	320167	358	intergenic
circRNA_1115|NW_020170446.1:368696_369118_-	0	13	NW_020170446.1	-	368696	369118	200	sense-overlapping
circRNA_1116|NW_020170446.1:385657_388104_-	0	14	NW_020170446.1	-	385657	388104	2448	intergenic
circRNA_1117|NW_020170447.1:61897_66836_-	0	7	NW_020170447.1	-	61897	66836	353	sense-overlapping
circRNA_1118|NW_020170447.1:129343_129709_-	0	4	NW_020170447.1	-	129343	129709	367	exonic
circRNA_1119|NW_020170447.1:225138_226136_-	0	7	NW_020170447.1	-	225138	226136	385	sense-overlapping
circRNA_1120|NW_020170447.1:302094_306976_-	0	10	NW_020170447.1	-	302094	306976	365	sense-overlapping
circRNA_1121|NW_020170447.1:418937_419833_+	0	13	NW_020170447.1	+	418937	419833	897	intergenic
circRNA_1122|NW_020170448.1:10234_10549_-	0	17	NW_020170448.1	-	10234	10549	231	sense-overlapping
circRNA_1123|NW_020170448.1:134681_134908_+	16	28	NW_020170448.1	+	134681	134908	228	exonic
circRNA_1124|NW_020170448.1:220094_221073_-	0	7	NW_020170448.1	-	220094	221073	528	sense-overlapping
circRNA_1125|NW_020170448.1:244870_245058_-	0	8	NW_020170448.1	-	244870	245058	189	exonic
circRNA_1126|NW_020170448.1:269127_269508_+	10	0	NW_020170448.1	+	269127	269508	382	exonic
circRNA_1127|NW_020170448.1:298601_298832_+	0	4	NW_020170448.1	+	298601	298832	232	exonic
circRNA_1128|NW_020170448.1:353448_353941_-	0	11	NW_020170448.1	-	353448	353941	494	exonic
circRNA_1129|NW_020170448.1:354262_354453_-	11	0	NW_020170448.1	-	354262	354453	192	exonic
circRNA_1130|NW_020170449.1:102794_103348_-	40	17	NW_020170449.1	-	102794	103348	555	exonic
circRNA_1131|NW_020170449.1:245687_262632_+	0	11	NW_020170449.1	+	245687	262632	7578	sense-overlapping
circRNA_1132|NW_020170449.1:253547_257352_+	0	8	NW_020170449.1	+	253547	257352	306	sense-overlapping
circRNA_1133|NW_020170449.1:314050_314476_+	0	21	NW_020170449.1	+	314050	314476	427	exonic
circRNA_1134|NW_020170450.1:126442_127076_-	26	0	NW_020170450.1	-	126442	127076	495	sense-overlapping
circRNA_1135|NW_020170450.1:136088_136523_+	0	12	NW_020170450.1	+	136088	136523	436	intronic
circRNA_1136|NW_020170450.1:158906_167444_-	0	7	NW_020170450.1	-	158906	167444	6657	sense-overlapping
circRNA_1137|NW_020170450.1:190445_195425_-	0	46	NW_020170450.1	-	190445	195425	2328	sense-overlapping
circRNA_1138|NW_020170450.1:265317_266151_-	0	4	NW_020170450.1	-	265317	266151	168	sense-overlapping
circRNA_1139|NW_020170450.1:341574_342387_+	45	114	NW_020170450.1	+	341574	342387	605	sense-overlapping
circRNA_1140|NW_020170450.1:341574_343953_+	32	101	NW_020170450.1	+	341574	343953	703	sense-overlapping
circRNA_1141|NW_020170450.1:372384_372643_-	0	11	NW_020170450.1	-	372384	372643	260	intergenic
circRNA_1142|NW_020170451.1:19298_19646_-	9	33	NW_020170451.1	-	19298	19646	349	antisense
circRNA_1143|NW_020170451.1:19298_19748_-	0	8	NW_020170451.1	-	19298	19748	451	antisense
circRNA_1144|NW_020170451.1:19446_19637_-	0	20	NW_020170451.1	-	19446	19637	192	antisense
circRNA_1145|NW_020170451.1:19446_19646_-	97	369	NW_020170451.1	-	19446	19646	201	antisense
circRNA_1146|NW_020170451.1:19446_19748_-	0	77	NW_020170451.1	-	19446	19748	303	antisense
circRNA_1147|NW_020170451.1:19446_20040_-	20	7	NW_020170451.1	-	19446	20040	595	antisense
circRNA_1148|NW_020170451.1:19966_20570_-	0	7	NW_020170451.1	-	19966	20570	605	antisense
circRNA_1149|NW_020170451.1:162272_162490_+	0	32	NW_020170451.1	+	162272	162490	219	exonic
circRNA_1150|NW_020170451.1:162977_163514_+	19	0	NW_020170451.1	+	162977	163514	232	sense-overlapping
circRNA_1151|NW_020170451.1:170152_170430_+	0	9	NW_020170451.1	+	170152	170430	279	exonic
circRNA_1152|NW_020170451.1:214016_214277_-	0	2	NW_020170451.1	-	214016	214277	262	exonic
circRNA_1153|NW_020170451.1:307097_307372_-	0	10	NW_020170451.1	-	307097	307372	230	sense-overlapping
circRNA_1154|NW_020170452.1:24032_25412_-	19	13	NW_020170452.1	-	24032	25412	501	sense-overlapping
circRNA_1155|NW_020170452.1:30837_31037_+	0	9	NW_020170452.1	+	30837	31037	201	exonic
circRNA_1156|NW_020170452.1:82583_85367_+	111	84	NW_020170452.1	+	82583	85367	693	sense-overlapping
circRNA_1157|NW_020170452.1:88665_89010_+	0	32	NW_020170452.1	+	88665	89010	187	sense-overlapping
circRNA_1158|NW_020170452.1:88950_92360_+	0	8	NW_020170452.1	+	88950	92360	925	sense-overlapping
circRNA_1159|NW_020170452.1:178084_180507_+	0	12	NW_020170452.1	+	178084	180507	556	antisense
circRNA_1160|NW_020170452.1:186415_193285_-	0	19	NW_020170452.1	-	186415	193285	1234	sense-overlapping
circRNA_1161|NW_020170452.1:193509_195183_-	4	21	NW_020170452.1	-	193509	195183	571	sense-overlapping
circRNA_1162|NW_020170452.1:194832_195183_-	0	26	NW_020170452.1	-	194832	195183	281	sense-overlapping
circRNA_1163|NW_020170452.1:194832_195885_-	26	57	NW_020170452.1	-	194832	195885	983	sense-overlapping
circRNA_1164|NW_020170452.1:212175_213443_-	14	0	NW_020170452.1	-	212175	213443	447	sense-overlapping
circRNA_1165|NW_020170452.1:213942_214271_-	0	33	NW_020170452.1	-	213942	214271	330	exonic
circRNA_1166|NW_020170452.1:221993_222181_-	0	8	NW_020170452.1	-	221993	222181	189	exonic
circRNA_1167|NW_020170452.1:221993_222536_-	0	3	NW_020170452.1	-	221993	222536	474	sense-overlapping
circRNA_1168|NW_020170452.1:227623_237016_-	0	10	NW_020170452.1	-	227623	237016	2324	sense-overlapping
circRNA_1169|NW_020170452.1:230990_234477_-	0	25	NW_020170452.1	-	230990	234477	1041	sense-overlapping
circRNA_1170|NW_020170453.1:86307_87983_-	0	7	NW_020170453.1	-	86307	87983	413	sense-overlapping
circRNA_1171|NW_020170453.1:174933_175530_+	0	16	NW_020170453.1	+	174933	175530	519	sense-overlapping
circRNA_1172|NW_020170454.1:11775_12277_-	3	0	NW_020170454.1	-	11775	12277	374	sense-overlapping
circRNA_1173|NW_020170454.1:62674_62889_+	35	15	NW_020170454.1	+	62674	62889	216	exonic
circRNA_1174|NW_020170454.1:64526_64906_+	0	5	NW_020170454.1	+	64526	64906	309	sense-overlapping
circRNA_1175|NW_020170454.1:75937_76717_-	0	3	NW_020170454.1	-	75937	76717	449	sense-overlapping
circRNA_1176|NW_020170454.1:76515_76717_-	0	12	NW_020170454.1	-	76515	76717	203	exonic
circRNA_1177|NW_020170454.1:97338_97622_+	0	6	NW_020170454.1	+	97338	97622	285	exonic
circRNA_1178|NW_020170454.1:119568_119906_-	0	3	NW_020170454.1	-	119568	119906	339	exonic
circRNA_1179|NW_020170454.1:214791_215034_+	0	29	NW_020170454.1	+	214791	215034	244	exonic
circRNA_1180|NW_020170454.1:225713_226784_+	0	12	NW_020170454.1	+	225713	226784	261	sense-overlapping
circRNA_1181|NW_020170454.1:248417_249309_+	0	56	NW_020170454.1	+	248417	249309	893	sense-overlapping
circRNA_1182|NW_020170455.1:20281_20448_+	0	9	NW_020170455.1	+	20281	20448	168	intronic
circRNA_1183|NW_020170455.1:162120_162496_+	0	31	NW_020170455.1	+	162120	162496	377	exonic
circRNA_1184|NW_020170455.1:171107_171615_-	0	19	NW_020170455.1	-	171107	171615	438	sense-overlapping
circRNA_1185|NW_020170455.1:351114_351655_-	0	2	NW_020170455.1	-	351114	351655	542	exonic
circRNA_1186|NW_020170455.1:368977_373090_-	526	754	NW_020170455.1	-	368977	373090	4114	intergenic
circRNA_1187|NW_020170455.1:377910_378242_-	0	12	NW_020170455.1	-	377910	378242	333	exonic
circRNA_1188|NW_020170456.1:62512_63241_-	0	13	NW_020170456.1	-	62512	63241	443	sense-overlapping
circRNA_1189|NW_020170456.1:91308_91720_+	5	0	NW_020170456.1	+	91308	91720	333	sense-overlapping
circRNA_1190|NW_020170456.1:113248_113418_-	12	0	NW_020170456.1	-	113248	113418	171	exonic
circRNA_1191|NW_020170456.1:114418_114809_-	0	17	NW_020170456.1	-	114418	114809	238	sense-overlapping
circRNA_1192|NW_020170456.1:130827_132920_+	0	14	NW_020170456.1	+	130827	132920	2094	sense-overlapping
circRNA_1193|NW_020170457.1:43013_43538_+	38	147	NW_020170457.1	+	43013	43538	526	exonic
circRNA_1194|NW_020170457.1:54730_55002_+	0	3	NW_020170457.1	+	54730	55002	273	intronic
circRNA_1195|NW_020170457.1:55663_55852_+	0	23	NW_020170457.1	+	55663	55852	190	sense-overlapping
circRNA_1196|NW_020170457.1:57834_58261_+	0	10	NW_020170457.1	+	57834	58261	428	sense-overlapping
circRNA_1197|NW_020170457.1:59408_59888_+	0	6	NW_020170457.1	+	59408	59888	481	sense-overlapping
circRNA_1198|NW_020170457.1:59626_59888_+	36	78	NW_020170457.1	+	59626	59888	263	exonic
circRNA_1199|NW_020170457.1:59626_59990_+	0	9	NW_020170457.1	+	59626	59990	365	sense-overlapping
circRNA_1200|NW_020170457.1:59626_60256_+	10	0	NW_020170457.1	+	59626	60256	378	sense-overlapping
circRNA_1201|NW_020170457.1:59963_60256_+	0	23	NW_020170457.1	+	59963	60256	294	sense-overlapping
circRNA_1202|NW_020170457.1:60074_60256_+	0	3	NW_020170457.1	+	60074	60256	183	sense-overlapping
circRNA_1203|NW_020170457.1:78484_78744_+	7	0	NW_020170457.1	+	78484	78744	261	sense-overlapping
circRNA_1204|NW_020170457.1:90878_91081_-	0	16	NW_020170457.1	-	90878	91081	204	exonic
circRNA_1205|NW_020170457.1:111189_111444_+	0	17	NW_020170457.1	+	111189	111444	256	exonic
circRNA_1206|NW_020170457.1:209856_210423_-	17	0	NW_020170457.1	-	209856	210423	568	intergenic
circRNA_1207|NW_020170457.1:264212_267949_-	29	23	NW_020170457.1	-	264212	267949	744	sense-overlapping
circRNA_1208|NW_020170458.1:41663_42521_-	0	16	NW_020170458.1	-	41663	42521	859	sense-overlapping
circRNA_1209|NW_020170458.1:138260_139249_+	0	22	NW_020170458.1	+	138260	139249	870	sense-overlapping
circRNA_1210|NW_020170458.1:189049_192457_-	0	22	NW_020170458.1	-	189049	192457	1837	sense-overlapping
circRNA_1211|NW_020170458.1:229550_229998_+	12	0	NW_020170458.1	+	229550	229998	375	sense-overlapping
circRNA_1212|NW_020170458.1:310807_311976_-	17	0	NW_020170458.1	-	310807	311976	645	sense-overlapping
circRNA_1213|NW_020170458.1:345772_346214_-	0	11	NW_020170458.1	-	345772	346214	399	sense-overlapping
circRNA_1214|NW_020170458.1:345772_346284_-	0	13	NW_020170458.1	-	345772	346284	469	sense-overlapping
circRNA_1215|NW_020170458.1:355154_355417_+	16	0	NW_020170458.1	+	355154	355417	264	exonic
circRNA_1216|NW_020170459.1:33959_34249_-	0	9	NW_020170459.1	-	33959	34249	213	sense-overlapping
circRNA_1217|NW_020170459.1:153869_155971_-	0	7	NW_020170459.1	-	153869	155971	591	sense-overlapping
circRNA_1218|NW_020170459.1:168266_170344_-	0	15	NW_020170459.1	-	168266	170344	2079	intergenic
circRNA_1219|NW_020170459.1:269863_270273_+	123	195	NW_020170459.1	+	269863	270273	325	sense-overlapping
circRNA_1220|NW_020170460.1:46163_54020_-	0	45	NW_020170460.1	-	46163	54020	1354	sense-overlapping
circRNA_1221|NW_020170460.1:75632_75921_-	7	0	NW_020170460.1	-	75632	75921	290	exonic
circRNA_1222|NW_020170460.1:129508_129714_+	0	12	NW_020170460.1	+	129508	129714	207	exonic
circRNA_1223|NW_020170460.1:168223_173501_+	0	12	NW_020170460.1	+	168223	173501	526	sense-overlapping
circRNA_1224|NW_020170460.1:168378_168726_+	6	0	NW_020170460.1	+	168378	168726	274	sense-overlapping
circRNA_1225|NW_020170460.1:236625_237030_+	25	22	NW_020170460.1	+	236625	237030	406	exonic
circRNA_1226|NW_020170460.1:321452_326229_-	23	330	NW_020170460.1	-	321452	326229	1231	sense-overlapping
circRNA_1227|NW_020170460.1:324732_326229_-	0	40	NW_020170460.1	-	324732	326229	455	sense-overlapping
circRNA_1228|NW_020170462.1:47143_50186_+	33	0	NW_020170462.1	+	47143	50186	729	sense-overlapping
circRNA_1229|NW_020170462.1:228834_232500_+	0	10	NW_020170462.1	+	228834	232500	914	sense-overlapping
circRNA_1230|NW_020170462.1:230779_232500_+	10	0	NW_020170462.1	+	230779	232500	557	sense-overlapping
circRNA_1231|NW_020170463.1:138611_142318_-	0	2	NW_020170463.1	-	138611	142318	636	sense-overlapping
circRNA_1232|NW_020170463.1:310868_311259_-	0	12	NW_020170463.1	-	310868	311259	392	sense-overlapping
circRNA_1233|NW_020170464.1:13450_16117_-	0	13	NW_020170464.1	-	13450	16117	1318	sense-overlapping
circRNA_1234|NW_020170464.1:37943_38474_-	13	0	NW_020170464.1	-	37943	38474	460	sense-overlapping
circRNA_1235|NW_020170464.1:107277_107485_+	0	11	NW_020170464.1	+	107277	107485	209	exonic
circRNA_1236|NW_020170464.1:107856_108170_+	0	6	NW_020170464.1	+	107856	108170	315	exonic
circRNA_1237|NW_020170464.1:113480_113690_+	0	14	NW_020170464.1	+	113480	113690	173	sense-overlapping
circRNA_1238|NW_020170464.1:131107_131602_+	16	0	NW_020170464.1	+	131107	131602	496	sense-overlapping
circRNA_1239|NW_020170464.1:147224_147560_+	0	11	NW_020170464.1	+	147224	147560	337	sense-overlapping
circRNA_1240|NW_020170465.1:137821_146713_-	0	13	NW_020170465.1	-	137821	146713	6483	antisense
circRNA_1241|NW_020170466.1:109450_109783_-	0	4	NW_020170466.1	-	109450	109783	334	exonic
circRNA_1242|NW_020170466.1:110333_110647_-	7	0	NW_020170466.1	-	110333	110647	238	sense-overlapping
circRNA_1243|NW_020170466.1:110455_110647_-	0	24	NW_020170466.1	-	110455	110647	193	exonic
circRNA_1244|NW_020170466.1:110455_110775_-	9	0	NW_020170466.1	-	110455	110775	249	sense-overlapping
circRNA_1245|NW_020170466.1:116182_119543_+	0	13	NW_020170466.1	+	116182	119543	554	antisense
circRNA_1246|NW_020170466.1:128163_137017_-	0	11	NW_020170466.1	-	128163	137017	4039	sense-overlapping
circRNA_1247|NW_020170466.1:129520_137017_-	0	6	NW_020170466.1	-	129520	137017	3853	sense-overlapping
circRNA_1248|NW_020170467.1:143705_149352_-	0	8	NW_020170467.1	-	143705	149352	1301	sense-overlapping
circRNA_1249|NW_020170467.1:262507_263302_-	7	0	NW_020170467.1	-	262507	263302	796	sense-overlapping
circRNA_1250|NW_020170467.1:275174_277483_-	0	27	NW_020170467.1	-	275174	277483	464	sense-overlapping
circRNA_1251|NW_020170468.1:140378_140626_+	14	0	NW_020170468.1	+	140378	140626	120	sense-overlapping
circRNA_1252|NW_020170469.1:239037_239385_+	18	0	NW_020170469.1	+	239037	239385	268	sense-overlapping
circRNA_1253|NW_020170470.1:60952_61859_-	0	12	NW_020170470.1	-	60952	61859	908	exonic
circRNA_1254|NW_020170470.1:79673_79985_-	0	23	NW_020170470.1	-	79673	79985	313	exonic
circRNA_1255|NW_020170470.1:193803_194063_-	5	0	NW_020170470.1	-	193803	194063	261	exonic
circRNA_1256|NW_020170470.1:212791_216014_+	0	67	NW_020170470.1	+	212791	216014	457	sense-overlapping
circRNA_1257|NW_020170470.1:224580_224929_+	0	12	NW_020170470.1	+	224580	224929	306	sense-overlapping
circRNA_1258|NW_020170470.1:247851_251419_+	25	0	NW_020170470.1	+	247851	251419	544	sense-overlapping
circRNA_1259|NW_020170470.1:247851_257325_+	0	57	NW_020170470.1	+	247851	257325	734	sense-overlapping
circRNA_1260|NW_020170470.1:255292_265170_+	34	34	NW_020170470.1	+	255292	265170	5474	sense-overlapping
circRNA_1261|NW_020170471.1:61499_62695_+	7	0	NW_020170471.1	+	61499	62695	995	sense-overlapping
circRNA_1262|NW_020170471.1:90006_90164_-	0	7	NW_020170471.1	-	90006	90164	159	exonic
circRNA_1263|NW_020170472.1:148064_150619_+	0	9	NW_020170472.1	+	148064	150619	497	sense-overlapping
circRNA_1264|NW_020170472.1:170785_170975_-	0	12	NW_020170472.1	-	170785	170975	191	antisense
circRNA_1265|NW_020170472.1:234299_239359_-	12	0	NW_020170472.1	-	234299	239359	1849	sense-overlapping
circRNA_1266|NW_020170472.1:287195_288826_-	7	0	NW_020170472.1	-	287195	288826	602	sense-overlapping
circRNA_1267|NW_020170473.1:14886_18132_+	0	19	NW_020170473.1	+	14886	18132	1130	sense-overlapping
circRNA_1268|NW_020170473.1:128411_128595_+	12	0	NW_020170473.1	+	128411	128595	185	exonic
circRNA_1269|NW_020170473.1:135731_136933_+	0	10	NW_020170473.1	+	135731	136933	501	sense-overlapping
circRNA_1270|NW_020170473.1:169549_169726_+	11	0	NW_020170473.1	+	169549	169726	178	exonic
circRNA_1271|NW_020170473.1:191777_197207_+	0	12	NW_020170473.1	+	191777	197207	1023	sense-overlapping
circRNA_1272|NW_020170473.1:199736_200068_+	0	13	NW_020170473.1	+	199736	200068	333	exonic
circRNA_1273|NW_020170473.1:201763_202003_+	0	11	NW_020170473.1	+	201763	202003	241	exonic
circRNA_1274|NW_020170473.1:270534_270832_-	0	7	NW_020170473.1	-	270534	270832	255	sense-overlapping
circRNA_1275|NW_020170473.1:309353_312126_+	0	4	NW_020170473.1	+	309353	312126	701	sense-overlapping
circRNA_1276|NW_020170474.1:868_13755_+	29	11	NW_020170474.1	+	868	13755	10900	sense-overlapping
circRNA_1277|NW_020170474.1:56386_56885_-	0	11	NW_020170474.1	-	56386	56885	500	sense-overlapping
circRNA_1278|NW_020170474.1:214808_219301_+	13	0	NW_020170474.1	+	214808	219301	3758	antisense
circRNA_1279|NW_020170475.1:30604_31750_-	13	0	NW_020170475.1	-	30604	31750	837	sense-overlapping
circRNA_1280|NW_020170475.1:53127_54135_-	0	6	NW_020170475.1	-	53127	54135	352	sense-overlapping
circRNA_1281|NW_020170475.1:99591_100744_-	0	11	NW_020170475.1	-	99591	100744	424	sense-overlapping
circRNA_1282|NW_020170475.1:103475_105350_-	0	6	NW_020170475.1	-	103475	105350	398	sense-overlapping
circRNA_1283|NW_020170475.1:204551_205275_+	9	0	NW_020170475.1	+	204551	205275	235	sense-overlapping
circRNA_1284|NW_020170476.1:36494_39100_+	0	13	NW_020170476.1	+	36494	39100	2607	intergenic
circRNA_1285|NW_020170476.1:255167_255937_-	0	17	NW_020170476.1	-	255167	255937	492	sense-overlapping
circRNA_1286|NW_020170476.1:265591_265855_-	0	5	NW_020170476.1	-	265591	265855	265	exonic
circRNA_1287|NW_020170477.1:95955_96349_+	0	12	NW_020170477.1	+	95955	96349	395	exonic
circRNA_1288|NW_020170477.1:107595_108851_+	20	0	NW_020170477.1	+	107595	108851	566	sense-overlapping
circRNA_1289|NW_020170477.1:122533_123167_-	3	0	NW_020170477.1	-	122533	123167	382	antisense
circRNA_1290|NW_020170477.1:128876_129117_+	0	26	NW_020170477.1	+	128876	129117	242	exonic
circRNA_1291|NW_020170477.1:141213_143392_-	14	0	NW_020170477.1	-	141213	143392	456	sense-overlapping
circRNA_1292|NW_020170477.1:240485_240728_-	17	0	NW_020170477.1	-	240485	240728	244	exonic
circRNA_1293|NW_020170478.1:24709_25010_+	34	0	NW_020170478.1	+	24709	25010	302	exonic
circRNA_1294|NW_020170478.1:24712_25010_+	0	21	NW_020170478.1	+	24712	25010	299	exonic
circRNA_1295|NW_020170478.1:49931_50640_-	0	19	NW_020170478.1	-	49931	50640	710	antisense
circRNA_1296|NW_020170478.1:68410_68742_+	0	39	NW_020170478.1	+	68410	68742	252	sense-overlapping
circRNA_1297|NW_020170478.1:68410_69293_+	0	24	NW_020170478.1	+	68410	69293	512	sense-overlapping
circRNA_1298|NW_020170478.1:68410_69442_+	23	0	NW_020170478.1	+	68410	69442	661	sense-overlapping
circRNA_1299|NW_020170478.1:69034_69914_+	0	20	NW_020170478.1	+	69034	69914	399	sense-overlapping
circRNA_1300|NW_020170478.1:69688_70386_+	0	10	NW_020170478.1	+	69688	70386	272	sense-overlapping
circRNA_1301|NW_020170479.1:57373_57591_-	0	10	NW_020170479.1	-	57373	57591	219	exonic
circRNA_1302|NW_020170479.1:60058_60415_-	26	49	NW_020170479.1	-	60058	60415	358	exonic
circRNA_1303|NW_020170479.1:187102_190170_-	16	0	NW_020170479.1	-	187102	190170	3069	sense-overlapping
circRNA_1304|NW_020170480.1:166839_171534_-	23	0	NW_020170480.1	-	166839	171534	568	sense-overlapping
circRNA_1305|NW_020170480.1:166839_175222_-	0	6	NW_020170480.1	-	166839	175222	753	sense-overlapping
circRNA_1306|NW_020170480.1:239923_240127_-	0	24	NW_020170480.1	-	239923	240127	205	intergenic
circRNA_1307|NW_020170481.1:50797_51005_-	0	13	NW_020170481.1	-	50797	51005	209	sense-overlapping
circRNA_1308|NW_020170481.1:128061_130031_-	0	19	NW_020170481.1	-	128061	130031	462	sense-overlapping
circRNA_1309|NW_020170481.1:128061_131909_-	0	31	NW_020170481.1	-	128061	131909	2340	sense-overlapping
circRNA_1310|NW_020170481.1:128061_134288_-	5	9	NW_020170481.1	-	128061	134288	636	sense-overlapping
circRNA_1311|NW_020170481.1:146915_147230_+	25	0	NW_020170481.1	+	146915	147230	233	sense-overlapping
circRNA_1312|NW_020170481.1:171123_172380_-	0	6	NW_020170481.1	-	171123	172380	678	sense-overlapping
circRNA_1313|NW_020170481.1:177892_180524_+	0	13	NW_020170481.1	+	177892	180524	625	sense-overlapping
circRNA_1314|NW_020170482.1:108106_108675_+	0	9	NW_020170482.1	+	108106	108675	444	sense-overlapping
circRNA_1315|NW_020170482.1:180188_192276_+	0	8	NW_020170482.1	+	180188	192276	2246	sense-overlapping
circRNA_1316|NW_020170483.1:52028_56058_-	0	12	NW_020170483.1	-	52028	56058	589	sense-overlapping
circRNA_1317|NW_020170483.1:64096_67770_-	0	7	NW_020170483.1	-	64096	67770	543	sense-overlapping
circRNA_1318|NW_020170483.1:67445_68064_-	0	38	NW_020170483.1	-	67445	68064	311	sense-overlapping
circRNA_1319|NW_020170483.1:164443_164701_-	0	16	NW_020170483.1	-	164443	164701	259	exonic
circRNA_1320|NW_020170484.1:220987_222583_-	18	0	NW_020170484.1	-	220987	222583	399	sense-overlapping
circRNA_1321|NW_020170484.1:233090_234926_-	0	46	NW_020170484.1	-	233090	234926	396	sense-overlapping
circRNA_1322|NW_020170484.1:235044_235388_-	0	5	NW_020170484.1	-	235044	235388	345	intronic
circRNA_1323|NW_020170484.1:239387_239923_-	0	10	NW_020170484.1	-	239387	239923	453	sense-overlapping
circRNA_1324|NW_020170485.1:16888_17111_-	20	16	NW_020170485.1	-	16888	17111	224	exonic
circRNA_1325|NW_020170485.1:17177_17458_-	0	16	NW_020170485.1	-	17177	17458	282	exonic
circRNA_1326|NW_020170485.1:113761_114001_-	8	0	NW_020170485.1	-	113761	114001	241	exonic
circRNA_1327|NW_020170485.1:149493_150385_-	0	7	NW_020170485.1	-	149493	150385	510	sense-overlapping
circRNA_1328|NW_020170485.1:217433_217799_+	0	16	NW_020170485.1	+	217433	217799	257	sense-overlapping
circRNA_1329|NW_020170485.1:238149_238422_+	0	11	NW_020170485.1	+	238149	238422	274	sense-overlapping
circRNA_1330|NW_020170486.1:69821_70831_+	0	9	NW_020170486.1	+	69821	70831	876	sense-overlapping
circRNA_1331|NW_020170486.1:70413_70831_+	35	29	NW_020170486.1	+	70413	70831	419	exonic
circRNA_1332|NW_020170486.1:73013_73370_+	5	0	NW_020170486.1	+	73013	73370	358	exonic
circRNA_1333|NW_020170486.1:86486_86810_-	0	26	NW_020170486.1	-	86486	86810	285	sense-overlapping
circRNA_1334|NW_020170486.1:92125_92633_-	16	7	NW_020170486.1	-	92125	92633	509	exonic
circRNA_1335|NW_020170486.1:97309_97500_+	0	13	NW_020170486.1	+	97309	97500	192	exonic
circRNA_1336|NW_020170486.1:97566_97978_+	8	0	NW_020170486.1	+	97566	97978	314	sense-overlapping
circRNA_1337|NW_020170486.1:132651_133754_+	0	8	NW_020170486.1	+	132651	133754	702	sense-overlapping
circRNA_1338|NW_020170486.1:155194_155585_+	0	15	NW_020170486.1	+	155194	155585	392	exonic
circRNA_1339|NW_020170486.1:158700_159028_-	0	7	NW_020170486.1	-	158700	159028	329	exonic
circRNA_1340|NW_020170486.1:161209_163480_-	29	38	NW_020170486.1	-	161209	163480	643	sense-overlapping
circRNA_1341|NW_020170486.1:188026_192121_-	12	0	NW_020170486.1	-	188026	192121	3489	sense-overlapping
circRNA_1342|NW_020170486.1:190451_190648_-	21	0	NW_020170486.1	-	190451	190648	198	exonic
circRNA_1343|NW_020170486.1:190451_190838_-	5	0	NW_020170486.1	-	190451	190838	288	sense-overlapping
circRNA_1344|NW_020170486.1:191594_191850_-	0	7	NW_020170486.1	-	191594	191850	223	sense-overlapping
circRNA_1345|NW_020170486.1:197154_197657_+	0	19	NW_020170486.1	+	197154	197657	209	sense-overlapping
circRNA_1346|NW_020170486.1:229348_229556_-	0	16	NW_020170486.1	-	229348	229556	209	exonic
circRNA_1347|NW_020170486.1:277664_277945_-	0	7	NW_020170486.1	-	277664	277945	282	sense-overlapping
circRNA_1348|NW_020170486.1:277730_277945_-	0	9	NW_020170486.1	-	277730	277945	216	sense-overlapping
circRNA_1349|NW_020170487.1:49941_50533_+	11	0	NW_020170487.1	+	49941	50533	270	sense-overlapping
circRNA_1350|NW_020170487.1:90181_90442_-	7	0	NW_020170487.1	-	90181	90442	262	exonic
circRNA_1351|NW_020170487.1:91997_92216_-	0	4	NW_020170487.1	-	91997	92216	220	exonic
circRNA_1352|NW_020170487.1:99072_99299_-	0	10	NW_020170487.1	-	99072	99299	228	exonic
circRNA_1353|NW_020170487.1:139055_139606_-	0	4	NW_020170487.1	-	139055	139606	552	sense-overlapping
circRNA_1354|NW_020170488.1:30643_31041_+	0	66	NW_020170488.1	+	30643	31041	299	sense-overlapping
circRNA_1355|NW_020170488.1:32550_33262_+	0	15	NW_020170488.1	+	32550	33262	183	sense-overlapping
circRNA_1356|NW_020170488.1:32555_33262_+	78	218	NW_020170488.1	+	32555	33262	178	sense-overlapping
circRNA_1357|NW_020170488.1:62734_63328_-	0	15	NW_020170488.1	-	62734	63328	595	antisense
circRNA_1358|NW_020170488.1:112267_115968_+	0	9	NW_020170488.1	+	112267	115968	561	sense-overlapping
circRNA_1359|NW_020170488.1:121992_124399_+	0	27	NW_020170488.1	+	121992	124399	444	sense-overlapping
circRNA_1360|NW_020170488.1:196384_196914_+	9	0	NW_020170488.1	+	196384	196914	531	exonic
circRNA_1361|NW_020170488.1:243328_243634_+	0	12	NW_020170488.1	+	243328	243634	307	exonic
circRNA_1362|NW_020170489.1:185571_186003_-	0	25	NW_020170489.1	-	185571	186003	315	sense-overlapping
circRNA_1363|NW_020170490.1:56657_57216_-	12	0	NW_020170490.1	-	56657	57216	405	sense-overlapping
circRNA_1364|NW_020170490.1:78423_78690_-	29	17	NW_020170490.1	-	78423	78690	268	exonic
circRNA_1365|NW_020170490.1:136603_136860_-	6	0	NW_020170490.1	-	136603	136860	258	exonic
circRNA_1366|NW_020170490.1:141157_141430_-	12	9	NW_020170490.1	-	141157	141430	274	exonic
circRNA_1367|NW_020170490.1:193803_194542_-	0	9	NW_020170490.1	-	193803	194542	342	sense-overlapping
circRNA_1368|NW_020170490.1:193803_217965_-	0	2	NW_020170490.1	-	193803	217965	12639	sense-overlapping
circRNA_1369|NW_020170492.1:29823_32474_-	30	12	NW_020170492.1	-	29823	32474	809	sense-overlapping
circRNA_1370|NW_020170492.1:30680_31025_-	0	11	NW_020170492.1	-	30680	31025	346	exonic
circRNA_1371|NW_020170492.1:146408_146678_+	12	28	NW_020170492.1	+	146408	146678	271	exonic
circRNA_1372|NW_020170493.1:107045_107525_+	6	0	NW_020170493.1	+	107045	107525	481	exonic
circRNA_1373|NW_020170493.1:133790_134057_+	0	11	NW_020170493.1	+	133790	134057	268	exonic
circRNA_1374|NW_020170493.1:134130_134411_+	0	10	NW_020170493.1	+	134130	134411	282	exonic
circRNA_1375|NW_020170493.1:145760_146084_-	0	12	NW_020170493.1	-	145760	146084	325	exonic
circRNA_1376|NW_020170493.1:145760_146939_-	0	12	NW_020170493.1	-	145760	146939	681	sense-overlapping
circRNA_1377|NW_020170493.1:197264_199067_-	0	2	NW_020170493.1	-	197264	199067	771	sense-overlapping
circRNA_1378|NW_020170493.1:211741_213177_-	0	25	NW_020170493.1	-	211741	213177	516	sense-overlapping
circRNA_1379|NW_020170493.1:223195_224171_+	9	0	NW_020170493.1	+	223195	224171	284	sense-overlapping
circRNA_1380|NW_020170495.1:76500_76811_+	0	9	NW_020170495.1	+	76500	76811	312	sense-overlapping
circRNA_1381|NW_020170495.1:131166_131436_+	0	16	NW_020170495.1	+	131166	131436	271	exonic
circRNA_1382|NW_020170495.1:150779_152651_-	10	0	NW_020170495.1	-	150779	152651	413	sense-overlapping
circRNA_1383|NW_020170495.1:152155_152651_-	59	7	NW_020170495.1	-	152155	152651	299	sense-overlapping
circRNA_1384|NW_020170495.1:152306_152651_-	0	14	NW_020170495.1	-	152306	152651	215	sense-overlapping
circRNA_1385|NW_020170495.1:162420_162909_+	0	4	NW_020170495.1	+	162420	162909	90	sense-overlapping
circRNA_1386|NW_020170495.1:223393_223588_+	0	6	NW_020170495.1	+	223393	223588	196	exonic
circRNA_1387|NW_020170496.1:38256_42732_+	33	0	NW_020170496.1	+	38256	42732	539	sense-overlapping
circRNA_1388|NW_020170496.1:50165_50410_+	17	0	NW_020170496.1	+	50165	50410	246	exonic
circRNA_1389|NW_020170496.1:109493_118380_+	0	12	NW_020170496.1	+	109493	118380	3482	sense-overlapping
circRNA_1390|NW_020170496.1:110511_116750_+	0	6	NW_020170496.1	+	110511	116750	2151	sense-overlapping
circRNA_1391|NW_020170496.1:205002_205953_-	0	9	NW_020170496.1	-	205002	205953	243	sense-overlapping
circRNA_1392|NW_020170496.1:213018_213261_-	0	13	NW_020170496.1	-	213018	213261	174	sense-overlapping
circRNA_1393|NW_020170497.1:166308_168429_+	18	0	NW_020170497.1	+	166308	168429	692	sense-overlapping
circRNA_1394|NW_020170498.1:181783_184108_-	0	18	NW_020170498.1	-	181783	184108	400	sense-overlapping
circRNA_1395|NW_020170498.1:183056_185976_-	0	17	NW_020170498.1	-	183056	185976	693	sense-overlapping
circRNA_1396|NW_020170498.1:194371_211600_-	0	14	NW_020170498.1	-	194371	211600	3176	sense-overlapping
circRNA_1397|NW_020170498.1:211331_211600_-	0	11	NW_020170498.1	-	211331	211600	270	exonic
circRNA_1398|NW_020170499.1:68136_72646_+	72	141	NW_020170499.1	+	68136	72646	1378	sense-overlapping
circRNA_1399|NW_020170499.1:80108_80484_+	4	0	NW_020170499.1	+	80108	80484	377	intronic
circRNA_1400|NW_020170499.1:87825_88117_+	0	14	NW_020170499.1	+	87825	88117	293	exonic
circRNA_1401|NW_020170499.1:88197_88973_-	0	16	NW_020170499.1	-	88197	88973	245	antisense
circRNA_1402|NW_020170499.1:108335_108820_+	0	12	NW_020170499.1	+	108335	108820	331	sense-overlapping
circRNA_1403|NW_020170499.1:116692_117824_-	0	19	NW_020170499.1	-	116692	117824	1133	intergenic
circRNA_1404|NW_020170499.1:169860_170428_-	0	24	NW_020170499.1	-	169860	170428	356	sense-overlapping
circRNA_1405|NW_020170499.1:174137_177438_-	0	17	NW_020170499.1	-	174137	177438	1446	sense-overlapping
circRNA_1406|NW_020170501.1:864_1051_+	0	16	NW_020170501.1	+	864	1051	188	exonic
circRNA_1407|NW_020170501.1:14532_14993_+	0	19	NW_020170501.1	+	14532	14993	343	sense-overlapping
circRNA_1408|NW_020170501.1:14704_19966_+	11	0	NW_020170501.1	+	14704	19966	5190	sense-overlapping
circRNA_1409|NW_020170501.1:124462_132774_-	14	0	NW_020170501.1	-	124462	132774	6527	antisense
circRNA_1410|NW_020170501.1:181364_181688_+	0	9	NW_020170501.1	+	181364	181688	325	sense-overlapping
circRNA_1411|NW_020170501.1:200216_200747_-	0	8	NW_020170501.1	-	200216	200747	532	exonic
circRNA_1412|NW_020170502.1:73258_74217_-	0	11	NW_020170502.1	-	73258	74217	375	sense-overlapping
circRNA_1413|NW_020170502.1:147041_149670_+	0	11	NW_020170502.1	+	147041	149670	411	sense-overlapping
circRNA_1414|NW_020170502.1:155240_155476_+	0	9	NW_020170502.1	+	155240	155476	237	exonic
circRNA_1415|NW_020170502.1:198200_207390_-	0	11	NW_020170502.1	-	198200	207390	8656	sense-overlapping
circRNA_1416|NW_020170502.1:200339_207390_-	0	32	NW_020170502.1	-	200339	207390	849	sense-overlapping
circRNA_1417|NW_020170503.1:229531_229943_+	16	0	NW_020170503.1	+	229531	229943	413	sense-overlapping
circRNA_1418|NW_020170504.1:18845_20932_+	0	18	NW_020170504.1	+	18845	20932	697	sense-overlapping
circRNA_1419|NW_020170504.1:83762_86464_+	0	4	NW_020170504.1	+	83762	86464	446	sense-overlapping
circRNA_1420|NW_020170505.1:152290_157773_+	120	167	NW_020170505.1	+	152290	157773	5484	antisense
circRNA_1421|NW_020170505.1:157653_159412_+	3	0	NW_020170505.1	+	157653	159412	1373	sense-overlapping
circRNA_1422|NW_020170505.1:163194_163647_+	694	868	NW_020170505.1	+	163194	163647	454	sense-overlapping
circRNA_1423|NW_020170505.1:170760_171044_+	0	20	NW_020170505.1	+	170760	171044	285	exonic
circRNA_1424|NW_020170506.1:214848_215108_+	0	16	NW_020170506.1	+	214848	215108	261	exonic
circRNA_1425|NW_020170507.1:58134_60863_-	0	6	NW_020170507.1	-	58134	60863	498	sense-overlapping
circRNA_1426|NW_020170507.1:151121_155153_-	0	11	NW_020170507.1	-	151121	155153	321	sense-overlapping
circRNA_1427|NW_020170507.1:152123_162364_-	0	4	NW_020170507.1	-	152123	162364	1016	sense-overlapping
circRNA_1428|NW_020170508.1:123009_123373_+	0	3	NW_020170508.1	+	123009	123373	297	sense-overlapping
circRNA_1429|NW_020170508.1:123116_123373_+	0	35	NW_020170508.1	+	123116	123373	258	exonic
circRNA_1430|NW_020170508.1:124306_124558_+	0	12	NW_020170508.1	+	124306	124558	253	exonic
circRNA_1431|NW_020170508.1:124624_124913_+	0	13	NW_020170508.1	+	124624	124913	290	exonic
circRNA_1432|NW_020170508.1:124983_125265_+	0	6	NW_020170508.1	+	124983	125265	283	exonic
circRNA_1433|NW_020170508.1:146239_147936_-	0	16	NW_020170508.1	-	146239	147936	510	sense-overlapping
circRNA_1434|NW_020170508.1:168668_168828_+	0	10	NW_020170508.1	+	168668	168828	161	exonic
circRNA_1435|NW_020170509.1:61832_63142_+	12	51	NW_020170509.1	+	61832	63142	646	sense-overlapping
circRNA_1436|NW_020170509.1:75210_81472_+	0	12	NW_020170509.1	+	75210	81472	354	sense-overlapping
circRNA_1437|NW_020170509.1:149792_149938_-	0	12	NW_020170509.1	-	149792	149938	147	exonic
circRNA_1438|NW_020170509.1:204031_204295_-	0	22	NW_020170509.1	-	204031	204295	265	exonic
circRNA_1439|NW_020170510.1:82416_82686_+	0	19	NW_020170510.1	+	82416	82686	271	intronic
circRNA_1440|NW_020170510.1:112029_112788_-	46	258	NW_020170510.1	-	112029	112788	423	sense-overlapping
circRNA_1441|NW_020170510.1:112029_113404_-	11	0	NW_020170510.1	-	112029	113404	1039	sense-overlapping
circRNA_1442|NW_020170510.1:112029_113558_-	0	7	NW_020170510.1	-	112029	113558	1193	sense-overlapping
circRNA_1443|NW_020170510.1:142835_149635_+	0	11	NW_020170510.1	+	142835	149635	2173	sense-overlapping
circRNA_1444|NW_020170510.1:172680_172955_-	0	55	NW_020170510.1	-	172680	172955	276	exonic
circRNA_1445|NW_020170511.1:126455_130736_-	0	7	NW_020170511.1	-	126455	130736	4282	sense-overlapping
circRNA_1446|NW_020170512.1:99291_101910_+	2230	4652	NW_020170512.1	+	99291	101910	346	sense-overlapping
circRNA_1447|NW_020170512.1:99321_101910_+	0	7	NW_020170512.1	+	99321	101910	316	sense-overlapping
circRNA_1448|NW_020170513.1:72484_74566_-	0	20	NW_020170513.1	-	72484	74566	915	sense-overlapping
circRNA_1449|NW_020170513.1:150516_151815_-	0	32	NW_020170513.1	-	150516	151815	592	sense-overlapping
circRNA_1450|NW_020170513.1:153989_158203_-	0	8	NW_020170513.1	-	153989	158203	1242	sense-overlapping
circRNA_1451|NW_020170514.1:127624_127892_-	348	1449	NW_020170514.1	-	127624	127892	184	sense-overlapping
circRNA_1452|NW_020170514.1:127624_127947_-	11	11	NW_020170514.1	-	127624	127947	239	sense-overlapping
circRNA_1453|NW_020170514.1:178913_179114_+	0	15	NW_020170514.1	+	178913	179114	202	exonic
circRNA_1454|NW_020170515.1:55349_59701_+	0	8	NW_020170515.1	+	55349	59701	1458	sense-overlapping
circRNA_1455|NW_020170515.1:207576_208161_+	0	37	NW_020170515.1	+	207576	208161	512	sense-overlapping
circRNA_1456|NW_020170516.1:68871_69159_-	0	12	NW_020170516.1	-	68871	69159	289	exonic
circRNA_1457|NW_020170518.1:489_883_-	10	0	NW_020170518.1	-	489	883	395	sense-overlapping
circRNA_1458|NW_020170518.1:37919_38693_+	0	6	NW_020170518.1	+	37919	38693	393	sense-overlapping
circRNA_1459|NW_020170518.1:55591_56076_+	10	0	NW_020170518.1	+	55591	56076	486	intergenic
circRNA_1460|NW_020170518.1:128886_129863_-	0	5	NW_020170518.1	-	128886	129863	898	sense-overlapping
circRNA_1461|NW_020170518.1:135418_136101_-	0	11	NW_020170518.1	-	135418	136101	625	sense-overlapping
circRNA_1462|NW_020170518.1:135717_136101_-	0	10	NW_020170518.1	-	135717	136101	385	exonic
circRNA_1463|NW_020170519.1:90297_90582_+	14	0	NW_020170519.1	+	90297	90582	258	sense-overlapping
circRNA_1464|NW_020170519.1:90311_90582_+	0	11	NW_020170519.1	+	90311	90582	244	sense-overlapping
circRNA_1465|NW_020170519.1:90352_90582_+	14	16	NW_020170519.1	+	90352	90582	203	sense-overlapping
circRNA_1466|NW_020170519.1:90404_90582_+	22	0	NW_020170519.1	+	90404	90582	179	exonic
circRNA_1467|NW_020170520.1:14228_15575_-	16	0	NW_020170520.1	-	14228	15575	993	sense-overlapping
circRNA_1468|NW_020170521.1:147331_148081_-	0	20	NW_020170521.1	-	147331	148081	408	sense-overlapping
circRNA_1469|NW_020170521.1:155896_157833_-	0	13	NW_020170521.1	-	155896	157833	897	sense-overlapping
circRNA_1470|NW_020170521.1:155896_157835_-	0	20	NW_020170521.1	-	155896	157835	899	sense-overlapping
circRNA_1471|NW_020170521.1:191793_194165_-	0	9	NW_020170521.1	-	191793	194165	1461	sense-overlapping
circRNA_1472|NW_020170522.1:70067_70396_+	5	0	NW_020170522.1	+	70067	70396	306	sense-overlapping
circRNA_1473|NW_020170522.1:70067_70621_+	0	13	NW_020170522.1	+	70067	70621	450	sense-overlapping
circRNA_1474|NW_020170523.1:42750_44654_-	0	4	NW_020170523.1	-	42750	44654	538	sense-overlapping
circRNA_1475|NW_020170523.1:70354_71396_+	0	11	NW_020170523.1	+	70354	71396	767	sense-overlapping
circRNA_1476|NW_020170524.1:54267_54481_+	14	0	NW_020170524.1	+	54267	54481	215	exonic
circRNA_1477|NW_020170524.1:97162_97427_+	0	21	NW_020170524.1	+	97162	97427	266	exonic
circRNA_1478|NW_020170526.1:27781_28085_-	0	7	NW_020170526.1	-	27781	28085	235	sense-overlapping
circRNA_1479|NW_020170526.1:138587_139102_+	0	22	NW_020170526.1	+	138587	139102	516	exonic
circRNA_1480|NW_020170528.1:25958_31324_+	0	9	NW_020170528.1	+	25958	31324	1681	sense-overlapping
circRNA_1481|NW_020170528.1:146103_146373_+	0	10	NW_020170528.1	+	146103	146373	271	exonic
circRNA_1482|NW_020170530.1:46590_48462_+	0	3	NW_020170530.1	+	46590	48462	558	sense-overlapping
circRNA_1483|NW_020170530.1:46801_48462_+	0	13	NW_020170530.1	+	46801	48462	472	sense-overlapping
circRNA_1484|NW_020170530.1:48244_48462_+	0	20	NW_020170530.1	+	48244	48462	219	exonic
circRNA_1485|NW_020170530.1:107199_107807_+	0	18	NW_020170530.1	+	107199	107807	399	sense-overlapping
circRNA_1486|NW_020170530.1:131900_133072_+	0	26	NW_020170530.1	+	131900	133072	1173	intronic
circRNA_1487|NW_020170530.1:133680_136224_+	0	8	NW_020170530.1	+	133680	136224	773	sense-overlapping
circRNA_1488|NW_020170531.1:8056_8695_-	0	12	NW_020170531.1	-	8056	8695	389	sense-overlapping
circRNA_1489|NW_020170531.1:37610_38731_+	0	10	NW_020170531.1	+	37610	38731	706	sense-overlapping
circRNA_1490|NW_020170531.1:96695_98138_+	0	11	NW_020170531.1	+	96695	98138	376	sense-overlapping
circRNA_1491|NW_020170535.1:9784_11657_-	0	7	NW_020170535.1	-	9784	11657	667	sense-overlapping
circRNA_1492|NW_020170535.1:42054_42491_+	17	0	NW_020170535.1	+	42054	42491	438	sense-overlapping
circRNA_1493|NW_020170535.1:42054_42815_+	0	13	NW_020170535.1	+	42054	42815	597	sense-overlapping
circRNA_1494|NW_020170535.1:42199_42815_+	0	5	NW_020170535.1	+	42199	42815	452	sense-overlapping
circRNA_1495|NW_020170535.1:47256_47690_+	12	0	NW_020170535.1	+	47256	47690	435	exonic
circRNA_1496|NW_020170536.1:27153_28254_+	16	0	NW_020170536.1	+	27153	28254	429	sense-overlapping
circRNA_1497|NW_020170537.1:53847_55011_+	0	10	NW_020170537.1	+	53847	55011	439	sense-overlapping
circRNA_1498|NW_020170538.1:17002_17436_-	0	12	NW_020170538.1	-	17002	17436	354	sense-overlapping
circRNA_1499|NW_020170538.1:120506_121519_-	16	22	NW_020170538.1	-	120506	121519	472	sense-overlapping
circRNA_1500|NW_020170539.1:41504_41892_+	0	18	NW_020170539.1	+	41504	41892	311	sense-overlapping
circRNA_1501|NW_020170539.1:52149_57316_-	0	4	NW_020170539.1	-	52149	57316	2624	sense-overlapping
circRNA_1502|NW_020170539.1:64362_64611_-	0	3	NW_020170539.1	-	64362	64611	250	exonic
circRNA_1503|NW_020170539.1:147930_148382_-	0	15	NW_020170539.1	-	147930	148382	453	exonic
circRNA_1504|NW_020170540.1:30749_31180_-	0	4	NW_020170540.1	-	30749	31180	358	sense-overlapping
circRNA_1505|NW_020170540.1:30996_31180_-	11	0	NW_020170540.1	-	30996	31180	185	exonic
circRNA_1506|NW_020170541.1:8752_9006_+	12	0	NW_020170541.1	+	8752	9006	255	exonic
circRNA_1507|NW_020170541.1:31323_31712_+	0	12	NW_020170541.1	+	31323	31712	390	exonic
circRNA_1508|NW_020170542.1:25602_26116_-	9	0	NW_020170542.1	-	25602	26116	515	sense-overlapping
circRNA_1509|NW_020170542.1:138518_140947_-	0	8	NW_020170542.1	-	138518	140947	987	sense-overlapping
circRNA_1510|NW_020170542.1:151343_151653_+	21	9	NW_020170542.1	+	151343	151653	237	sense-overlapping
circRNA_1511|NW_020170543.1:16946_22331_-	0	19	NW_020170543.1	-	16946	22331	1019	sense-overlapping
circRNA_1512|NW_020170543.1:112256_112995_-	0	9	NW_020170543.1	-	112256	112995	257	sense-overlapping
circRNA_1513|NW_020170543.1:137404_138620_+	0	15	NW_020170543.1	+	137404	138620	322	sense-overlapping
circRNA_1514|NW_020170544.1:14307_14989_-	14	0	NW_020170544.1	-	14307	14989	604	sense-overlapping
circRNA_1515|NW_020170545.1:53830_53998_+	9	0	NW_020170545.1	+	53830	53998	169	exonic
circRNA_1516|NW_020170548.1:128308_132832_-	9	0	NW_020170548.1	-	128308	132832	3476	sense-overlapping
circRNA_1517|NW_020170549.1:32690_33008_+	0	9	NW_020170549.1	+	32690	33008	319	exonic
circRNA_1518|NW_020170551.1:50317_54018_+	230	415	NW_020170551.1	+	50317	54018	601	sense-overlapping
circRNA_1519|NW_020170551.1:99603_100203_+	0	10	NW_020170551.1	+	99603	100203	601	sense-overlapping
circRNA_1520|NW_020170552.1:42778_43246_-	0	7	NW_020170552.1	-	42778	43246	469	exonic
circRNA_1521|NW_020170552.1:54357_55961_-	0	12	NW_020170552.1	-	54357	55961	763	sense-overlapping
circRNA_1522|NW_020170552.1:66892_68569_+	0	8	NW_020170552.1	+	66892	68569	319	sense-overlapping
circRNA_1523|NW_020170553.1:79047_81156_-	0	9	NW_020170553.1	-	79047	81156	1807	sense-overlapping
circRNA_1524|NW_020170554.1:7169_8687_+	7	0	NW_020170554.1	+	7169	8687	1477	sense-overlapping
circRNA_1525|NW_020170554.1:8887_9824_+	10	0	NW_020170554.1	+	8887	9824	938	intergenic
circRNA_1526|NW_020170559.1:30774_31094_+	18	0	NW_020170559.1	+	30774	31094	321	intergenic
circRNA_1527|NW_020170560.1:49492_52208_+	0	59	NW_020170560.1	+	49492	52208	1706	sense-overlapping
circRNA_1528|NW_020170560.1:49492_58100_+	8	15	NW_020170560.1	+	49492	58100	8525	sense-overlapping
circRNA_1529|NW_020170560.1:49492_64153_+	0	10	NW_020170560.1	+	49492	64153	9789	sense-overlapping
circRNA_1530|NW_020170560.1:63881_64153_+	0	13	NW_020170560.1	+	63881	64153	273	exonic
circRNA_1531|NW_020170561.1:115150_115317_+	10	0	NW_020170561.1	+	115150	115317	168	exonic
circRNA_1532|NW_020170562.1:70628_74574_-	0	22	NW_020170562.1	-	70628	74574	1502	sense-overlapping
circRNA_1533|NW_020170564.1:13401_13619_+	0	23	NW_020170564.1	+	13401	13619	219	exonic
circRNA_1534|NW_020170567.1:15270_15493_-	7	0	NW_020170567.1	-	15270	15493	224	exonic
circRNA_1535|NW_020170567.1:20183_21250_+	30	15	NW_020170567.1	+	20183	21250	786	sense-overlapping
circRNA_1536|NW_020170567.1:68562_74983_+	0	11	NW_020170567.1	+	68562	74983	1498	sense-overlapping
circRNA_1537|NW_020170567.1:78960_79505_+	0	6	NW_020170567.1	+	78960	79505	546	exonic
circRNA_1538|NW_020170567.1:107402_113358_+	0	8	NW_020170567.1	+	107402	113358	846	sense-overlapping
circRNA_1539|NW_020170567.1:107402_119655_+	0	5	NW_020170567.1	+	107402	119655	7143	sense-overlapping
circRNA_1540|NW_020170570.1:98488_98689_+	0	9	NW_020170570.1	+	98488	98689	202	exonic
circRNA_1541|NW_020170570.1:104492_104769_+	0	13	NW_020170570.1	+	104492	104769	278	exonic
circRNA_1542|NW_020170570.1:104830_105115_+	0	12	NW_020170570.1	+	104830	105115	286	exonic
circRNA_1543|NW_020170573.1:35410_41243_+	10	0	NW_020170573.1	+	35410	41243	936	sense-overlapping
circRNA_1544|NW_020170574.1:59902_61692_+	18	10	NW_020170574.1	+	59902	61692	663	sense-overlapping
circRNA_1545|NW_020170574.1:79666_80054_-	9	6	NW_020170574.1	-	79666	80054	307	sense-overlapping
circRNA_1546|NW_020170574.1:85670_86120_-	0	28	NW_020170574.1	-	85670	86120	367	sense-overlapping
circRNA_1547|NW_020170575.1:39264_39639_+	0	6	NW_020170575.1	+	39264	39639	376	sense-overlapping
circRNA_1548|NW_020170575.1:48645_54805_-	0	24	NW_020170575.1	-	48645	54805	671	sense-overlapping
circRNA_1549|NW_020170578.1:11051_11358_-	0	9	NW_020170578.1	-	11051	11358	214	sense-overlapping
circRNA_1550|NW_020170579.1:44594_45024_+	0	5	NW_020170579.1	+	44594	45024	431	sense-overlapping
circRNA_1551|NW_020170583.1:3216_3435_+	0	11	NW_020170583.1	+	3216	3435	220	exonic
circRNA_1552|NW_020170583.1:37139_38545_+	0	8	NW_020170583.1	+	37139	38545	894	sense-overlapping
circRNA_1553|NW_020170584.1:16594_16819_+	0	7	NW_020170584.1	+	16594	16819	226	exonic
circRNA_1554|NW_020170584.1:39671_41268_+	0	8	NW_020170584.1	+	39671	41268	209	sense-overlapping
circRNA_1555|NW_020170584.1:39671_41468_+	17	0	NW_020170584.1	+	39671	41468	362	sense-overlapping
circRNA_1556|NW_020170584.1:39671_44747_+	0	20	NW_020170584.1	+	39671	44747	1174	sense-overlapping
circRNA_1557|NW_020170584.1:49982_50448_-	0	23	NW_020170584.1	-	49982	50448	349	sense-overlapping
circRNA_1558|NW_020170584.1:64142_64521_+	0	10	NW_020170584.1	+	64142	64521	308	sense-overlapping
circRNA_1559|NW_020170584.1:84544_85126_-	0	15	NW_020170584.1	-	84544	85126	295	sense-overlapping
circRNA_1560|NW_020170586.1:33315_33674_-	0	7	NW_020170586.1	-	33315	33674	360	intergenic
circRNA_1561|NW_020170586.1:56983_58290_-	13	0	NW_020170586.1	-	56983	58290	388	sense-overlapping
circRNA_1562|NW_020170587.1:29889_31631_-	0	11	NW_020170587.1	-	29889	31631	1743	intergenic
circRNA_1563|NW_020170592.1:7472_7942_+	0	31	NW_020170592.1	+	7472	7942	264	sense-overlapping
circRNA_1564|NW_020170592.1:10575_11827_+	0	9	NW_020170592.1	+	10575	11827	393	sense-overlapping
circRNA_1565|NW_020170592.1:45274_45636_+	0	22	NW_020170592.1	+	45274	45636	363	exonic
circRNA_1566|NW_020170596.1:70598_70792_+	0	17	NW_020170596.1	+	70598	70792	195	exonic
circRNA_1567|NW_020170599.1:8338_8817_-	0	8	NW_020170599.1	-	8338	8817	480	exonic
circRNA_1568|NW_020170599.1:40465_42175_-	0	13	NW_020170599.1	-	40465	42175	1711	intergenic
circRNA_1569|NW_020170605.1:62212_63146_-	0	44	NW_020170605.1	-	62212	63146	935	intergenic
circRNA_1570|NW_020170607.1:43926_49617_+	0	26	NW_020170607.1	+	43926	49617	1489	sense-overlapping
circRNA_1571|NW_020170611.1:40922_42012_-	0	10	NW_020170611.1	-	40922	42012	299	sense-overlapping
circRNA_1572|NW_020170614.1:929_1817_-	0	27	NW_020170614.1	-	929	1817	889	antisense
circRNA_1573|NW_020170614.1:1700_2322_-	0	16	NW_020170614.1	-	1700	2322	623	antisense
circRNA_1574|NW_020170615.1:4298_10105_+	0	8	NW_020170615.1	+	4298	10105	1969	sense-overlapping
circRNA_1575|NW_020170615.1:8494_10105_+	0	14	NW_020170615.1	+	8494	10105	763	sense-overlapping
circRNA_1576|NW_020170615.1:64769_65366_+	0	12	NW_020170615.1	+	64769	65366	220	sense-overlapping
circRNA_1577|NW_020170616.1:7731_10259_+	4	0	NW_020170616.1	+	7731	10259	650	sense-overlapping
circRNA_1578|NW_020170622.1:28532_32134_+	0	19	NW_020170622.1	+	28532	32134	3603	antisense
circRNA_1579|NW_020170626.1:38281_40719_-	0	14	NW_020170626.1	-	38281	40719	2439	sense-overlapping
circRNA_1580|NW_020170629.1:16153_16470_+	0	26	NW_020170629.1	+	16153	16470	318	sense-overlapping
circRNA_1581|NW_020170636.1:4545_6277_+	0	4	NW_020170636.1	+	4545	6277	385	sense-overlapping
circRNA_1582|NW_020170639.1:23153_23413_-	22	69	NW_020170639.1	-	23153	23413	261	exonic
circRNA_1583|NW_020170646.1:14697_18078_+	0	10	NW_020170646.1	+	14697	18078	3382	sense-overlapping
circRNA_1584|NW_020170646.1:16147_18078_+	0	10	NW_020170646.1	+	16147	18078	1932	sense-overlapping
circRNA_1585|NW_020170662.1:9801_10486_+	11	0	NW_020170662.1	+	9801	10486	686	intergenic
circRNA_1586|NW_020170675.1:214_29869_-	0	24	NW_020170675.1	-	214	29869	24763	sense-overlapping
circRNA_1587|NW_020170675.1:21600_22354_-	0	10	NW_020170675.1	-	21600	22354	366	sense-overlapping
circRNA_1588|NW_020170675.1:28140_28902_-	0	14	NW_020170675.1	-	28140	28902	218	sense-overlapping
circRNA_1589|NW_020170683.1:466_770_+	9	16	NW_020170683.1	+	466	770	233	sense-overlapping
circRNA_1590|NW_020170683.1:466_2618_+	0	39	NW_020170683.1	+	466	2618	292	sense-overlapping
circRNA_1591|NW_020170683.1:10983_13486_+	0	11	NW_020170683.1	+	10983	13486	520	sense-overlapping
circRNA_1592|NW_020170701.1:30_22111_-	84	0	NW_020170701.1	-	30	22111	17019	sense-overlapping
circRNA_1593|NW_020170703.1:339_741_-	0	21	NW_020170703.1	-	339	741	403	sense-overlapping
circRNA_1594|NW_020170703.1:1917_4112_-	0	31	NW_020170703.1	-	1917	4112	1767	sense-overlapping
circRNA_1595|NW_020170723.1:7469_7923_-	0	12	NW_020170723.1	-	7469	7923	455	intergenic
circRNA_1596|NW_020170724.1:6026_7848_+	0	15	NW_020170724.1	+	6026	7848	194	sense-overlapping
circRNA_1597|NW_020170724.1:6026_11753_+	29	22	NW_020170724.1	+	6026	11753	557	sense-overlapping
circRNA_1598|NW_020170738.1:10351_10940_+	0	5	NW_020170738.1	+	10351	10940	382	antisense
circRNA_1599|NW_020170738.1:10904_11476_+	8	0	NW_020170738.1	+	10904	11476	573	antisense
circRNA_1600|NW_020170742.1:11870_12393_-	86	210	NW_020170742.1	-	11870	12393	285	sense-overlapping
circRNA_1601|NW_020170773.1:485_748_-	0	12	NW_020170773.1	-	485	748	264	exonic
circRNA_1602|NW_020170773.1:485_1470_-	19	86	NW_020170773.1	-	485	1470	297	sense-overlapping
circRNA_1603|NW_020170808.1:2762_3289_-	0	12	NW_020170808.1	-	2762	3289	416	sense-overlapping
circRNA_1604|NW_020170808.1:2957_3289_-	0	6	NW_020170808.1	-	2957	3289	292	sense-overlapping
circRNA_1605|NW_020170985.1:710_1001_+	0	18	NW_020170985.1	+	710	1001	292	sense-overlapping
circRNA_1606|NW_020171154.1:53_308_+	0	2	NW_020171154.1	+	53	308	256	intergenic
