# Supplementary material for: Comprehensive Analysis of Non-coding RNA Profiles of Exosome-Like Vesicles From the Protoscoleces and Hydatid Cyst Fluid of Echinococcus granulosus
Source: Front Cell Infect Microbiol. 2020 Jul 22;10:316. doi: 10.3389/fcimb.2020.00316 (PMC7387405; doi:10.3389/fcimb.2020.00316)
Supplement: Supplementary Table 7 — The host target genes of the 20 most abundant miRNAs in PSC-ELVs. (XLSX 280 kb). [file Table_7.xls]

## Sheet: Target genes
Supplementary Table 7 The target genes of the 20 most abundant miRNAs in PSC-ELVs
miRNA	Transcript	Strand	Transcript length	Position	gene	Dbxref	product	GO_id	GO_term	pathway	pathway_description
egr-bantam-3p	NM_001372.3	31167	13750	10864	DNAH9	GeneID:1770,Genbank:NM_001372.3,HGNC:HGNC:2953,MIM:603330	dynein axonemal heavy chain 9	GO:0003341,GO:0005524,GO:0005874,GO:0005930,GO:0008569,GO:0030030,GO:0030286,GO:0031514,GO:0045503,GO:0045505,GO:0051959	cilium movement|ATP binding|microtubule|axoneme|ATP-dependent microtubule motor activity, minus-end-directed|cell projection organization|dynein complex|motile cilium|dynein light chain binding|dynein intermediate chain binding|dynein light intermediate chain binding	path:hsa05016	Huntington disease
egr-bantam-3p	XM_011523703.2	69452	14176	10825	DNAH9	GeneID:1770,Genbank:NM_001372.3,HGNC:HGNC:2953,MIM:603330	dynein axonemal heavy chain 9	GO:0003341,GO:0005524,GO:0005874,GO:0005930,GO:0008569,GO:0030030,GO:0030286,GO:0031514,GO:0045503,GO:0045505,GO:0051959	cilium movement|ATP binding|microtubule|axoneme|ATP-dependent microtubule motor activity, minus-end-directed|cell projection organization|dynein complex|motile cilium|dynein light chain binding|dynein intermediate chain binding|dynein light intermediate chain binding	path:hsa05016	Huntington disease
egr-bantam-3p	XM_017015415.1	93234	2389	2320	LOC101930307	GeneID:101930307,Genbank:XM_017015419.1	uncharacterized LOC101930307	GO:0003677,GO:0005634,GO:0006351,GO:0006355,GO:0046872	DNA binding|nucleus|transcription, DNA-templated|regulation of transcription, DNA-templated|metal ion binding
egr-bantam-3p	XM_017015417.1	93235	2350	2281	LOC101930307	GeneID:101930307,Genbank:XM_017015419.1	uncharacterized LOC101930307	GO:0003677,GO:0005634,GO:0006351,GO:0006355,GO:0046872	DNA binding|nucleus|transcription, DNA-templated|regulation of transcription, DNA-templated|metal ion binding
egr-bantam-3p	XM_017015418.1	93236	2347	2278	LOC101930307	GeneID:101930307,Genbank:XM_017015419.1	uncharacterized LOC101930307	GO:0003677,GO:0005634,GO:0006351,GO:0006355,GO:0046872	DNA binding|nucleus|transcription, DNA-templated|regulation of transcription, DNA-templated|metal ion binding
egr-bantam-3p	XM_017015419.1	93237	3181	3112	LOC101930307	GeneID:101930307,Genbank:XM_017015419.1	uncharacterized LOC101930307	GO:0003677,GO:0005634,GO:0006351,GO:0006355,GO:0046872	DNA binding|nucleus|transcription, DNA-templated|regulation of transcription, DNA-templated|metal ion binding
egr-bantam-3p	XM_017015421.1	93238	2311	2242	LOC101930307	GeneID:101930307,Genbank:XM_017015419.1	uncharacterized LOC101930307	GO:0003677,GO:0005634,GO:0006351,GO:0006355,GO:0046872	DNA binding|nucleus|transcription, DNA-templated|regulation of transcription, DNA-templated|metal ion binding
egr-bantam-3p	XM_017015427.1	93240	2230	2161	LOC101930307	GeneID:101930307,Genbank:XM_017015419.1	uncharacterized LOC101930307	GO:0003677,GO:0005634,GO:0006351,GO:0006355,GO:0046872	DNA binding|nucleus|transcription, DNA-templated|regulation of transcription, DNA-templated|metal ion binding
egr-bantam-3p	XM_017015431.1	93241	2426	2357	LOC101930307	GeneID:101930307,Genbank:XM_017015419.1	uncharacterized LOC101930307	GO:0003677,GO:0005634,GO:0006351,GO:0006355,GO:0046872	DNA binding|nucleus|transcription, DNA-templated|regulation of transcription, DNA-templated|metal ion binding
egr-bantam-3p	XM_017015439.1	93242	2044	1975	LOC101930307	GeneID:101930307,Genbank:XM_017015419.1	uncharacterized LOC101930307	GO:0003677,GO:0005634,GO:0006351,GO:0006355,GO:0046872	DNA binding|nucleus|transcription, DNA-templated|regulation of transcription, DNA-templated|metal ion binding
egr-bantam-3p	XM_017015440.2	93243	2836	2767	LOC101930307	GeneID:101930307,Genbank:XM_017015419.1	uncharacterized LOC101930307	GO:0003677,GO:0005634,GO:0006351,GO:0006355,GO:0046872	DNA binding|nucleus|transcription, DNA-templated|regulation of transcription, DNA-templated|metal ion binding
egr-bantam-3p	XM_017015441.1	93244	2309	2240	LOC101930307	GeneID:101930307,Genbank:XM_017015419.1	uncharacterized LOC101930307	GO:0003677,GO:0005634,GO:0006351,GO:0006355,GO:0046872	DNA binding|nucleus|transcription, DNA-templated|regulation of transcription, DNA-templated|metal ion binding
egr-bantam-3p	XM_017015452.1	93245	2679	2610	LOC101930307	GeneID:101930307,Genbank:XM_017015419.1	uncharacterized LOC101930307	GO:0003677,GO:0005634,GO:0006351,GO:0006355,GO:0046872	DNA binding|nucleus|transcription, DNA-templated|regulation of transcription, DNA-templated|metal ion binding
egr-bantam-3p	XM_017015453.1	93246	2486	2417	LOC101930307	GeneID:101930307,Genbank:XM_017015419.1	uncharacterized LOC101930307	GO:0003677,GO:0005634,GO:0006351,GO:0006355,GO:0046872	DNA binding|nucleus|transcription, DNA-templated|regulation of transcription, DNA-templated|metal ion binding
egr-bantam-3p	XM_017015454.1	93247	2478	2409	LOC101930307	GeneID:101930307,Genbank:XM_017015419.1	uncharacterized LOC101930307	GO:0003677,GO:0005634,GO:0006351,GO:0006355,GO:0046872	DNA binding|nucleus|transcription, DNA-templated|regulation of transcription, DNA-templated|metal ion binding
egr-bantam-3p	XM_017015457.1	93249	2154	2085	LOC101930307	GeneID:101930307,Genbank:XM_017015419.1	uncharacterized LOC101930307	GO:0003677,GO:0005634,GO:0006351,GO:0006355,GO:0046872	DNA binding|nucleus|transcription, DNA-templated|regulation of transcription, DNA-templated|metal ion binding
egr-bantam-3p	XM_017024292.2	100101	14059	10708	DNAH9	GeneID:1770,Genbank:NM_001372.3,HGNC:HGNC:2953,MIM:603330	dynein axonemal heavy chain 9	GO:0003341,GO:0005524,GO:0005874,GO:0005930,GO:0008569,GO:0030030,GO:0030286,GO:0031514,GO:0045503,GO:0045505,GO:0051959	cilium movement|ATP binding|microtubule|axoneme|ATP-dependent microtubule motor activity, minus-end-directed|cell projection organization|dynein complex|motile cilium|dynein light chain binding|dynein intermediate chain binding|dynein light intermediate chain binding	path:hsa05016	Huntington disease
egr-bantam-3p	XM_017024293.1	100102	12123	8772	DNAH9	GeneID:1770,Genbank:NM_001372.3,HGNC:HGNC:2953,MIM:603330	dynein axonemal heavy chain 9	GO:0003341,GO:0005524,GO:0005874,GO:0005930,GO:0008569,GO:0030030,GO:0030286,GO:0031514,GO:0045503,GO:0045505,GO:0051959	cilium movement|ATP binding|microtubule|axoneme|ATP-dependent microtubule motor activity, minus-end-directed|cell projection organization|dynein complex|motile cilium|dynein light chain binding|dynein intermediate chain binding|dynein light intermediate chain binding	path:hsa05016	Huntington disease
egr-bantam-3p	XM_024447737.1	106583	2349	2280	LOC101930307	GeneID:101930307,Genbank:XM_017015419.1	uncharacterized LOC101930307	GO:0003677,GO:0005634,GO:0006351,GO:0006355,GO:0046872	DNA binding|nucleus|transcription, DNA-templated|regulation of transcription, DNA-templated|metal ion binding
egr-bantam-3p	XM_024447739.1	106585	2194	2125	LOC101930307	GeneID:101930307,Genbank:XM_017015419.1	uncharacterized LOC101930307	GO:0003677,GO:0005634,GO:0006351,GO:0006355,GO:0046872	DNA binding|nucleus|transcription, DNA-templated|regulation of transcription, DNA-templated|metal ion binding
egr-bantam-3p	XM_024447740.1	106586	2274	2205	LOC101930307	GeneID:101930307,Genbank:XM_017015419.1	uncharacterized LOC101930307	GO:0003677,GO:0005634,GO:0006351,GO:0006355,GO:0046872	DNA binding|nucleus|transcription, DNA-templated|regulation of transcription, DNA-templated|metal ion binding
egr-bantam-3p	XM_024447741.1	106587	2232	2163	LOC101930307	GeneID:101930307,Genbank:XM_017015419.1	uncharacterized LOC101930307	GO:0003677,GO:0005634,GO:0006351,GO:0006355,GO:0046872	DNA binding|nucleus|transcription, DNA-templated|regulation of transcription, DNA-templated|metal ion binding
egr-bantam-3p	XM_024447742.1	106588	2232	2163	LOC101930307	GeneID:101930307,Genbank:XM_017015419.1	uncharacterized LOC101930307	GO:0003677,GO:0005634,GO:0006351,GO:0006355,GO:0046872	DNA binding|nucleus|transcription, DNA-templated|regulation of transcription, DNA-templated|metal ion binding
egr-bantam-3p	XM_024447743.1	106589	2187	2118	LOC101930307	GeneID:101930307,Genbank:XM_017015419.1	uncharacterized LOC101930307	GO:0003677,GO:0005634,GO:0006351,GO:0006355,GO:0046872	DNA binding|nucleus|transcription, DNA-templated|regulation of transcription, DNA-templated|metal ion binding
egr-bantam-3p	XM_024447744.1	106590	2908	2839	LOC101930307	GeneID:101930307,Genbank:XM_017015419.1	uncharacterized LOC101930307	GO:0003677,GO:0005634,GO:0006351,GO:0006355,GO:0046872	DNA binding|nucleus|transcription, DNA-templated|regulation of transcription, DNA-templated|metal ion binding
egr-bantam-3p	XM_024447745.1	106591	2312	2243	LOC101930307	GeneID:101930307,Genbank:XM_017015419.1	uncharacterized LOC101930307	GO:0003677,GO:0005634,GO:0006351,GO:0006355,GO:0046872	DNA binding|nucleus|transcription, DNA-templated|regulation of transcription, DNA-templated|metal ion binding
egr-bantam-3p	XM_024447746.1	106592	2115	2046	LOC101930307	GeneID:101930307,Genbank:XM_017015419.1	uncharacterized LOC101930307	GO:0003677,GO:0005634,GO:0006351,GO:0006355,GO:0046872	DNA binding|nucleus|transcription, DNA-templated|regulation of transcription, DNA-templated|metal ion binding
egr-bantam-3p	XM_024447747.1	106593	2270	2201	LOC101930307	GeneID:101930307,Genbank:XM_017015419.1	uncharacterized LOC101930307	GO:0003677,GO:0005634,GO:0006351,GO:0006355,GO:0046872	DNA binding|nucleus|transcription, DNA-templated|regulation of transcription, DNA-templated|metal ion binding
egr-bantam-3p	XM_024447748.1	106594	2521	2452	LOC101930307	GeneID:101930307,Genbank:XM_017015419.1	uncharacterized LOC101930307	GO:0003677,GO:0005634,GO:0006351,GO:0006355,GO:0046872	DNA binding|nucleus|transcription, DNA-templated|regulation of transcription, DNA-templated|metal ion binding
egr-bantam-3p	XM_024447749.1	106595	2330	2261	LOC101930307	GeneID:101930307,Genbank:XM_017015419.1	uncharacterized LOC101930307	GO:0003677,GO:0005634,GO:0006351,GO:0006355,GO:0046872	DNA binding|nucleus|transcription, DNA-templated|regulation of transcription, DNA-templated|metal ion binding
egr-bantam-3p	XM_024447750.1	106596	2433	2364	LOC101930307	GeneID:101930307,Genbank:XM_017015419.1	uncharacterized LOC101930307	GO:0003677,GO:0005634,GO:0006351,GO:0006355,GO:0046872	DNA binding|nucleus|transcription, DNA-templated|regulation of transcription, DNA-templated|metal ion binding
egr-miR-281-3p	NM_001282716.1	16031	4313	1701	STAG3	GeneID:10734,Genbank:XM_017011685.1,HGNC:HGNC:11356,MIM:608489	stromal antigen 3	GO:0000775,GO:0000795,GO:0005615,GO:0005634,GO:0007130,GO:0030893	chromosome, centromeric region|synaptonemal complex|extracellular space|nucleus|synaptonemal complex assembly|meiotic cohesin complex	path:hsa04114	Oocyte meiosis
egr-miR-281-3p	NM_001282717.1	16032	4397	1782	STAG3	GeneID:10734,Genbank:XM_017011685.1,HGNC:HGNC:11356,MIM:608489	stromal antigen 3	GO:0000775,GO:0000795,GO:0005615,GO:0005634,GO:0007130,GO:0030893	chromosome, centromeric region|synaptonemal complex|extracellular space|nucleus|synaptonemal complex assembly|meiotic cohesin complex	path:hsa04114	Oocyte meiosis
egr-miR-281-3p	NM_001282718.1	16033	4187	1575	STAG3	GeneID:10734,Genbank:XM_017011685.1,HGNC:HGNC:11356,MIM:608489	stromal antigen 3	GO:0000775,GO:0000795,GO:0005615,GO:0005634,GO:0007130,GO:0030893	chromosome, centromeric region|synaptonemal complex|extracellular space|nucleus|synaptonemal complex assembly|meiotic cohesin complex	path:hsa04114	Oocyte meiosis
egr-miR-281-3p	NM_012447.3	36974	4394	1782	STAG3	GeneID:10734,Genbank:XM_017011685.1,HGNC:HGNC:11356,MIM:608489	stromal antigen 3	GO:0000775,GO:0000795,GO:0005615,GO:0005634,GO:0007130,GO:0030893	chromosome, centromeric region|synaptonemal complex|extracellular space|nucleus|synaptonemal complex assembly|meiotic cohesin complex	path:hsa04114	Oocyte meiosis
egr-miR-281-3p	XM_011515742.1	65286	4347	1749	STAG3	GeneID:10734,Genbank:XM_017011685.1,HGNC:HGNC:11356,MIM:608489	stromal antigen 3	GO:0000775,GO:0000795,GO:0005615,GO:0005634,GO:0007130,GO:0030893	chromosome, centromeric region|synaptonemal complex|extracellular space|nucleus|synaptonemal complex assembly|meiotic cohesin complex	path:hsa04114	Oocyte meiosis
egr-miR-281-3p	XM_011531269.2	73538	9693	49	ADGRG4	GeneID:139378,Genbank:NM_153834.3,HGNC:HGNC:18992	adhesion G protein-coupled receptor G4	GO:0004930,GO:0007166,GO:0007186,GO:0016021	G-protein coupled receptor activity|cell surface receptor signaling pathway|G-protein coupled receptor signaling pathway|integral component of membrane
egr-miR-281-3p	XM_017011683.2	90457	3922	1594	STAG3	GeneID:10734,Genbank:XM_017011685.1,HGNC:HGNC:11356,MIM:608489	stromal antigen 3	GO:0000775,GO:0000795,GO:0005615,GO:0005634,GO:0007130,GO:0030893	chromosome, centromeric region|synaptonemal complex|extracellular space|nucleus|synaptonemal complex assembly|meiotic cohesin complex	path:hsa04114	Oocyte meiosis
egr-miR-281-3p	XM_017011684.1	90458	4077	1749	STAG3	GeneID:10734,Genbank:XM_017011685.1,HGNC:HGNC:11356,MIM:608489	stromal antigen 3	GO:0000775,GO:0000795,GO:0005615,GO:0005634,GO:0007130,GO:0030893	chromosome, centromeric region|synaptonemal complex|extracellular space|nucleus|synaptonemal complex assembly|meiotic cohesin complex	path:hsa04114	Oocyte meiosis
egr-miR-281-3p	XM_017011685.1	90459	4190	1862	STAG3	GeneID:10734,Genbank:XM_017011685.1,HGNC:HGNC:11356,MIM:608489	stromal antigen 3	GO:0000775,GO:0000795,GO:0005615,GO:0005634,GO:0007130,GO:0030893	chromosome, centromeric region|synaptonemal complex|extracellular space|nucleus|synaptonemal complex assembly|meiotic cohesin complex	path:hsa04114	Oocyte meiosis
egr-miR-281-3p	XM_017011686.2	90460	3919	1594	STAG3	GeneID:10734,Genbank:XM_017011685.1,HGNC:HGNC:11356,MIM:608489	stromal antigen 3	GO:0000775,GO:0000795,GO:0005615,GO:0005634,GO:0007130,GO:0030893	chromosome, centromeric region|synaptonemal complex|extracellular space|nucleus|synaptonemal complex assembly|meiotic cohesin complex	path:hsa04114	Oocyte meiosis
egr-miR-281-3p	XM_017011687.1	90461	3780	1455	STAG3	GeneID:10734,Genbank:XM_017011685.1,HGNC:HGNC:11356,MIM:608489	stromal antigen 3	GO:0000775,GO:0000795,GO:0005615,GO:0005634,GO:0007130,GO:0030893	chromosome, centromeric region|synaptonemal complex|extracellular space|nucleus|synaptonemal complex assembly|meiotic cohesin complex	path:hsa04114	Oocyte meiosis
egr-miR-2a-3p	NM_000456.2	431	2564	1679	SUOX	GeneID:6821,Genbank:XM_017019907.2,HGNC:HGNC:11460,MIM:606887	sulfite oxidase	GO:0005758,GO:0005759,GO:0008482,GO:0020037,GO:0030151,GO:0042128,GO:0043546,GO:0070221	mitochondrial intermembrane space|mitochondrial matrix|sulfite oxidase activity|heme binding|molybdenum ion binding|nitrate assimilation|molybdopterin cofactor binding|sulfide oxidation, using sulfide:quinone oxidoreductase	path:hsa00920	Sulfur metabolism
egr-miR-2a-3p	NM_001032386.1	2975	2438	1553	SUOX	GeneID:6821,Genbank:XM_017019907.2,HGNC:HGNC:11460,MIM:606887	sulfite oxidase	GO:0005758,GO:0005759,GO:0008482,GO:0020037,GO:0030151,GO:0042128,GO:0043546,GO:0070221	mitochondrial intermembrane space|mitochondrial matrix|sulfite oxidase activity|heme binding|molybdenum ion binding|nitrate assimilation|molybdopterin cofactor binding|sulfide oxidation, using sulfide:quinone oxidoreductase	path:hsa00920	Sulfur metabolism
egr-miR-2a-3p	NM_001032387.1	2976	2329	1444	SUOX	GeneID:6821,Genbank:XM_017019907.2,HGNC:HGNC:11460,MIM:606887	sulfite oxidase	GO:0005758,GO:0005759,GO:0008482,GO:0020037,GO:0030151,GO:0042128,GO:0043546,GO:0070221	mitochondrial intermembrane space|mitochondrial matrix|sulfite oxidase activity|heme binding|molybdenum ion binding|nitrate assimilation|molybdopterin cofactor binding|sulfide oxidation, using sulfide:quinone oxidoreductase	path:hsa00920	Sulfur metabolism
egr-miR-2a-3p	NM_001321330.1	22345	2284	111	INSIG2	GeneID:51141,Genbank:NM_016133.3,HGNC:HGNC:20452,MIM:608660	insulin induced gene 2	GO:0005789,GO:0006641,GO:0006695,GO:0008134,GO:0010894,GO:0032868,GO:0032933,GO:0032937,GO:0042472,GO:0042474,GO:0045717,GO:0060021,GO:0060363,GO:0070542	endoplasmic reticulum membrane|triglyceride metabolic process|cholesterol biosynthetic process|transcription factor binding|negative regulation of steroid biosynthetic process|response to insulin|SREBP signaling pathway|SREBP-SCAP-Insig complex|inner ear morphogenesis|middle ear morphogenesis|negative regulation of fatty acid biosynthetic process|palate development|cranial suture morphogenesis|re…
egr-miR-2a-3p	NM_001329861.1	24545	1713	344	TRUB2	GeneID:26995,Genbank:NM_001329861.1,HGNC:HGNC:17170,MIM:610727	TruB pseudouridine synthase family member 2	GO:0001522,GO:0003723,GO:0005759,GO:0005829,GO:0006397,GO:0009982	pseudouridine synthesis|RNA binding|mitochondrial matrix|cytosol|mRNA processing|pseudouridine synthase activity
egr-miR-2a-3p	NM_001329863.1	24547	1920	344	TRUB2	GeneID:26995,Genbank:NM_001329861.1,HGNC:HGNC:17170,MIM:610727	TruB pseudouridine synthase family member 2	GO:0001522,GO:0003723,GO:0005759,GO:0005829,GO:0006397,GO:0009982	pseudouridine synthesis|RNA binding|mitochondrial matrix|cytosol|mRNA processing|pseudouridine synthase activity
egr-miR-2a-3p	NM_002111.8	31842	13498	13324	HTT	GeneID:3064,Genbank:NM_002111.8,HGNC:HGNC:4851,MIM:613004	huntingtin			path:hsa05016	Huntington disease
egr-miR-2a-3p	NM_003026.3	32702	2742	411	SH3GL2	GeneID:6456,Genbank:NM_003026.3,HGNC:HGNC:10831,MIM:604465	SH3 domain containing GRB2 like 2, endophilin A1			path:hsa04144	Endocytosis
egr-miR-2a-3p	NM_015679.2	38557	1845	344	TRUB2	GeneID:26995,Genbank:NM_001329861.1,HGNC:HGNC:17170,MIM:610727	TruB pseudouridine synthase family member 2	GO:0001522,GO:0003723,GO:0005759,GO:0005829,GO:0006397,GO:0009982	pseudouridine synthesis|RNA binding|mitochondrial matrix|cytosol|mRNA processing|pseudouridine synthase activity
egr-miR-2a-3p	XM_011513466.3	64076	7325	2206	MSANTD1	GeneID:345222,Genbank:XM_011513467.3,HGNC:HGNC:33741	Myb/SANT DNA binding domain containing 1
egr-miR-2a-3p	XM_011513467.3	64077	8834	2206	MSANTD1	GeneID:345222,Genbank:XM_011513467.3,HGNC:HGNC:33741	Myb/SANT DNA binding domain containing 1
egr-miR-2a-3p	XM_011518005.3	66397	9872	7556	SH3GL2	GeneID:6456,Genbank:NM_003026.3,HGNC:HGNC:10831,MIM:604465	SH3 domain containing GRB2 like 2, endophilin A1			path:hsa04144	Endocytosis
egr-miR-2a-3p	XM_017011111.1	90005	13541	4691	LRFN2	GeneID:57497,Genbank:XM_017011110.1,HGNC:HGNC:21226,MIM:612808	leucine rich repeat and fibronectin type III domain containing 2	GO:0005578,GO:0005615,GO:0005886,GO:0007409,GO:0009986,GO:0016021,GO:0030054,GO:0045211	proteinaceous extracellular matrix|extracellular space|plasma membrane|axonogenesis|cell surface|integral component of membrane|cell junction|postsynaptic membrane
egr-miR-2a-3p	XM_017019905.2	96616	7237	6454	SUOX	GeneID:6821,Genbank:XM_017019907.2,HGNC:HGNC:11460,MIM:606887	sulfite oxidase	GO:0005758,GO:0005759,GO:0008482,GO:0020037,GO:0030151,GO:0042128,GO:0043546,GO:0070221	mitochondrial intermembrane space|mitochondrial matrix|sulfite oxidase activity|heme binding|molybdenum ion binding|nitrate assimilation|molybdopterin cofactor binding|sulfide oxidation, using sulfide:quinone oxidoreductase	path:hsa00920	Sulfur metabolism
egr-miR-2a-3p	XM_017019906.1	96617	2296	1513	SUOX	GeneID:6821,Genbank:XM_017019907.2,HGNC:HGNC:11460,MIM:606887	sulfite oxidase	GO:0005758,GO:0005759,GO:0008482,GO:0020037,GO:0030151,GO:0042128,GO:0043546,GO:0070221	mitochondrial intermembrane space|mitochondrial matrix|sulfite oxidase activity|heme binding|molybdenum ion binding|nitrate assimilation|molybdopterin cofactor binding|sulfide oxidation, using sulfide:quinone oxidoreductase	path:hsa00920	Sulfur metabolism
egr-miR-2a-3p	XM_017019907.2	96618	7306	6523	SUOX	GeneID:6821,Genbank:XM_017019907.2,HGNC:HGNC:11460,MIM:606887	sulfite oxidase	GO:0005758,GO:0005759,GO:0008482,GO:0020037,GO:0030151,GO:0042128,GO:0043546,GO:0070221	mitochondrial intermembrane space|mitochondrial matrix|sulfite oxidase activity|heme binding|molybdenum ion binding|nitrate assimilation|molybdopterin cofactor binding|sulfide oxidation, using sulfide:quinone oxidoreductase	path:hsa00920	Sulfur metabolism
egr-miR-2a-3p	XM_017019908.1	96619	2237	1454	SUOX	GeneID:6821,Genbank:XM_017019907.2,HGNC:HGNC:11460,MIM:606887	sulfite oxidase	GO:0005758,GO:0005759,GO:0008482,GO:0020037,GO:0030151,GO:0042128,GO:0043546,GO:0070221	mitochondrial intermembrane space|mitochondrial matrix|sulfite oxidase activity|heme binding|molybdenum ion binding|nitrate assimilation|molybdopterin cofactor binding|sulfide oxidation, using sulfide:quinone oxidoreductase	path:hsa00920	Sulfur metabolism
egr-miR-2a-3p	XM_024449167.1	108013	7111	6328	SUOX	GeneID:6821,Genbank:XM_017019907.2,HGNC:HGNC:11460,MIM:606887	sulfite oxidase	GO:0005758,GO:0005759,GO:0008482,GO:0020037,GO:0030151,GO:0042128,GO:0043546,GO:0070221	mitochondrial intermembrane space|mitochondrial matrix|sulfite oxidase activity|heme binding|molybdenum ion binding|nitrate assimilation|molybdopterin cofactor binding|sulfide oxidation, using sulfide:quinone oxidoreductase	path:hsa00920	Sulfur metabolism
egr-miR-4991	NM_001128918.2	5732	3546	329	MARK3	GeneID:4140,Genbank:NM_001128918.2,HGNC:HGNC:6897,MIM:602678	microtubule affinity regulating kinase 3	GO:0000165,GO:0000226,GO:0004674,GO:0005524,GO:0005829,GO:0005886,GO:0030010,GO:0035331,GO:0070062	MAPK cascade|microtubule cytoskeleton organization|protein serine/threonine kinase activity|ATP binding|cytosol|plasma membrane|establishment of cell polarity|negative regulation of hippo signaling|extracellular exosome
egr-miR-4991	NM_001128919.2	5733	3519	329	MARK3	GeneID:4140,Genbank:NM_001128918.2,HGNC:HGNC:6897,MIM:602678	microtubule affinity regulating kinase 3	GO:0000165,GO:0000226,GO:0004674,GO:0005524,GO:0005829,GO:0005886,GO:0030010,GO:0035331,GO:0070062	MAPK cascade|microtubule cytoskeleton organization|protein serine/threonine kinase activity|ATP binding|cytosol|plasma membrane|establishment of cell polarity|negative regulation of hippo signaling|extracellular exosome
egr-miR-4991	NM_001128920.2	5734	3426	329	MARK3	GeneID:4140,Genbank:NM_001128918.2,HGNC:HGNC:6897,MIM:602678	microtubule affinity regulating kinase 3	GO:0000165,GO:0000226,GO:0004674,GO:0005524,GO:0005829,GO:0005886,GO:0030010,GO:0035331,GO:0070062	MAPK cascade|microtubule cytoskeleton organization|protein serine/threonine kinase activity|ATP binding|cytosol|plasma membrane|establishment of cell polarity|negative regulation of hippo signaling|extracellular exosome
egr-miR-4991	NM_001128921.2	5735	3264	329	MARK3	GeneID:4140,Genbank:NM_001128918.2,HGNC:HGNC:6897,MIM:602678	microtubule affinity regulating kinase 3	GO:0000165,GO:0000226,GO:0004674,GO:0005524,GO:0005829,GO:0005886,GO:0030010,GO:0035331,GO:0070062	MAPK cascade|microtubule cytoskeleton organization|protein serine/threonine kinase activity|ATP binding|cytosol|plasma membrane|establishment of cell polarity|negative regulation of hippo signaling|extracellular exosome
egr-miR-4991	NM_001130448.2	5918	2503	1186	C15orf62	GeneID:643338,Genbank:NM_001130448.2,HGNC:HGNC:34489	chromosome 15 open reading frame 62	GO:0005096,GO:0005737,GO:0005739,GO:0005886,GO:0007266,GO:0008360,GO:0017049,GO:0030838,GO:0031274	GTPase activator activity|cytoplasm|mitochondrion|plasma membrane|Rho protein signal transduction|regulation of cell shape|GTP-Rho binding|positive regulation of actin filament polymerization|positive regulation of pseudopodium assembly
egr-miR-4991	NM_001193552.1	10312	7721	168	ZNF850	GeneID:342892,Genbank:NM_001267779.1,HGNC:HGNC:27994	zinc finger protein 850	GO:0003677,GO:0005634,GO:0006351,GO:0006355,GO:0046872	DNA binding|nucleus|transcription, DNA-templated|regulation of transcription, DNA-templated|metal ion binding
egr-miR-4991	NM_001267779.1	14034	7626	168	ZNF850	GeneID:342892,Genbank:NM_001267779.1,HGNC:HGNC:27994	zinc finger protein 850	GO:0003677,GO:0005634,GO:0006351,GO:0006355,GO:0046872	DNA binding|nucleus|transcription, DNA-templated|regulation of transcription, DNA-templated|metal ion binding
egr-miR-4991	NM_001271779.1	14483	1652	390	PSMD6	GeneID:9861,Genbank:NM_001271780.1,HGNC:HGNC:9564,MIM:617857	proteasome 26S subunit, non-ATPase 6	GO:0000165,GO:0000209,GO:0000502,GO:0002223,GO:0002479,GO:0005576,GO:0005654,GO:0005829,GO:0005838,GO:0006508,GO:0006521,GO:0010972,GO:0016579,GO:0016887,GO:0022624,GO:0030234,GO:0031145,GO:0031146,GO:0033209,GO:0034774,GO:0038061,GO:0038095,GO:0043161,GO:0043312,GO:0043488,GO:0043687,GO:0050852,GO:0051436,GO:0051437,GO:0055085,GO:0060071,GO:0061418,GO:0070062,GO:0070498,GO:0090090,GO:0090263,GO:…	MAPK cascade|protein polyubiquitination|proteasome complex|stimulatory C-type lectin receptor signaling pathway|antigen processing and presentation of exogenous peptide antigen via MHC class I, TAP-dependent|extracellular region|nucleoplasm|cytosol|proteasome regulatory particle|proteolysis|regulation of cellular amino acid metabolic process|negative regulation of G2/M transition of mitotic cell …	path:hsa03050,path:hsa05169	Proteasome|Epstein-Barr virus infection
egr-miR-4991	NM_001297619.1	18490	7505	4312	ZFP14	GeneID:57677,Genbank:NM_020917.2,HGNC:HGNC:29312	ZFP14 zinc finger protein	GO:0003677,GO:0003700,GO:0005634,GO:0006351,GO:0006355,GO:0046872	DNA binding|DNA binding transcription factor activity|nucleus|transcription, DNA-templated|regulation of transcription, DNA-templated|metal ion binding
egr-miR-4991	NM_002376.6	32082	3474	329	MARK3	GeneID:4140,Genbank:NM_001128918.2,HGNC:HGNC:6897,MIM:602678	microtubule affinity regulating kinase 3	GO:0000165,GO:0000226,GO:0004674,GO:0005524,GO:0005829,GO:0005886,GO:0030010,GO:0035331,GO:0070062	MAPK cascade|microtubule cytoskeleton organization|protein serine/threonine kinase activity|ATP binding|cytosol|plasma membrane|establishment of cell polarity|negative regulation of hippo signaling|extracellular exosome
egr-miR-4991	NM_019086.5	40441	5003	1873	VSIG10	GeneID:54621,Genbank:XM_017019505.1,HGNC:HGNC:26078	V-set and immunoglobulin domain containing 10	GO:0016021	integral component of membrane
egr-miR-4991	NM_020917.2	41052	7502	4309	ZFP14	GeneID:57677,Genbank:NM_020917.2,HGNC:HGNC:29312	ZFP14 zinc finger protein	GO:0003677,GO:0003700,GO:0005634,GO:0006351,GO:0006355,GO:0046872	DNA binding|DNA binding transcription factor activity|nucleus|transcription, DNA-templated|regulation of transcription, DNA-templated|metal ion binding
egr-miR-4991	NM_080722.4	44601	5557	669	ADAMTS14	GeneID:140766,Genbank:NM_139155.3,HGNC:HGNC:14899,MIM:607506	ADAM metallopeptidase with thrombospondin type 1 motif 14	GO:0004222,GO:0005576,GO:0005578,GO:0030199,GO:0030574,GO:0046872	metalloendopeptidase activity|extracellular region|proteinaceous extracellular matrix|collagen fibril organization|collagen catabolic process|metal ion binding
egr-miR-4991	NM_139155.3	45336	5566	669	ADAMTS14	GeneID:140766,Genbank:NM_139155.3,HGNC:HGNC:14899,MIM:607506	ADAM metallopeptidase with thrombospondin type 1 motif 14	GO:0004222,GO:0005576,GO:0005578,GO:0030199,GO:0030574,GO:0046872	metalloendopeptidase activity|extracellular region|proteinaceous extracellular matrix|collagen fibril organization|collagen catabolic process|metal ion binding
egr-miR-4991	NM_182548.3	48332	2147	1974	LHFPL5	GeneID:222662,Genbank:NM_182548.3,HGNC:HGNC:21253,MIM:609427	LHFPL tetraspan subfamily member 5	GO:0006811,GO:0016021,GO:0016324,GO:0032426,GO:0050910,GO:0060088	ion transport|integral component of membrane|apical plasma membrane|stereocilium tip|detection of mechanical stimulus involved in sensory perception of sound|auditory receptor cell stereocilium organization
egr-miR-4991	XM_005251453.3	51732	3334	2311	AQP7	GeneID:364,Genbank:XM_017014701.1,HGNC:HGNC:640,MIM:602974	aquaporin 7	GO:0005737,GO:0005886,GO:0005887,GO:0005911,GO:0006091,GO:0006833,GO:0007588,GO:0015250,GO:0015254,GO:0015793	cytoplasm|plasma membrane|integral component of plasma membrane|cell-cell junction|generation of precursor metabolites and energy|water transport|excretion|water channel activity|glycerol channel activity|glycerol transport	path:hsa03320,path:hsa04923	PPAR signaling pathway|Regulation of lipolysis in adipocytes
egr-miR-4991	XM_005253908.4	52294	4356	1226	VSIG10	GeneID:54621,Genbank:XM_017019505.1,HGNC:HGNC:26078	V-set and immunoglobulin domain containing 10	GO:0016021	integral component of membrane
egr-miR-4991	XM_005264401.5	54721	2715	727	THNSL2	GeneID:55258,Genbank:NM_001244676.1,HGNC:HGNC:25602,MIM:611261	threonine synthase like 2	GO:0005125,GO:0005615,GO:0009071,GO:0016311,GO:0016829,GO:0030170,GO:0046360,GO:0070905	cytokine activity|extracellular space|serine family amino acid catabolic process|dephosphorylation|lyase activity|pyridoxal phosphate binding|2-oxobutyrate biosynthetic process|serine binding
egr-miR-4991	XM_005267641.5	55495	3441	283	MARK3	GeneID:4140,Genbank:NM_001128918.2,HGNC:HGNC:6897,MIM:602678	microtubule affinity regulating kinase 3	GO:0000165,GO:0000226,GO:0004674,GO:0005524,GO:0005829,GO:0005886,GO:0030010,GO:0035331,GO:0070062	MAPK cascade|microtubule cytoskeleton organization|protein serine/threonine kinase activity|ATP binding|cytosol|plasma membrane|establishment of cell polarity|negative regulation of hippo signaling|extracellular exosome
egr-miR-4991	XM_005267642.5	55496	3449	294	MARK3	GeneID:4140,Genbank:NM_001128918.2,HGNC:HGNC:6897,MIM:602678	microtubule affinity regulating kinase 3	GO:0000165,GO:0000226,GO:0004674,GO:0005524,GO:0005829,GO:0005886,GO:0030010,GO:0035331,GO:0070062	MAPK cascade|microtubule cytoskeleton organization|protein serine/threonine kinase activity|ATP binding|cytosol|plasma membrane|establishment of cell polarity|negative regulation of hippo signaling|extracellular exosome
egr-miR-4991	XM_005267643.5	55497	3167	294	MARK3	GeneID:4140,Genbank:NM_001128918.2,HGNC:HGNC:6897,MIM:602678	microtubule affinity regulating kinase 3	GO:0000165,GO:0000226,GO:0004674,GO:0005524,GO:0005829,GO:0005886,GO:0030010,GO:0035331,GO:0070062	MAPK cascade|microtubule cytoskeleton organization|protein serine/threonine kinase activity|ATP binding|cytosol|plasma membrane|establishment of cell polarity|negative regulation of hippo signaling|extracellular exosome
egr-miR-4991	XM_005268576.5	55731	3937	1694	PTGES3	GeneID:10728,Genbank:NM_001282603.1,HGNC:HGNC:16049,MIM:607061	prostaglandin E synthase 3	GO:0000723,GO:0000781,GO:0001516,GO:0003720,GO:0005634,GO:0005654,GO:0005697,GO:0005829,GO:0006805,GO:0007004,GO:0007165,GO:0019371,GO:0042327,GO:0043234,GO:0050220,GO:0050821,GO:0051082,GO:0051085,GO:0051131,GO:0051879,GO:0051973,GO:0070062,GO:0070182,GO:1900034,GO:1905323	telomere maintenance|chromosome, telomeric region|prostaglandin biosynthetic process|telomerase activity|nucleus|nucleoplasm|telomerase holoenzyme complex|cytosol|xenobiotic metabolic process|telomere maintenance via telomerase|signal transduction|cyclooxygenase pathway|positive regulation of phosphorylation|protein complex|prostaglandin-E synthase activity|protein stabilization|unfolded protein …	path:hsa00590	Arachidonic acid metabolism
egr-miR-4991	XM_006716765.3	59301	2995	1972	AQP7	GeneID:364,Genbank:XM_017014701.1,HGNC:HGNC:640,MIM:602974	aquaporin 7	GO:0005737,GO:0005886,GO:0005887,GO:0005911,GO:0006091,GO:0006833,GO:0007588,GO:0015250,GO:0015254,GO:0015793	cytoplasm|plasma membrane|integral component of plasma membrane|cell-cell junction|generation of precursor metabolites and energy|water transport|excretion|water channel activity|glycerol channel activity|glycerol transport	path:hsa03320,path:hsa04923	PPAR signaling pathway|Regulation of lipolysis in adipocytes
egr-miR-4991	XM_006719199.2	60033	2281	128	PTGES3	GeneID:10728,Genbank:NM_001282603.1,HGNC:HGNC:16049,MIM:607061	prostaglandin E synthase 3	GO:0000723,GO:0000781,GO:0001516,GO:0003720,GO:0005634,GO:0005654,GO:0005697,GO:0005829,GO:0006805,GO:0007004,GO:0007165,GO:0019371,GO:0042327,GO:0043234,GO:0050220,GO:0050821,GO:0051082,GO:0051085,GO:0051131,GO:0051879,GO:0051973,GO:0070062,GO:0070182,GO:1900034,GO:1905323	telomere maintenance|chromosome, telomeric region|prostaglandin biosynthetic process|telomerase activity|nucleus|nucleoplasm|telomerase holoenzyme complex|cytosol|xenobiotic metabolic process|telomere maintenance via telomerase|signal transduction|cyclooxygenase pathway|positive regulation of phosphorylation|protein complex|prostaglandin-E synthase activity|protein stabilization|unfolded protein …	path:hsa00590	Arachidonic acid metabolism
egr-miR-4991	XM_006719467.2	60123	4700	1570	VSIG10	GeneID:54621,Genbank:XM_017019505.1,HGNC:HGNC:26078	V-set and immunoglobulin domain containing 10	GO:0016021	integral component of membrane
egr-miR-4991	XM_006719468.2	60124	4095	965	VSIG10	GeneID:54621,Genbank:XM_017019505.1,HGNC:HGNC:26078	V-set and immunoglobulin domain containing 10	GO:0016021	integral component of membrane
egr-miR-4991	XM_011517866.3	66345	3101	2122	AQP7	GeneID:364,Genbank:XM_017014701.1,HGNC:HGNC:640,MIM:602974	aquaporin 7	GO:0005737,GO:0005886,GO:0005887,GO:0005911,GO:0006091,GO:0006833,GO:0007588,GO:0015250,GO:0015254,GO:0015793	cytoplasm|plasma membrane|integral component of plasma membrane|cell-cell junction|generation of precursor metabolites and energy|water transport|excretion|water channel activity|glycerol channel activity|glycerol transport	path:hsa03320,path:hsa04923	PPAR signaling pathway|Regulation of lipolysis in adipocytes
egr-miR-4991	XM_011517867.2	66346	2774	1751	AQP7	GeneID:364,Genbank:XM_017014701.1,HGNC:HGNC:640,MIM:602974	aquaporin 7	GO:0005737,GO:0005886,GO:0005887,GO:0005911,GO:0006091,GO:0006833,GO:0007588,GO:0015250,GO:0015254,GO:0015793	cytoplasm|plasma membrane|integral component of plasma membrane|cell-cell junction|generation of precursor metabolites and energy|water transport|excretion|water channel activity|glycerol channel activity|glycerol transport	path:hsa03320,path:hsa04923	PPAR signaling pathway|Regulation of lipolysis in adipocytes
egr-miR-4991	XM_011534288.1	75136	1360	286	PSMD6	GeneID:9861,Genbank:NM_001271780.1,HGNC:HGNC:9564,MIM:617857	proteasome 26S subunit, non-ATPase 6	GO:0000165,GO:0000209,GO:0000502,GO:0002223,GO:0002479,GO:0005576,GO:0005654,GO:0005829,GO:0005838,GO:0006508,GO:0006521,GO:0010972,GO:0016579,GO:0016887,GO:0022624,GO:0030234,GO:0031145,GO:0031146,GO:0033209,GO:0034774,GO:0038061,GO:0038095,GO:0043161,GO:0043312,GO:0043488,GO:0043687,GO:0050852,GO:0051436,GO:0051437,GO:0055085,GO:0060071,GO:0061418,GO:0070062,GO:0070498,GO:0090090,GO:0090263,GO:…	MAPK cascade|protein polyubiquitination|proteasome complex|stimulatory C-type lectin receptor signaling pathway|antigen processing and presentation of exogenous peptide antigen via MHC class I, TAP-dependent|extracellular region|nucleoplasm|cytosol|proteasome regulatory particle|proteolysis|regulation of cellular amino acid metabolic process|negative regulation of G2/M transition of mitotic cell …	path:hsa03050,path:hsa05169	Proteasome|Epstein-Barr virus infection
egr-miR-4991	XM_011537774.2	76899	2308	128	PTGES3	GeneID:10728,Genbank:NM_001282603.1,HGNC:HGNC:16049,MIM:607061	prostaglandin E synthase 3	GO:0000723,GO:0000781,GO:0001516,GO:0003720,GO:0005634,GO:0005654,GO:0005697,GO:0005829,GO:0006805,GO:0007004,GO:0007165,GO:0019371,GO:0042327,GO:0043234,GO:0050220,GO:0050821,GO:0051082,GO:0051085,GO:0051131,GO:0051879,GO:0051973,GO:0070062,GO:0070182,GO:1900034,GO:1905323	telomere maintenance|chromosome, telomeric region|prostaglandin biosynthetic process|telomerase activity|nucleus|nucleoplasm|telomerase holoenzyme complex|cytosol|xenobiotic metabolic process|telomere maintenance via telomerase|signal transduction|cyclooxygenase pathway|positive regulation of phosphorylation|protein complex|prostaglandin-E synthase activity|protein stabilization|unfolded protein …	path:hsa00590	Arachidonic acid metabolism
egr-miR-4991	XM_011538502.1	77267	5000	1870	VSIG10	GeneID:54621,Genbank:XM_017019505.1,HGNC:HGNC:26078	V-set and immunoglobulin domain containing 10	GO:0016021	integral component of membrane
egr-miR-4991	XM_011539300.2	77636	5040	653	ADAMTS14	GeneID:140766,Genbank:NM_139155.3,HGNC:HGNC:14899,MIM:607506	ADAM metallopeptidase with thrombospondin type 1 motif 14	GO:0004222,GO:0005576,GO:0005578,GO:0030199,GO:0030574,GO:0046872	metalloendopeptidase activity|extracellular region|proteinaceous extracellular matrix|collagen fibril organization|collagen catabolic process|metal ion binding
egr-miR-4991	XM_011539303.2	77639	3054	657	ADAMTS14	GeneID:140766,Genbank:NM_139155.3,HGNC:HGNC:14899,MIM:607506	ADAM metallopeptidase with thrombospondin type 1 motif 14	GO:0004222,GO:0005576,GO:0005578,GO:0030199,GO:0030574,GO:0046872	metalloendopeptidase activity|extracellular region|proteinaceous extracellular matrix|collagen fibril organization|collagen catabolic process|metal ion binding
egr-miR-4991	XM_011539306.2	77640	2768	657	ADAMTS14	GeneID:140766,Genbank:NM_139155.3,HGNC:HGNC:14899,MIM:607506	ADAM metallopeptidase with thrombospondin type 1 motif 14	GO:0004222,GO:0005576,GO:0005578,GO:0030199,GO:0030574,GO:0046872	metalloendopeptidase activity|extracellular region|proteinaceous extracellular matrix|collagen fibril organization|collagen catabolic process|metal ion binding
egr-miR-4991	XM_011539307.2	77641	3010	657	ADAMTS14	GeneID:140766,Genbank:NM_139155.3,HGNC:HGNC:14899,MIM:607506	ADAM metallopeptidase with thrombospondin type 1 motif 14	GO:0004222,GO:0005576,GO:0005578,GO:0030199,GO:0030574,GO:0046872	metalloendopeptidase activity|extracellular region|proteinaceous extracellular matrix|collagen fibril organization|collagen catabolic process|metal ion binding
egr-miR-4991	XM_011539308.2	77642	2756	657	ADAMTS14	GeneID:140766,Genbank:NM_139155.3,HGNC:HGNC:14899,MIM:607506	ADAM metallopeptidase with thrombospondin type 1 motif 14	GO:0004222,GO:0005576,GO:0005578,GO:0030199,GO:0030574,GO:0046872	metalloendopeptidase activity|extracellular region|proteinaceous extracellular matrix|collagen fibril organization|collagen catabolic process|metal ion binding
egr-miR-4991	XM_017007569.1	87173	1376	133	PSMD6	GeneID:9861,Genbank:NM_001271780.1,HGNC:HGNC:9564,MIM:617857	proteasome 26S subunit, non-ATPase 6	GO:0000165,GO:0000209,GO:0000502,GO:0002223,GO:0002479,GO:0005576,GO:0005654,GO:0005829,GO:0005838,GO:0006508,GO:0006521,GO:0010972,GO:0016579,GO:0016887,GO:0022624,GO:0030234,GO:0031145,GO:0031146,GO:0033209,GO:0034774,GO:0038061,GO:0038095,GO:0043161,GO:0043312,GO:0043488,GO:0043687,GO:0050852,GO:0051436,GO:0051437,GO:0055085,GO:0060071,GO:0061418,GO:0070062,GO:0070498,GO:0090090,GO:0090263,GO:…	MAPK cascade|protein polyubiquitination|proteasome complex|stimulatory C-type lectin receptor signaling pathway|antigen processing and presentation of exogenous peptide antigen via MHC class I, TAP-dependent|extracellular region|nucleoplasm|cytosol|proteasome regulatory particle|proteolysis|regulation of cellular amino acid metabolic process|negative regulation of G2/M transition of mitotic cell …	path:hsa03050,path:hsa05169	Proteasome|Epstein-Barr virus infection
egr-miR-4991	XM_017014700.1	92686	3391	2412	AQP7	GeneID:364,Genbank:XM_017014701.1,HGNC:HGNC:640,MIM:602974	aquaporin 7	GO:0005737,GO:0005886,GO:0005887,GO:0005911,GO:0006091,GO:0006833,GO:0007588,GO:0015250,GO:0015254,GO:0015793	cytoplasm|plasma membrane|integral component of plasma membrane|cell-cell junction|generation of precursor metabolites and energy|water transport|excretion|water channel activity|glycerol channel activity|glycerol transport	path:hsa03320,path:hsa04923	PPAR signaling pathway|Regulation of lipolysis in adipocytes
egr-miR-4991	XM_017014701.1	92687	3105	2082	AQP7	GeneID:364,Genbank:XM_017014701.1,HGNC:HGNC:640,MIM:602974	aquaporin 7	GO:0005737,GO:0005886,GO:0005887,GO:0005911,GO:0006091,GO:0006833,GO:0007588,GO:0015250,GO:0015254,GO:0015793	cytoplasm|plasma membrane|integral component of plasma membrane|cell-cell junction|generation of precursor metabolites and energy|water transport|excretion|water channel activity|glycerol channel activity|glycerol transport	path:hsa03320,path:hsa04923	PPAR signaling pathway|Regulation of lipolysis in adipocytes
egr-miR-4991	XM_017014702.2	92688	3097	2118	AQP7	GeneID:364,Genbank:XM_017014701.1,HGNC:HGNC:640,MIM:602974	aquaporin 7	GO:0005737,GO:0005886,GO:0005887,GO:0005911,GO:0006091,GO:0006833,GO:0007588,GO:0015250,GO:0015254,GO:0015793	cytoplasm|plasma membrane|integral component of plasma membrane|cell-cell junction|generation of precursor metabolites and energy|water transport|excretion|water channel activity|glycerol channel activity|glycerol transport	path:hsa03320,path:hsa04923	PPAR signaling pathway|Regulation of lipolysis in adipocytes
egr-miR-4991	XM_017014704.1	92689	3201	2178	AQP7	GeneID:364,Genbank:XM_017014701.1,HGNC:HGNC:640,MIM:602974	aquaporin 7	GO:0005737,GO:0005886,GO:0005887,GO:0005911,GO:0006091,GO:0006833,GO:0007588,GO:0015250,GO:0015254,GO:0015793	cytoplasm|plasma membrane|integral component of plasma membrane|cell-cell junction|generation of precursor metabolites and energy|water transport|excretion|water channel activity|glycerol channel activity|glycerol transport	path:hsa03320,path:hsa04923	PPAR signaling pathway|Regulation of lipolysis in adipocytes
egr-miR-4991	XM_017014705.2	92690	2828	1849	AQP7	GeneID:364,Genbank:XM_017014701.1,HGNC:HGNC:640,MIM:602974	aquaporin 7	GO:0005737,GO:0005886,GO:0005887,GO:0005911,GO:0006091,GO:0006833,GO:0007588,GO:0015250,GO:0015254,GO:0015793	cytoplasm|plasma membrane|integral component of plasma membrane|cell-cell junction|generation of precursor metabolites and energy|water transport|excretion|water channel activity|glycerol channel activity|glycerol transport	path:hsa03320,path:hsa04923	PPAR signaling pathway|Regulation of lipolysis in adipocytes
egr-miR-4991	XM_017014706.2	92691	3580	2601	AQP7	GeneID:364,Genbank:XM_017014701.1,HGNC:HGNC:640,MIM:602974	aquaporin 7	GO:0005737,GO:0005886,GO:0005887,GO:0005911,GO:0006091,GO:0006833,GO:0007588,GO:0015250,GO:0015254,GO:0015793	cytoplasm|plasma membrane|integral component of plasma membrane|cell-cell junction|generation of precursor metabolites and energy|water transport|excretion|water channel activity|glycerol channel activity|glycerol transport	path:hsa03320,path:hsa04923	PPAR signaling pathway|Regulation of lipolysis in adipocytes
egr-miR-4991	XM_017018716.1	95704	1938	128	PTGES3	GeneID:10728,Genbank:NM_001282603.1,HGNC:HGNC:16049,MIM:607061	prostaglandin E synthase 3	GO:0000723,GO:0000781,GO:0001516,GO:0003720,GO:0005634,GO:0005654,GO:0005697,GO:0005829,GO:0006805,GO:0007004,GO:0007165,GO:0019371,GO:0042327,GO:0043234,GO:0050220,GO:0050821,GO:0051082,GO:0051085,GO:0051131,GO:0051879,GO:0051973,GO:0070062,GO:0070182,GO:1900034,GO:1905323	telomere maintenance|chromosome, telomeric region|prostaglandin biosynthetic process|telomerase activity|nucleus|nucleoplasm|telomerase holoenzyme complex|cytosol|xenobiotic metabolic process|telomere maintenance via telomerase|signal transduction|cyclooxygenase pathway|positive regulation of phosphorylation|protein complex|prostaglandin-E synthase activity|protein stabilization|unfolded protein …	path:hsa00590	Arachidonic acid metabolism
egr-miR-4991	XM_017019504.1	96333	5017	1887	VSIG10	GeneID:54621,Genbank:XM_017019505.1,HGNC:HGNC:26078	V-set and immunoglobulin domain containing 10	GO:0016021	integral component of membrane
egr-miR-4991	XM_017019505.1	96334	4623	1493	VSIG10	GeneID:54621,Genbank:XM_017019505.1,HGNC:HGNC:26078	V-set and immunoglobulin domain containing 10	GO:0016021	integral component of membrane
egr-miR-4991	XM_017019506.1	96335	5137	2007	VSIG10	GeneID:54621,Genbank:XM_017019505.1,HGNC:HGNC:26078	V-set and immunoglobulin domain containing 10	GO:0016021	integral component of membrane
egr-miR-4991	XM_017021291.2	97700	3422	294	MARK3	GeneID:4140,Genbank:NM_001128918.2,HGNC:HGNC:6897,MIM:602678	microtubule affinity regulating kinase 3	GO:0000165,GO:0000226,GO:0004674,GO:0005524,GO:0005829,GO:0005886,GO:0030010,GO:0035331,GO:0070062	MAPK cascade|microtubule cytoskeleton organization|protein serine/threonine kinase activity|ATP binding|cytosol|plasma membrane|establishment of cell polarity|negative regulation of hippo signaling|extracellular exosome
egr-miR-4991	XM_017021292.2	97701	3404	294	MARK3	GeneID:4140,Genbank:NM_001128918.2,HGNC:HGNC:6897,MIM:602678	microtubule affinity regulating kinase 3	GO:0000165,GO:0000226,GO:0004674,GO:0005524,GO:0005829,GO:0005886,GO:0030010,GO:0035331,GO:0070062	MAPK cascade|microtubule cytoskeleton organization|protein serine/threonine kinase activity|ATP binding|cytosol|plasma membrane|establishment of cell polarity|negative regulation of hippo signaling|extracellular exosome
egr-miR-4991	XM_017021294.2	97703	3270	259	MARK3	GeneID:4140,Genbank:NM_001128918.2,HGNC:HGNC:6897,MIM:602678	microtubule affinity regulating kinase 3	GO:0000165,GO:0000226,GO:0004674,GO:0005524,GO:0005829,GO:0005886,GO:0030010,GO:0035331,GO:0070062	MAPK cascade|microtubule cytoskeleton organization|protein serine/threonine kinase activity|ATP binding|cytosol|plasma membrane|establishment of cell polarity|negative regulation of hippo signaling|extracellular exosome
egr-miR-4991	XM_017021295.2	97704	3256	272	MARK3	GeneID:4140,Genbank:NM_001128918.2,HGNC:HGNC:6897,MIM:602678	microtubule affinity regulating kinase 3	GO:0000165,GO:0000226,GO:0004674,GO:0005524,GO:0005829,GO:0005886,GO:0030010,GO:0035331,GO:0070062	MAPK cascade|microtubule cytoskeleton organization|protein serine/threonine kinase activity|ATP binding|cytosol|plasma membrane|establishment of cell polarity|negative regulation of hippo signaling|extracellular exosome
egr-miR-4991	XM_017021296.2	97705	3249	283	MARK3	GeneID:4140,Genbank:NM_001128918.2,HGNC:HGNC:6897,MIM:602678	microtubule affinity regulating kinase 3	GO:0000165,GO:0000226,GO:0004674,GO:0005524,GO:0005829,GO:0005886,GO:0030010,GO:0035331,GO:0070062	MAPK cascade|microtubule cytoskeleton organization|protein serine/threonine kinase activity|ATP binding|cytosol|plasma membrane|establishment of cell polarity|negative regulation of hippo signaling|extracellular exosome
egr-miR-4991	XM_017021297.2	97706	3235	272	MARK3	GeneID:4140,Genbank:NM_001128918.2,HGNC:HGNC:6897,MIM:602678	microtubule affinity regulating kinase 3	GO:0000165,GO:0000226,GO:0004674,GO:0005524,GO:0005829,GO:0005886,GO:0030010,GO:0035331,GO:0070062	MAPK cascade|microtubule cytoskeleton organization|protein serine/threonine kinase activity|ATP binding|cytosol|plasma membrane|establishment of cell polarity|negative regulation of hippo signaling|extracellular exosome
egr-miR-4991	XM_017021298.2	97707	3211	272	MARK3	GeneID:4140,Genbank:NM_001128918.2,HGNC:HGNC:6897,MIM:602678	microtubule affinity regulating kinase 3	GO:0000165,GO:0000226,GO:0004674,GO:0005524,GO:0005829,GO:0005886,GO:0030010,GO:0035331,GO:0070062	MAPK cascade|microtubule cytoskeleton organization|protein serine/threonine kinase activity|ATP binding|cytosol|plasma membrane|establishment of cell polarity|negative regulation of hippo signaling|extracellular exosome
egr-miR-4991	XM_017021299.2	97708	3235	299	MARK3	GeneID:4140,Genbank:NM_001128918.2,HGNC:HGNC:6897,MIM:602678	microtubule affinity regulating kinase 3	GO:0000165,GO:0000226,GO:0004674,GO:0005524,GO:0005829,GO:0005886,GO:0030010,GO:0035331,GO:0070062	MAPK cascade|microtubule cytoskeleton organization|protein serine/threonine kinase activity|ATP binding|cytosol|plasma membrane|establishment of cell polarity|negative regulation of hippo signaling|extracellular exosome
egr-miR-4991	XM_017021306.2	97710	3431	299	MARK3	GeneID:4140,Genbank:NM_001128918.2,HGNC:HGNC:6897,MIM:602678	microtubule affinity regulating kinase 3	GO:0000165,GO:0000226,GO:0004674,GO:0005524,GO:0005829,GO:0005886,GO:0030010,GO:0035331,GO:0070062	MAPK cascade|microtubule cytoskeleton organization|protein serine/threonine kinase activity|ATP binding|cytosol|plasma membrane|establishment of cell polarity|negative regulation of hippo signaling|extracellular exosome
egr-miR-4991	XM_017021307.2	97711	3382	299	MARK3	GeneID:4140,Genbank:NM_001128918.2,HGNC:HGNC:6897,MIM:602678	microtubule affinity regulating kinase 3	GO:0000165,GO:0000226,GO:0004674,GO:0005524,GO:0005829,GO:0005886,GO:0030010,GO:0035331,GO:0070062	MAPK cascade|microtubule cytoskeleton organization|protein serine/threonine kinase activity|ATP binding|cytosol|plasma membrane|establishment of cell polarity|negative regulation of hippo signaling|extracellular exosome
egr-miR-4991	XM_017021308.2	97712	3360	299	MARK3	GeneID:4140,Genbank:NM_001128918.2,HGNC:HGNC:6897,MIM:602678	microtubule affinity regulating kinase 3	GO:0000165,GO:0000226,GO:0004674,GO:0005524,GO:0005829,GO:0005886,GO:0030010,GO:0035331,GO:0070062	MAPK cascade|microtubule cytoskeleton organization|protein serine/threonine kinase activity|ATP binding|cytosol|plasma membrane|establishment of cell polarity|negative regulation of hippo signaling|extracellular exosome
egr-miR-4991	XM_017027038.1	102282	7773	4589	ZFP14	GeneID:57677,Genbank:NM_020917.2,HGNC:HGNC:29312	ZFP14 zinc finger protein	GO:0003677,GO:0003700,GO:0005634,GO:0006351,GO:0006355,GO:0046872	DNA binding|DNA binding transcription factor activity|nucleus|transcription, DNA-templated|regulation of transcription, DNA-templated|metal ion binding
egr-miR-4991	XM_017029510.2	104325	3619	3190	KCND1	GeneID:3750,Genbank:XM_024452378.1,HGNC:HGNC:6237,MIM:300281	potassium voltage-gated channel subfamily D member 1	GO:0005250,GO:0005886,GO:0008076,GO:0016021,GO:0030425,GO:0034765,GO:0043025,GO:0046872,GO:0051260,GO:0061337	A-type (transient outward) potassium channel activity|plasma membrane|voltage-gated potassium channel complex|integral component of membrane|dendrite|regulation of ion transmembrane transport|neuronal cell body|metal ion binding|protein homooligomerization|cardiac conduction
egr-miR-4991	XM_024447535.1	106381	3083	2104	AQP7	GeneID:364,Genbank:XM_017014701.1,HGNC:HGNC:640,MIM:602974	aquaporin 7	GO:0005737,GO:0005886,GO:0005887,GO:0005911,GO:0006091,GO:0006833,GO:0007588,GO:0015250,GO:0015254,GO:0015793	cytoplasm|plasma membrane|integral component of plasma membrane|cell-cell junction|generation of precursor metabolites and energy|water transport|excretion|water channel activity|glycerol channel activity|glycerol transport	path:hsa03320,path:hsa04923	PPAR signaling pathway|Regulation of lipolysis in adipocytes
egr-miR-4991	XM_024447536.1	106382	3275	2252	AQP7	GeneID:364,Genbank:XM_017014701.1,HGNC:HGNC:640,MIM:602974	aquaporin 7	GO:0005737,GO:0005886,GO:0005887,GO:0005911,GO:0006091,GO:0006833,GO:0007588,GO:0015250,GO:0015254,GO:0015793	cytoplasm|plasma membrane|integral component of plasma membrane|cell-cell junction|generation of precursor metabolites and energy|water transport|excretion|water channel activity|glycerol channel activity|glycerol transport	path:hsa03320,path:hsa04923	PPAR signaling pathway|Regulation of lipolysis in adipocytes
egr-miR-4991	XM_024447537.1	106383	3082	2103	AQP7	GeneID:364,Genbank:XM_017014701.1,HGNC:HGNC:640,MIM:602974	aquaporin 7	GO:0005737,GO:0005886,GO:0005887,GO:0005911,GO:0006091,GO:0006833,GO:0007588,GO:0015250,GO:0015254,GO:0015793	cytoplasm|plasma membrane|integral component of plasma membrane|cell-cell junction|generation of precursor metabolites and energy|water transport|excretion|water channel activity|glycerol channel activity|glycerol transport	path:hsa03320,path:hsa04923	PPAR signaling pathway|Regulation of lipolysis in adipocytes
egr-miR-4991	XM_024447538.1	106384	2731	1752	AQP7	GeneID:364,Genbank:XM_017014701.1,HGNC:HGNC:640,MIM:602974	aquaporin 7	GO:0005737,GO:0005886,GO:0005887,GO:0005911,GO:0006091,GO:0006833,GO:0007588,GO:0015250,GO:0015254,GO:0015793	cytoplasm|plasma membrane|integral component of plasma membrane|cell-cell junction|generation of precursor metabolites and energy|water transport|excretion|water channel activity|glycerol channel activity|glycerol transport	path:hsa03320,path:hsa04923	PPAR signaling pathway|Regulation of lipolysis in adipocytes
egr-miR-4991	XM_024447539.1	106385	2716	1737	AQP7	GeneID:364,Genbank:XM_017014701.1,HGNC:HGNC:640,MIM:602974	aquaporin 7	GO:0005737,GO:0005886,GO:0005887,GO:0005911,GO:0006091,GO:0006833,GO:0007588,GO:0015250,GO:0015254,GO:0015793	cytoplasm|plasma membrane|integral component of plasma membrane|cell-cell junction|generation of precursor metabolites and energy|water transport|excretion|water channel activity|glycerol channel activity|glycerol transport	path:hsa03320,path:hsa04923	PPAR signaling pathway|Regulation of lipolysis in adipocytes
egr-miR-4991	XM_024447729.1	106575	2915	1945	LOC112267859	GeneID:112267859,Genbank:XM_024447729.1	putative aquaporin-7-like protein 3	GO:0015267,GO:0016021,GO:0070062	channel activity|integral component of membrane|extracellular exosome
egr-miR-4991	XM_024447732.1	106578	2368	1398	LOC112267859	GeneID:112267859,Genbank:XM_024447729.1	putative aquaporin-7-like protein 3	GO:0015267,GO:0016021,GO:0070062	channel activity|integral component of membrane|extracellular exosome
egr-miR-4991	XM_024449583.1	108429	3593	299	MARK3	GeneID:4140,Genbank:NM_001128918.2,HGNC:HGNC:6897,MIM:602678	microtubule affinity regulating kinase 3	GO:0000165,GO:0000226,GO:0004674,GO:0005524,GO:0005829,GO:0005886,GO:0030010,GO:0035331,GO:0070062	MAPK cascade|microtubule cytoskeleton organization|protein serine/threonine kinase activity|ATP binding|cytosol|plasma membrane|establishment of cell polarity|negative regulation of hippo signaling|extracellular exosome
egr-miR-4991	XM_024449584.1	108430	3437	283	MARK3	GeneID:4140,Genbank:NM_001128918.2,HGNC:HGNC:6897,MIM:602678	microtubule affinity regulating kinase 3	GO:0000165,GO:0000226,GO:0004674,GO:0005524,GO:0005829,GO:0005886,GO:0030010,GO:0035331,GO:0070062	MAPK cascade|microtubule cytoskeleton organization|protein serine/threonine kinase activity|ATP binding|cytosol|plasma membrane|establishment of cell polarity|negative regulation of hippo signaling|extracellular exosome
egr-miR-4991	XM_024449585.1	108431	3399	272	MARK3	GeneID:4140,Genbank:NM_001128918.2,HGNC:HGNC:6897,MIM:602678	microtubule affinity regulating kinase 3	GO:0000165,GO:0000226,GO:0004674,GO:0005524,GO:0005829,GO:0005886,GO:0030010,GO:0035331,GO:0070062	MAPK cascade|microtubule cytoskeleton organization|protein serine/threonine kinase activity|ATP binding|cytosol|plasma membrane|establishment of cell polarity|negative regulation of hippo signaling|extracellular exosome
egr-miR-4991	XM_024449586.1	108432	3408	299	MARK3	GeneID:4140,Genbank:NM_001128918.2,HGNC:HGNC:6897,MIM:602678	microtubule affinity regulating kinase 3	GO:0000165,GO:0000226,GO:0004674,GO:0005524,GO:0005829,GO:0005886,GO:0030010,GO:0035331,GO:0070062	MAPK cascade|microtubule cytoskeleton organization|protein serine/threonine kinase activity|ATP binding|cytosol|plasma membrane|establishment of cell polarity|negative regulation of hippo signaling|extracellular exosome
egr-miR-4991	XM_024449587.1	108433	3365	283	MARK3	GeneID:4140,Genbank:NM_001128918.2,HGNC:HGNC:6897,MIM:602678	microtubule affinity regulating kinase 3	GO:0000165,GO:0000226,GO:0004674,GO:0005524,GO:0005829,GO:0005886,GO:0030010,GO:0035331,GO:0070062	MAPK cascade|microtubule cytoskeleton organization|protein serine/threonine kinase activity|ATP binding|cytosol|plasma membrane|establishment of cell polarity|negative regulation of hippo signaling|extracellular exosome
egr-miR-4991	XM_024449588.1	108434	3351	272	MARK3	GeneID:4140,Genbank:NM_001128918.2,HGNC:HGNC:6897,MIM:602678	microtubule affinity regulating kinase 3	GO:0000165,GO:0000226,GO:0004674,GO:0005524,GO:0005829,GO:0005886,GO:0030010,GO:0035331,GO:0070062	MAPK cascade|microtubule cytoskeleton organization|protein serine/threonine kinase activity|ATP binding|cytosol|plasma membrane|establishment of cell polarity|negative regulation of hippo signaling|extracellular exosome
egr-miR-4991	XM_024449590.1	108436	3155	95	MARK3	GeneID:4140,Genbank:NM_001128918.2,HGNC:HGNC:6897,MIM:602678	microtubule affinity regulating kinase 3	GO:0000165,GO:0000226,GO:0004674,GO:0005524,GO:0005829,GO:0005886,GO:0030010,GO:0035331,GO:0070062	MAPK cascade|microtubule cytoskeleton organization|protein serine/threonine kinase activity|ATP binding|cytosol|plasma membrane|establishment of cell polarity|negative regulation of hippo signaling|extracellular exosome
egr-miR-4991	XM_024451536.1	110382	2465	1020	ISYNA1	GeneID:51477,Genbank:NM_001170938.1,HGNC:HGNC:29821,MIM:611670	inositol-3-phosphate synthase 1	GO:0004512,GO:0005737,GO:0005829,GO:0006021,GO:0008654,GO:0043647	inositol-3-phosphate synthase activity|cytoplasm|cytosol|inositol biosynthetic process|phospholipid biosynthetic process|inositol phosphate metabolic process	path:hsa00562	Inositol phosphate metabolism
egr-miR-4991	XM_024451625.1	110471	7226	4042	ZFP14	GeneID:57677,Genbank:NM_020917.2,HGNC:HGNC:29312	ZFP14 zinc finger protein	GO:0003677,GO:0003700,GO:0005634,GO:0006351,GO:0006355,GO:0046872	DNA binding|DNA binding transcription factor activity|nucleus|transcription, DNA-templated|regulation of transcription, DNA-templated|metal ion binding
egr-miR-61-3p	NM_001144772.1	7179	3522	1504	NSMAF	GeneID:8439,Genbank:NM_003580.3,HGNC:HGNC:8017,MIM:603043	neutral sphingomyelinase activation associated factor	GO:0005057,GO:0005737,GO:0005829,GO:0006672,GO:0007165,GO:0016230,GO:0043065,GO:2000304	signal transducer activity, downstream of receptor|cytoplasm|cytosol|ceramide metabolic process|signal transduction|sphingomyelin phosphodiesterase activator activity|positive regulation of apoptotic process|positive regulation of ceramide biosynthetic process	path:hsa04071	Sphingolipid signaling pathway
egr-miR-61-3p	NM_003580.3	33207	3582	1564	NSMAF	GeneID:8439,Genbank:NM_003580.3,HGNC:HGNC:8017,MIM:603043	neutral sphingomyelinase activation associated factor	GO:0005057,GO:0005737,GO:0005829,GO:0006672,GO:0007165,GO:0016230,GO:0043065,GO:2000304	signal transducer activity, downstream of receptor|cytoplasm|cytosol|ceramide metabolic process|signal transduction|sphingomyelin phosphodiesterase activator activity|positive regulation of apoptotic process|positive regulation of ceramide biosynthetic process	path:hsa04071	Sphingolipid signaling pathway
egr-miR-61-3p	XM_017001360.1	82318	6960	577	ATP1A1	GeneID:476,Genbank:NM_000701.7,HGNC:HGNC:799,MIM:182310	ATPase Na+/K+ transporting subunit alpha 1	GO:0002026,GO:0002028,GO:0005391,GO:0005524,GO:0005768,GO:0005783,GO:0005794,GO:0005886,GO:0005890,GO:0005901,GO:0006883,GO:0008217,GO:0010107,GO:0014069,GO:0014704,GO:0016020,GO:0016021,GO:0016323,GO:0016324,GO:0016791,GO:0019901,GO:0019904,GO:0030007,GO:0030315,GO:0030506,GO:0030955,GO:0031402,GO:0031947,GO:0034220,GO:0036376,GO:0042383,GO:0042470,GO:0042493,GO:0043209,GO:0043234,GO:0043531,GO:…	regulation of the force of heart contraction|regulation of sodium ion transport|sodium:potassium-exchanging ATPase activity|ATP binding|endosome|endoplasmic reticulum|Golgi apparatus|plasma membrane|sodium:potassium-exchanging ATPase complex|caveola|cellular sodium ion homeostasis|regulation of blood pressure|potassium ion import|postsynaptic density|intercalated disc|membrane|integral component …	path:hsa04022,path:hsa04024,path:hsa04260,path:hsa04261,path:hsa04911,path:hsa04918,path:hsa04919,path:hsa04925,path:hsa04960,path:hsa04961,path:hsa04964,path:hsa04970,path:hsa04971,path:hsa04972,path:hsa04973,path:hsa04974,path:hsa04976,path:hsa04978	cGMP-PKG signaling pathway|cAMP signaling pathway|Cardiac muscle contraction|Adrenergic signaling in cardiomyocytes|Insulin secretion|Thyroid hormone synthesis|Thyroid hormone signaling pathway|Aldosterone synthesis and secretion|Aldosterone-regulated sodium reabsorption|Endocrine and other factor-regulated calcium reabsorption|Proximal tubule bicarbonate reclamation|Salivary secretion|Gastric ac…
egr-miR-61-3p	XM_017001361.1	82319	6302	577	ATP1A1	GeneID:476,Genbank:NM_000701.7,HGNC:HGNC:799,MIM:182310	ATPase Na+/K+ transporting subunit alpha 1	GO:0002026,GO:0002028,GO:0005391,GO:0005524,GO:0005768,GO:0005783,GO:0005794,GO:0005886,GO:0005890,GO:0005901,GO:0006883,GO:0008217,GO:0010107,GO:0014069,GO:0014704,GO:0016020,GO:0016021,GO:0016323,GO:0016324,GO:0016791,GO:0019901,GO:0019904,GO:0030007,GO:0030315,GO:0030506,GO:0030955,GO:0031402,GO:0031947,GO:0034220,GO:0036376,GO:0042383,GO:0042470,GO:0042493,GO:0043209,GO:0043234,GO:0043531,GO:…	regulation of the force of heart contraction|regulation of sodium ion transport|sodium:potassium-exchanging ATPase activity|ATP binding|endosome|endoplasmic reticulum|Golgi apparatus|plasma membrane|sodium:potassium-exchanging ATPase complex|caveola|cellular sodium ion homeostasis|regulation of blood pressure|potassium ion import|postsynaptic density|intercalated disc|membrane|integral component …	path:hsa04022,path:hsa04024,path:hsa04260,path:hsa04261,path:hsa04911,path:hsa04918,path:hsa04919,path:hsa04925,path:hsa04960,path:hsa04961,path:hsa04964,path:hsa04970,path:hsa04971,path:hsa04972,path:hsa04973,path:hsa04974,path:hsa04976,path:hsa04978	cGMP-PKG signaling pathway|cAMP signaling pathway|Cardiac muscle contraction|Adrenergic signaling in cardiomyocytes|Insulin secretion|Thyroid hormone synthesis|Thyroid hormone signaling pathway|Aldosterone synthesis and secretion|Aldosterone-regulated sodium reabsorption|Endocrine and other factor-regulated calcium reabsorption|Proximal tubule bicarbonate reclamation|Salivary secretion|Gastric ac…
egr-miR-7-5p	NM_001029858.3	2813	4852	470	SLC35F1	GeneID:222553,Genbank:XM_005266865.4,HGNC:HGNC:21483	solute carrier family 35 member F1	GO:0016021,GO:0022857	integral component of membrane|transmembrane transporter activity
egr-miR-7-5p	XM_005266865.4	55318	4270	770	SLC35F1	GeneID:222553,Genbank:XM_005266865.4,HGNC:HGNC:21483	solute carrier family 35 member F1	GO:0016021,GO:0022857	integral component of membrane|transmembrane transporter activity
egr-miR-7-5p	XM_011519011.2	66962	8220	6311	ZCCHC6	GeneID:79670,Genbank:NM_001185059.1,HGNC:HGNC:25817,MIM:613467	zinc finger CCHC-type containing 6	GO:0000289,GO:0003723,GO:0005654,GO:0005829,GO:0008270,GO:0031123,GO:0050265	nuclear-transcribed mRNA poly(A) tail shortening|RNA binding|nucleoplasm|cytosol|zinc ion binding|RNA 3'-end processing|RNA uridylyltransferase activity
egr-miR-7-5p	XM_011519012.2	66963	8168	6259	ZCCHC6	GeneID:79670,Genbank:NM_001185059.1,HGNC:HGNC:25817,MIM:613467	zinc finger CCHC-type containing 6	GO:0000289,GO:0003723,GO:0005654,GO:0005829,GO:0008270,GO:0031123,GO:0050265	nuclear-transcribed mRNA poly(A) tail shortening|RNA binding|nucleoplasm|cytosol|zinc ion binding|RNA 3'-end processing|RNA uridylyltransferase activity
egr-miR-7-5p	XM_011519013.2	66964	8837	6928	ZCCHC6	GeneID:79670,Genbank:NM_001185059.1,HGNC:HGNC:25817,MIM:613467	zinc finger CCHC-type containing 6	GO:0000289,GO:0003723,GO:0005654,GO:0005829,GO:0008270,GO:0031123,GO:0050265	nuclear-transcribed mRNA poly(A) tail shortening|RNA binding|nucleoplasm|cytosol|zinc ion binding|RNA 3'-end processing|RNA uridylyltransferase activity
egr-miR-7-5p	XM_011519014.2	66965	8439	6530	ZCCHC6	GeneID:79670,Genbank:NM_001185059.1,HGNC:HGNC:25817,MIM:613467	zinc finger CCHC-type containing 6	GO:0000289,GO:0003723,GO:0005654,GO:0005829,GO:0008270,GO:0031123,GO:0050265	nuclear-transcribed mRNA poly(A) tail shortening|RNA binding|nucleoplasm|cytosol|zinc ion binding|RNA 3'-end processing|RNA uridylyltransferase activity
egr-miR-7-5p	XM_011519015.1	66966	6675	4755	ZCCHC6	GeneID:79670,Genbank:NM_001185059.1,HGNC:HGNC:25817,MIM:613467	zinc finger CCHC-type containing 6	GO:0000289,GO:0003723,GO:0005654,GO:0005829,GO:0008270,GO:0031123,GO:0050265	nuclear-transcribed mRNA poly(A) tail shortening|RNA binding|nucleoplasm|cytosol|zinc ion binding|RNA 3'-end processing|RNA uridylyltransferase activity
egr-miR-7-5p	XM_011519016.1	66967	6537	4617	ZCCHC6	GeneID:79670,Genbank:NM_001185059.1,HGNC:HGNC:25817,MIM:613467	zinc finger CCHC-type containing 6	GO:0000289,GO:0003723,GO:0005654,GO:0005829,GO:0008270,GO:0031123,GO:0050265	nuclear-transcribed mRNA poly(A) tail shortening|RNA binding|nucleoplasm|cytosol|zinc ion binding|RNA 3'-end processing|RNA uridylyltransferase activity
egr-miR-7-5p	XM_017006213.1	86178	16367	270	EPHA6	GeneID:285220,Genbank:XM_006713592.3,HGNC:HGNC:19296,MIM:600066	EPH receptor A6	GO:0005003,GO:0005524,GO:0005654,GO:0005886,GO:0005887,GO:0048013	ephrin receptor activity|ATP binding|nucleoplasm|plasma membrane|integral component of plasma membrane|ephrin receptor signaling pathway	path:hsa04360	Axon guidance
egr-miR-7-5p	XM_024447671.1	106517	7583	5674	ZCCHC6	GeneID:79670,Genbank:NM_001185059.1,HGNC:HGNC:25817,MIM:613467	zinc finger CCHC-type containing 6	GO:0000289,GO:0003723,GO:0005654,GO:0005829,GO:0008270,GO:0031123,GO:0050265	nuclear-transcribed mRNA poly(A) tail shortening|RNA binding|nucleoplasm|cytosol|zinc ion binding|RNA 3'-end processing|RNA uridylyltransferase activity
egr-miR-71-5p	NM_001962.2	31698	5335	3478	EFNA5	GeneID:1946,Genbank:NM_001962.2,HGNC:HGNC:3225,MIM:601535	ephrin A5	GO:0001934,GO:0005168,GO:0005169,GO:0005170,GO:0005604,GO:0005886,GO:0005901,GO:0005912,GO:0007399,GO:0007411,GO:0022407,GO:0022604,GO:0030297,GO:0031290,GO:0031362,GO:0032956,GO:0043087,GO:0045499,GO:0046875,GO:0048013,GO:0048668,GO:0048672,GO:0050731,GO:0051893,GO:0051965,GO:0061178,GO:0070507,GO:0071372,GO:1900025,GO:1904322	positive regulation of protein phosphorylation|neurotrophin TRKA receptor binding|neurotrophin TRKB receptor binding|neurotrophin TRKC receptor binding|basement membrane|plasma membrane|caveola|adherens junction|nervous system development|axon guidance|regulation of cell-cell adhesion|regulation of cell morphogenesis|transmembrane receptor protein tyrosine kinase activator activity|retinal gangli…	path:hsa04010,path:hsa04014,path:hsa04015,path:hsa04151,path:hsa04360	MAPK signaling pathway|Ras signaling pathway|Rap1 signaling pathway|PI3K-Akt signaling pathway|Axon guidance
egr-miR-71-5p	XM_006714565.3	58610	5244	3387	EFNA5	GeneID:1946,Genbank:NM_001962.2,HGNC:HGNC:3225,MIM:601535	ephrin A5	GO:0001934,GO:0005168,GO:0005169,GO:0005170,GO:0005604,GO:0005886,GO:0005901,GO:0005912,GO:0007399,GO:0007411,GO:0022407,GO:0022604,GO:0030297,GO:0031290,GO:0031362,GO:0032956,GO:0043087,GO:0045499,GO:0046875,GO:0048013,GO:0048668,GO:0048672,GO:0050731,GO:0051893,GO:0051965,GO:0061178,GO:0070507,GO:0071372,GO:1900025,GO:1904322	positive regulation of protein phosphorylation|neurotrophin TRKA receptor binding|neurotrophin TRKB receptor binding|neurotrophin TRKC receptor binding|basement membrane|plasma membrane|caveola|adherens junction|nervous system development|axon guidance|regulation of cell-cell adhesion|regulation of cell morphogenesis|transmembrane receptor protein tyrosine kinase activator activity|retinal gangli…	path:hsa04010,path:hsa04014,path:hsa04015,path:hsa04151,path:hsa04360	MAPK signaling pathway|Ras signaling pathway|Rap1 signaling pathway|PI3K-Akt signaling pathway|Axon guidance
egr-miR-71-5p	XM_011515259.2	65058	7077	673	OSBPL3	GeneID:26031,Genbank:NM_015550.3,HGNC:HGNC:16370,MIM:606732	oxysterol binding protein like 3	GO:0005789,GO:0005829,GO:0005886,GO:0006699,GO:0015248,GO:0015485,GO:0016020,GO:0031965,GO:0032433,GO:0097038	endoplasmic reticulum membrane|cytosol|plasma membrane|bile acid biosynthetic process|sterol transporter activity|cholesterol binding|membrane|nuclear membrane|filopodium tip|perinuclear endoplasmic reticulum
egr-miR-71-5p	XM_011543250.3	79595	5147	3290	EFNA5	GeneID:1946,Genbank:NM_001962.2,HGNC:HGNC:3225,MIM:601535	ephrin A5	GO:0001934,GO:0005168,GO:0005169,GO:0005170,GO:0005604,GO:0005886,GO:0005901,GO:0005912,GO:0007399,GO:0007411,GO:0022407,GO:0022604,GO:0030297,GO:0031290,GO:0031362,GO:0032956,GO:0043087,GO:0045499,GO:0046875,GO:0048013,GO:0048668,GO:0048672,GO:0050731,GO:0051893,GO:0051965,GO:0061178,GO:0070507,GO:0071372,GO:1900025,GO:1904322	positive regulation of protein phosphorylation|neurotrophin TRKA receptor binding|neurotrophin TRKB receptor binding|neurotrophin TRKC receptor binding|basement membrane|plasma membrane|caveola|adherens junction|nervous system development|axon guidance|regulation of cell-cell adhesion|regulation of cell morphogenesis|transmembrane receptor protein tyrosine kinase activator activity|retinal gangli…	path:hsa04010,path:hsa04014,path:hsa04015,path:hsa04151,path:hsa04360	MAPK signaling pathway|Ras signaling pathway|Rap1 signaling pathway|PI3K-Akt signaling pathway|Axon guidance
egr-miR-71-5p	XM_011543251.2	79596	6661	4804	EFNA5	GeneID:1946,Genbank:NM_001962.2,HGNC:HGNC:3225,MIM:601535	ephrin A5	GO:0001934,GO:0005168,GO:0005169,GO:0005170,GO:0005604,GO:0005886,GO:0005901,GO:0005912,GO:0007399,GO:0007411,GO:0022407,GO:0022604,GO:0030297,GO:0031290,GO:0031362,GO:0032956,GO:0043087,GO:0045499,GO:0046875,GO:0048013,GO:0048668,GO:0048672,GO:0050731,GO:0051893,GO:0051965,GO:0061178,GO:0070507,GO:0071372,GO:1900025,GO:1904322	positive regulation of protein phosphorylation|neurotrophin TRKA receptor binding|neurotrophin TRKB receptor binding|neurotrophin TRKC receptor binding|basement membrane|plasma membrane|caveola|adherens junction|nervous system development|axon guidance|regulation of cell-cell adhesion|regulation of cell morphogenesis|transmembrane receptor protein tyrosine kinase activator activity|retinal gangli…	path:hsa04010,path:hsa04014,path:hsa04015,path:hsa04151,path:hsa04360	MAPK signaling pathway|Ras signaling pathway|Rap1 signaling pathway|PI3K-Akt signaling pathway|Axon guidance
egr-miR-71-5p	XM_017009205.1	88482	6424	4567	EFNA5	GeneID:1946,Genbank:NM_001962.2,HGNC:HGNC:3225,MIM:601535	ephrin A5	GO:0001934,GO:0005168,GO:0005169,GO:0005170,GO:0005604,GO:0005886,GO:0005901,GO:0005912,GO:0007399,GO:0007411,GO:0022407,GO:0022604,GO:0030297,GO:0031290,GO:0031362,GO:0032956,GO:0043087,GO:0045499,GO:0046875,GO:0048013,GO:0048668,GO:0048672,GO:0050731,GO:0051893,GO:0051965,GO:0061178,GO:0070507,GO:0071372,GO:1900025,GO:1904322	positive regulation of protein phosphorylation|neurotrophin TRKA receptor binding|neurotrophin TRKB receptor binding|neurotrophin TRKC receptor binding|basement membrane|plasma membrane|caveola|adherens junction|nervous system development|axon guidance|regulation of cell-cell adhesion|regulation of cell morphogenesis|transmembrane receptor protein tyrosine kinase activator activity|retinal gangli…	path:hsa04010,path:hsa04014,path:hsa04015,path:hsa04151,path:hsa04360	MAPK signaling pathway|Ras signaling pathway|Rap1 signaling pathway|PI3K-Akt signaling pathway|Axon guidance
egr-miR-71-5p	XM_017011949.1	90661	6969	673	OSBPL3	GeneID:26031,Genbank:NM_015550.3,HGNC:HGNC:16370,MIM:606732	oxysterol binding protein like 3	GO:0005789,GO:0005829,GO:0005886,GO:0006699,GO:0015248,GO:0015485,GO:0016020,GO:0031965,GO:0032433,GO:0097038	endoplasmic reticulum membrane|cytosol|plasma membrane|bile acid biosynthetic process|sterol transporter activity|cholesterol binding|membrane|nuclear membrane|filopodium tip|perinuclear endoplasmic reticulum
egr-miR-7b-5p	NM_001048166.1	3756	5019	2649	STIL	GeneID:6491,Genbank:XM_017002123.1,HGNC:HGNC:10879,MIM:181590	STIL, centriolar assembly protein
egr-miR-7b-5p	NM_001282936.1	16199	5225	2858	STIL	GeneID:6491,Genbank:XM_017002123.1,HGNC:HGNC:10879,MIM:181590	STIL, centriolar assembly protein
egr-miR-7b-5p	NM_001282937.1	16200	5174	2858	STIL	GeneID:6491,Genbank:XM_017002123.1,HGNC:HGNC:10879,MIM:181590	STIL, centriolar assembly protein
egr-miR-7b-5p	NM_001282938.1	16201	5087	2717	STIL	GeneID:6491,Genbank:XM_017002123.1,HGNC:HGNC:10879,MIM:181590	STIL, centriolar assembly protein
egr-miR-7b-5p	NM_001282939.1	16202	4898	2582	STIL	GeneID:6491,Genbank:XM_017002123.1,HGNC:HGNC:10879,MIM:181590	STIL, centriolar assembly protein
egr-miR-7b-5p	NM_003035.2	32711	5016	2649	STIL	GeneID:6491,Genbank:XM_017002123.1,HGNC:HGNC:10879,MIM:181590	STIL, centriolar assembly protein
egr-miR-7b-5p	XM_006710834.3	57459	4096	2723	STIL	GeneID:6491,Genbank:XM_017002123.1,HGNC:HGNC:10879,MIM:181590	STIL, centriolar assembly protein
egr-miR-7b-5p	XM_011541991.2	78998	4762	3389	STIL	GeneID:6491,Genbank:XM_017002123.1,HGNC:HGNC:10879,MIM:181590	STIL, centriolar assembly protein
egr-miR-7b-5p	XM_011541992.2	78999	4745	3372	STIL	GeneID:6491,Genbank:XM_017002123.1,HGNC:HGNC:10879,MIM:181590	STIL, centriolar assembly protein
egr-miR-7b-5p	XM_011541994.2	79000	3968	2649	STIL	GeneID:6491,Genbank:XM_017002123.1,HGNC:HGNC:10879,MIM:181590	STIL, centriolar assembly protein
egr-miR-7b-5p	XM_011541996.2	79001	4760	2508	STIL	GeneID:6491,Genbank:XM_017002123.1,HGNC:HGNC:10879,MIM:181590	STIL, centriolar assembly protein
egr-miR-7b-5p	XM_011541998.2	79002	3827	2508	STIL	GeneID:6491,Genbank:XM_017002123.1,HGNC:HGNC:10879,MIM:181590	STIL, centriolar assembly protein
egr-miR-7b-5p	XM_011542001.2	79003	4768	2649	STIL	GeneID:6491,Genbank:XM_017002123.1,HGNC:HGNC:10879,MIM:181590	STIL, centriolar assembly protein
egr-miR-7b-5p	XM_017002123.1	82911	4875	2508	STIL	GeneID:6491,Genbank:XM_017002123.1,HGNC:HGNC:10879,MIM:181590	STIL, centriolar assembly protein
egr-miR-7b-5p	XM_017002124.1	82912	4295	1925	STIL	GeneID:6491,Genbank:XM_017002123.1,HGNC:HGNC:10879,MIM:181590	STIL, centriolar assembly protein
egr-miR-7b-5p	XM_017002125.1	82913	3685	2649	STIL	GeneID:6491,Genbank:XM_017002123.1,HGNC:HGNC:10879,MIM:181590	STIL, centriolar assembly protein
egr-miR-7b-5p	XM_017002126.1	82914	3634	2649	STIL	GeneID:6491,Genbank:XM_017002123.1,HGNC:HGNC:10879,MIM:181590	STIL, centriolar assembly protein
egr-miR-7b-5p	XM_017002127.1	82915	3045	2649	STIL	GeneID:6491,Genbank:XM_017002123.1,HGNC:HGNC:10879,MIM:181590	STIL, centriolar assembly protein
egr-let-7-3p	NM_001112717.3	5106	6260	3283	LIMCH1	GeneID:22998,Genbank:NM_001289124.1,HGNC:HGNC:29191,MIM:617750	LIM and calponin homology domains 1	GO:0003779,GO:0031032,GO:0046872	actin binding|actomyosin structure organization|metal ion binding
egr-let-7-3p	NM_001112718.3	5107	6257	3280	LIMCH1	GeneID:22998,Genbank:NM_001289124.1,HGNC:HGNC:29191,MIM:617750	LIM and calponin homology domains 1	GO:0003779,GO:0031032,GO:0046872	actin binding|actomyosin structure organization|metal ion binding
egr-let-7-3p	NM_001112719.3	5108	5951	2974	LIMCH1	GeneID:22998,Genbank:NM_001289124.1,HGNC:HGNC:29191,MIM:617750	LIM and calponin homology domains 1	GO:0003779,GO:0031032,GO:0046872	actin binding|actomyosin structure organization|metal ion binding
egr-let-7-3p	NM_001112720.3	5109	5915	2938	LIMCH1	GeneID:22998,Genbank:NM_001289124.1,HGNC:HGNC:29191,MIM:617750	LIM and calponin homology domains 1	GO:0003779,GO:0031032,GO:0046872	actin binding|actomyosin structure organization|metal ion binding
egr-let-7-3p	NM_001289122.2	17651	6296	3319	LIMCH1	GeneID:22998,Genbank:NM_001289124.1,HGNC:HGNC:29191,MIM:617750	LIM and calponin homology domains 1	GO:0003779,GO:0031032,GO:0046872	actin binding|actomyosin structure organization|metal ion binding
egr-let-7-3p	NM_001289124.1	17653	6187	3210	LIMCH1	GeneID:22998,Genbank:NM_001289124.1,HGNC:HGNC:29191,MIM:617750	LIM and calponin homology domains 1	GO:0003779,GO:0031032,GO:0046872	actin binding|actomyosin structure organization|metal ion binding
egr-let-7-3p	NM_001330672.1	25138	7714	4737	LIMCH1	GeneID:22998,Genbank:NM_001289124.1,HGNC:HGNC:29191,MIM:617750	LIM and calponin homology domains 1	GO:0003779,GO:0031032,GO:0046872	actin binding|actomyosin structure organization|metal ion binding
egr-let-7-3p	NM_001330674.1	25140	5993	3016	LIMCH1	GeneID:22998,Genbank:NM_001289124.1,HGNC:HGNC:29191,MIM:617750	LIM and calponin homology domains 1	GO:0003779,GO:0031032,GO:0046872	actin binding|actomyosin structure organization|metal ion binding
egr-let-7-3p	NM_001330784.1	25228	6029	3052	LIMCH1	GeneID:22998,Genbank:NM_001289124.1,HGNC:HGNC:29191,MIM:617750	LIM and calponin homology domains 1	GO:0003779,GO:0031032,GO:0046872	actin binding|actomyosin structure organization|metal ion binding
egr-let-7-3p	NM_001330786.1	25230	5973	2996	LIMCH1	GeneID:22998,Genbank:NM_001289124.1,HGNC:HGNC:29191,MIM:617750	LIM and calponin homology domains 1	GO:0003779,GO:0031032,GO:0046872	actin binding|actomyosin structure organization|metal ion binding
egr-let-7-3p	NM_001330787.1	25231	6327	3367	LIMCH1	GeneID:22998,Genbank:NM_001289124.1,HGNC:HGNC:29191,MIM:617750	LIM and calponin homology domains 1	GO:0003779,GO:0031032,GO:0046872	actin binding|actomyosin structure organization|metal ion binding
egr-let-7-3p	NM_001330788.1	25232	6237	3277	LIMCH1	GeneID:22998,Genbank:NM_001289124.1,HGNC:HGNC:29191,MIM:617750	LIM and calponin homology domains 1	GO:0003779,GO:0031032,GO:0046872	actin binding|actomyosin structure organization|metal ion binding
egr-let-7-3p	NM_001330789.1	25233	6159	3199	LIMCH1	GeneID:22998,Genbank:NM_001289124.1,HGNC:HGNC:29191,MIM:617750	LIM and calponin homology domains 1	GO:0003779,GO:0031032,GO:0046872	actin binding|actomyosin structure organization|metal ion binding
egr-let-7-3p	NM_001330790.1	25234	6318	3358	LIMCH1	GeneID:22998,Genbank:NM_001289124.1,HGNC:HGNC:29191,MIM:617750	LIM and calponin homology domains 1	GO:0003779,GO:0031032,GO:0046872	actin binding|actomyosin structure organization|metal ion binding
egr-let-7-3p	NM_001330791.1	25235	6282	3322	LIMCH1	GeneID:22998,Genbank:NM_001289124.1,HGNC:HGNC:29191,MIM:617750	LIM and calponin homology domains 1	GO:0003779,GO:0031032,GO:0046872	actin binding|actomyosin structure organization|metal ion binding
egr-let-7-3p	NM_001330792.1	25236	6204	3244	LIMCH1	GeneID:22998,Genbank:NM_001289124.1,HGNC:HGNC:29191,MIM:617750	LIM and calponin homology domains 1	GO:0003779,GO:0031032,GO:0046872	actin binding|actomyosin structure organization|metal ion binding
egr-let-7-3p	NM_001330793.1	25237	6012	3052	LIMCH1	GeneID:22998,Genbank:NM_001289124.1,HGNC:HGNC:29191,MIM:617750	LIM and calponin homology domains 1	GO:0003779,GO:0031032,GO:0046872	actin binding|actomyosin structure organization|metal ion binding
egr-let-7-3p	NM_001330982.1	25238	5937	2977	LIMCH1	GeneID:22998,Genbank:NM_001289124.1,HGNC:HGNC:29191,MIM:617750	LIM and calponin homology domains 1	GO:0003779,GO:0031032,GO:0046872	actin binding|actomyosin structure organization|metal ion binding
egr-let-7-3p	NM_001330983.1	25239	5828	2868	LIMCH1	GeneID:22998,Genbank:NM_001289124.1,HGNC:HGNC:29191,MIM:617750	LIM and calponin homology domains 1	GO:0003779,GO:0031032,GO:0046872	actin binding|actomyosin structure organization|metal ion binding
egr-let-7-3p	NM_014988.4	38021	6338	3361	LIMCH1	GeneID:22998,Genbank:NM_001289124.1,HGNC:HGNC:29191,MIM:617750	LIM and calponin homology domains 1	GO:0003779,GO:0031032,GO:0046872	actin binding|actomyosin structure organization|metal ion binding
egr-let-7-3p	XM_005248057.1	50903	7808	4848	LIMCH1	GeneID:22998,Genbank:NM_001289124.1,HGNC:HGNC:29191,MIM:617750	LIM and calponin homology domains 1	GO:0003779,GO:0031032,GO:0046872	actin binding|actomyosin structure organization|metal ion binding
egr-let-7-3p	XM_005248058.1	50904	7805	4845	LIMCH1	GeneID:22998,Genbank:NM_001289124.1,HGNC:HGNC:29191,MIM:617750	LIM and calponin homology domains 1	GO:0003779,GO:0031032,GO:0046872	actin binding|actomyosin structure organization|metal ion binding
egr-let-7-3p	XM_005248060.1	50905	7796	4836	LIMCH1	GeneID:22998,Genbank:NM_001289124.1,HGNC:HGNC:29191,MIM:617750	LIM and calponin homology domains 1	GO:0003779,GO:0031032,GO:0046872	actin binding|actomyosin structure organization|metal ion binding
egr-let-7-3p	XM_005248061.1	50906	7724	4764	LIMCH1	GeneID:22998,Genbank:NM_001289124.1,HGNC:HGNC:29191,MIM:617750	LIM and calponin homology domains 1	GO:0003779,GO:0031032,GO:0046872	actin binding|actomyosin structure organization|metal ion binding
egr-let-7-3p	XM_006713996.1	58464	7718	4758	LIMCH1	GeneID:22998,Genbank:NM_001289124.1,HGNC:HGNC:29191,MIM:617750	LIM and calponin homology domains 1	GO:0003779,GO:0031032,GO:0046872	actin binding|actomyosin structure organization|metal ion binding
egr-let-7-3p	XM_011513642.1	64141	7883	4923	LIMCH1	GeneID:22998,Genbank:NM_001289124.1,HGNC:HGNC:29191,MIM:617750	LIM and calponin homology domains 1	GO:0003779,GO:0031032,GO:0046872	actin binding|actomyosin structure organization|metal ion binding
egr-let-7-3p	XM_011513643.1	64142	7880	4920	LIMCH1	GeneID:22998,Genbank:NM_001289124.1,HGNC:HGNC:29191,MIM:617750	LIM and calponin homology domains 1	GO:0003779,GO:0031032,GO:0046872	actin binding|actomyosin structure organization|metal ion binding
egr-let-7-3p	XM_011513644.1	64143	7874	4914	LIMCH1	GeneID:22998,Genbank:NM_001289124.1,HGNC:HGNC:29191,MIM:617750	LIM and calponin homology domains 1	GO:0003779,GO:0031032,GO:0046872	actin binding|actomyosin structure organization|metal ion binding
egr-let-7-3p	XM_011513645.1	64144	7799	4839	LIMCH1	GeneID:22998,Genbank:NM_001289124.1,HGNC:HGNC:29191,MIM:617750	LIM and calponin homology domains 1	GO:0003779,GO:0031032,GO:0046872	actin binding|actomyosin structure organization|metal ion binding
egr-let-7-3p	XM_011513646.1	64145	7796	4836	LIMCH1	GeneID:22998,Genbank:NM_001289124.1,HGNC:HGNC:29191,MIM:617750	LIM and calponin homology domains 1	GO:0003779,GO:0031032,GO:0046872	actin binding|actomyosin structure organization|metal ion binding
egr-let-7-3p	XM_011513648.1	64146	7640	4680	LIMCH1	GeneID:22998,Genbank:NM_001289124.1,HGNC:HGNC:29191,MIM:617750	LIM and calponin homology domains 1	GO:0003779,GO:0031032,GO:0046872	actin binding|actomyosin structure organization|metal ion binding
egr-let-7-3p	XM_011513649.1	64147	7542	4582	LIMCH1	GeneID:22998,Genbank:NM_001289124.1,HGNC:HGNC:29191,MIM:617750	LIM and calponin homology domains 1	GO:0003779,GO:0031032,GO:0046872	actin binding|actomyosin structure organization|metal ion binding
egr-let-7-3p	XM_011513651.2	64148	8762	5802	LIMCH1	GeneID:22998,Genbank:NM_001289124.1,HGNC:HGNC:29191,MIM:617750	LIM and calponin homology domains 1	GO:0003779,GO:0031032,GO:0046872	actin binding|actomyosin structure organization|metal ion binding
egr-let-7-3p	XM_011513653.1	64149	6251	3291	LIMCH1	GeneID:22998,Genbank:NM_001289124.1,HGNC:HGNC:29191,MIM:617750	LIM and calponin homology domains 1	GO:0003779,GO:0031032,GO:0046872	actin binding|actomyosin structure organization|metal ion binding
egr-let-7-3p	XM_011513654.1	64150	6215	3255	LIMCH1	GeneID:22998,Genbank:NM_001289124.1,HGNC:HGNC:29191,MIM:617750	LIM and calponin homology domains 1	GO:0003779,GO:0031032,GO:0046872	actin binding|actomyosin structure organization|metal ion binding
egr-let-7-3p	XM_011513655.1	64151	5874	2914	LIMCH1	GeneID:22998,Genbank:NM_001289124.1,HGNC:HGNC:29191,MIM:617750	LIM and calponin homology domains 1	GO:0003779,GO:0031032,GO:0046872	actin binding|actomyosin structure organization|metal ion binding
egr-let-7-3p	XM_017007894.1	87430	7871	4911	LIMCH1	GeneID:22998,Genbank:NM_001289124.1,HGNC:HGNC:29191,MIM:617750	LIM and calponin homology domains 1	GO:0003779,GO:0031032,GO:0046872	actin binding|actomyosin structure organization|metal ion binding
egr-let-7-3p	XM_017007895.1	87431	7799	4839	LIMCH1	GeneID:22998,Genbank:NM_001289124.1,HGNC:HGNC:29191,MIM:617750	LIM and calponin homology domains 1	GO:0003779,GO:0031032,GO:0046872	actin binding|actomyosin structure organization|metal ion binding
egr-let-7-3p	XM_017007896.1	87432	7712	4752	LIMCH1	GeneID:22998,Genbank:NM_001289124.1,HGNC:HGNC:29191,MIM:617750	LIM and calponin homology domains 1	GO:0003779,GO:0031032,GO:0046872	actin binding|actomyosin structure organization|metal ion binding
egr-let-7-3p	XM_017007897.1	87433	7637	4677	LIMCH1	GeneID:22998,Genbank:NM_001289124.1,HGNC:HGNC:29191,MIM:617750	LIM and calponin homology domains 1	GO:0003779,GO:0031032,GO:0046872	actin binding|actomyosin structure organization|metal ion binding
egr-let-7-3p	XM_017007898.1	87434	6176	3216	LIMCH1	GeneID:22998,Genbank:NM_001289124.1,HGNC:HGNC:29191,MIM:617750	LIM and calponin homology domains 1	GO:0003779,GO:0031032,GO:0046872	actin binding|actomyosin structure organization|metal ion binding
egr-let-7-3p	XM_017007900.1	87435	6092	3132	LIMCH1	GeneID:22998,Genbank:NM_001289124.1,HGNC:HGNC:29191,MIM:617750	LIM and calponin homology domains 1	GO:0003779,GO:0031032,GO:0046872	actin binding|actomyosin structure organization|metal ion binding
egr-let-7-3p	XM_017007903.1	87436	5910	2950	LIMCH1	GeneID:22998,Genbank:NM_001289124.1,HGNC:HGNC:29191,MIM:617750	LIM and calponin homology domains 1	GO:0003779,GO:0031032,GO:0046872	actin binding|actomyosin structure organization|metal ion binding
egr-let-7-3p	XM_024453937.1	112632	6140	3180	LIMCH1	GeneID:22998,Genbank:NM_001289124.1,HGNC:HGNC:29191,MIM:617750	LIM and calponin homology domains 1	GO:0003779,GO:0031032,GO:0046872	actin binding|actomyosin structure organization|metal ion binding
egr-let-7-3p	XM_024453938.1	112633	5664	2704	LIMCH1	GeneID:22998,Genbank:NM_001289124.1,HGNC:HGNC:29191,MIM:617750	LIM and calponin homology domains 1	GO:0003779,GO:0031032,GO:0046872	actin binding|actomyosin structure organization|metal ion binding
egr-let-7-5p	NM_000876.3	807	14058	4340	IGF2R	GeneID:3482,Genbank:NM_000876.3,HGNC:HGNC:5467,MIM:147280	insulin like growth factor 2 receptor			path:hsa04142,path:hsa04144	Lysosome|Endocytosis
egr-let-7-5p	NM_001271602.1	14409	4730	1847	HERC3	GeneID:8916,Genbank:NM_014606.2,HGNC:HGNC:4876,MIM:605200	HECT and RLD domain containing E3 ubiquitin protein ligase 3	GO:0005737,GO:0005829,GO:0031410,GO:0061630	cytoplasm|cytosol|cytoplasmic vesicle|ubiquitin protein ligase activity	path:hsa04120	Ubiquitin mediated proteolysis
egr-let-7-5p	NM_014606.2	37676	4985	2102	HERC3	GeneID:8916,Genbank:NM_014606.2,HGNC:HGNC:4876,MIM:605200	HECT and RLD domain containing E3 ubiquitin protein ligase 3	GO:0005737,GO:0005829,GO:0031410,GO:0061630	cytoplasm|cytosol|cytoplasmic vesicle|ubiquitin protein ligase activity	path:hsa04120	Ubiquitin mediated proteolysis
egr-let-7-5p	XM_005263327.3	54444	5862	2229	HERC3	GeneID:8916,Genbank:NM_014606.2,HGNC:HGNC:4876,MIM:605200	HECT and RLD domain containing E3 ubiquitin protein ligase 3	GO:0005737,GO:0005829,GO:0031410,GO:0061630	cytoplasm|cytosol|cytoplasmic vesicle|ubiquitin protein ligase activity	path:hsa04120	Ubiquitin mediated proteolysis
egr-let-7-5p	XM_005263329.4	54445	5673	2064	HERC3	GeneID:8916,Genbank:NM_014606.2,HGNC:HGNC:4876,MIM:605200	HECT and RLD domain containing E3 ubiquitin protein ligase 3	GO:0005737,GO:0005829,GO:0031410,GO:0061630	cytoplasm|cytosol|cytoplasmic vesicle|ubiquitin protein ligase activity	path:hsa04120	Ubiquitin mediated proteolysis
egr-let-7-5p	XM_005263330.4	54446	5551	2089	HERC3	GeneID:8916,Genbank:NM_014606.2,HGNC:HGNC:4876,MIM:605200	HECT and RLD domain containing E3 ubiquitin protein ligase 3	GO:0005737,GO:0005829,GO:0031410,GO:0061630	cytoplasm|cytosol|cytoplasmic vesicle|ubiquitin protein ligase activity	path:hsa04120	Ubiquitin mediated proteolysis
egr-let-7-5p	XM_005263331.2	54447	6139	2089	HERC3	GeneID:8916,Genbank:NM_014606.2,HGNC:HGNC:4876,MIM:605200	HECT and RLD domain containing E3 ubiquitin protein ligase 3	GO:0005737,GO:0005829,GO:0031410,GO:0061630	cytoplasm|cytosol|cytoplasmic vesicle|ubiquitin protein ligase activity	path:hsa04120	Ubiquitin mediated proteolysis
egr-let-7-5p	XM_005263332.4	54448	3662	2089	HERC3	GeneID:8916,Genbank:NM_014606.2,HGNC:HGNC:4876,MIM:605200	HECT and RLD domain containing E3 ubiquitin protein ligase 3	GO:0005737,GO:0005829,GO:0031410,GO:0061630	cytoplasm|cytosol|cytoplasmic vesicle|ubiquitin protein ligase activity	path:hsa04120	Ubiquitin mediated proteolysis
egr-let-7-5p	XM_011532397.2	74155	3975	342	HERC3	GeneID:8916,Genbank:NM_014606.2,HGNC:HGNC:4876,MIM:605200	HECT and RLD domain containing E3 ubiquitin protein ligase 3	GO:0005737,GO:0005829,GO:0031410,GO:0061630	cytoplasm|cytosol|cytoplasmic vesicle|ubiquitin protein ligase activity	path:hsa04120	Ubiquitin mediated proteolysis
egr-let-7-5p	XM_017008806.2	88162	5789	2180	HERC3	GeneID:8916,Genbank:NM_014606.2,HGNC:HGNC:4876,MIM:605200	HECT and RLD domain containing E3 ubiquitin protein ligase 3	GO:0005737,GO:0005829,GO:0031410,GO:0061630	cytoplasm|cytosol|cytoplasmic vesicle|ubiquitin protein ligase activity	path:hsa04120	Ubiquitin mediated proteolysis
egr-let-7-5p	XM_017008807.1	88163	5434	1825	HERC3	GeneID:8916,Genbank:NM_014606.2,HGNC:HGNC:4876,MIM:605200	HECT and RLD domain containing E3 ubiquitin protein ligase 3	GO:0005737,GO:0005829,GO:0031410,GO:0061630	cytoplasm|cytosol|cytoplasmic vesicle|ubiquitin protein ligase activity	path:hsa04120	Ubiquitin mediated proteolysis
egr-let-7-5p	XM_017008808.1	88164	4637	1004	HERC3	GeneID:8916,Genbank:NM_014606.2,HGNC:HGNC:4876,MIM:605200	HECT and RLD domain containing E3 ubiquitin protein ligase 3	GO:0005737,GO:0005829,GO:0031410,GO:0061630	cytoplasm|cytosol|cytoplasmic vesicle|ubiquitin protein ligase activity	path:hsa04120	Ubiquitin mediated proteolysis
egr-miR-10a-5p	NM_000268.3	248	6046	4084	NF2	GeneID:4771,Genbank:NM_181832.2,HGNC:HGNC:7773,MIM:607379	neurofibromin 2			path:hsa04390,path:hsa04392,path:hsa04530	Hippo signaling pathway|Hippo signaling pathway - multiple species|Tight junction
egr-miR-10a-5p	NM_000393.4	368	6930	1309	COL5A2	GeneID:1290,Genbank:NM_000393.4,HGNC:HGNC:2210,MIM:120190	collagen type V alpha 2 chain	GO:0001501,GO:0001503,GO:0005201,GO:0005576,GO:0005588,GO:0005615,GO:0005788,GO:0030198,GO:0030199,GO:0030574,GO:0031012,GO:0043588,GO:0046332,GO:0046872,GO:0048592,GO:0071230,GO:1903225	skeletal system development|ossification|extracellular matrix structural constituent|extracellular region|collagen type V trimer|extracellular space|endoplasmic reticulum lumen|extracellular matrix organization|collagen fibril organization|collagen catabolic process|extracellular matrix|skin development|SMAD binding|metal ion binding|eye morphogenesis|cellular response to amino acid stimulus|nega…	path:hsa04974	Protein digestion and absorption
egr-miR-10a-5p	NM_000540.2	507	15391	14853	RYR1	GeneID:6261,Genbank:NM_000540.2,HGNC:HGNC:10483,MIM:180901	ryanodine receptor 1			path:hsa04020,path:hsa04371,path:hsa04713,path:hsa04730,path:hsa04921	Calcium signaling pathway|Apelin signaling pathway|Circadian entrainment|Long-term depression|Oxytocin signaling pathway
egr-miR-10a-5p	NM_001025598.1	2794	4425	2272	ARHGAP30	GeneID:257106,Genbank:XM_005245073.3,HGNC:HGNC:27414,MIM:614264	Rho GTPase activating protein 30	GO:0005096,GO:0005829,GO:0007264,GO:0031410,GO:0043231,GO:0051056	GTPase activator activity|cytosol|small GTPase mediated signal transduction|cytoplasmic vesicle|intracellular membrane-bounded organelle|regulation of small GTPase mediated signal transduction
egr-miR-10a-5p	NM_001042723.1	3709	15376	14838	RYR1	GeneID:6261,Genbank:NM_000540.2,HGNC:HGNC:10483,MIM:180901	ryanodine receptor 1			path:hsa04020,path:hsa04371,path:hsa04713,path:hsa04730,path:hsa04921	Calcium signaling pathway|Apelin signaling pathway|Circadian entrainment|Long-term depression|Oxytocin signaling pathway
egr-miR-10a-5p	NM_001042724.1	3710	2869	2620	NECTIN2	GeneID:5819,Genbank:NM_001042724.1,HGNC:HGNC:9707,MIM:600798	nectin cell adhesion molecule 2	GO:0001618,GO:0001675,GO:0002860,GO:0002891,GO:0005102,GO:0005886,GO:0005887,GO:0005911,GO:0005913,GO:0005915,GO:0005925,GO:0007010,GO:0007156,GO:0007157,GO:0007286,GO:0007289,GO:0008037,GO:0009566,GO:0009986,GO:0015026,GO:0016021,GO:0019064,GO:0030382,GO:0032990,GO:0033005,GO:0034332,GO:0042271,GO:0042802,GO:0042803,GO:0044291,GO:0044406,GO:0044782,GO:0045954,GO:0046596,GO:0046814,GO:0046982,GO:…	virus receptor activity|acrosome assembly|positive regulation of natural killer cell mediated cytotoxicity directed against tumor cell target|positive regulation of immunoglobulin mediated immune response|receptor binding|plasma membrane|integral component of plasma membrane|cell-cell junction|cell-cell adherens junction|zonula adherens|focal adhesion|cytoskeleton organization|homophilic cell adh…	path:hsa04514,path:hsa04520,path:hsa05168	Cell adhesion molecules (CAMs)|Adherens junction|Herpes simplex infection
egr-miR-10a-5p	NM_001134758.3	6180	2642	647	ARFRP1	GeneID:10139,Genbank:NM_001267546.2,HGNC:HGNC:662,MIM:604699	ADP ribosylation factor related protein 1	GO:0003924,GO:0005525,GO:0005794,GO:0005802,GO:0005829,GO:0007165,GO:0007264,GO:0007369,GO:0016020,GO:0032588,GO:0034067,GO:0042147,GO:0043001	GTPase activity|GTP binding|Golgi apparatus|trans-Golgi network|cytosol|signal transduction|small GTPase mediated signal transduction|gastrulation|membrane|trans-Golgi network membrane|protein localization to Golgi apparatus|retrograde transport, endosome to Golgi|Golgi to plasma membrane protein transport
egr-miR-10a-5p	NM_001267544.2	13959	2645	650	ARFRP1	GeneID:10139,Genbank:NM_001267546.2,HGNC:HGNC:662,MIM:604699	ADP ribosylation factor related protein 1	GO:0003924,GO:0005525,GO:0005794,GO:0005802,GO:0005829,GO:0007165,GO:0007264,GO:0007369,GO:0016020,GO:0032588,GO:0034067,GO:0042147,GO:0043001	GTPase activity|GTP binding|Golgi apparatus|trans-Golgi network|cytosol|signal transduction|small GTPase mediated signal transduction|gastrulation|membrane|trans-Golgi network membrane|protein localization to Golgi apparatus|retrograde transport, endosome to Golgi|Golgi to plasma membrane protein transport
egr-miR-10a-5p	NM_001267545.2	13960	2571	576	ARFRP1	GeneID:10139,Genbank:NM_001267546.2,HGNC:HGNC:662,MIM:604699	ADP ribosylation factor related protein 1	GO:0003924,GO:0005525,GO:0005794,GO:0005802,GO:0005829,GO:0007165,GO:0007264,GO:0007369,GO:0016020,GO:0032588,GO:0034067,GO:0042147,GO:0043001	GTPase activity|GTP binding|Golgi apparatus|trans-Golgi network|cytosol|signal transduction|small GTPase mediated signal transduction|gastrulation|membrane|trans-Golgi network membrane|protein localization to Golgi apparatus|retrograde transport, endosome to Golgi|Golgi to plasma membrane protein transport
egr-miR-10a-5p	NM_001267549.2	13964	2647	652	ARFRP1	GeneID:10139,Genbank:NM_001267546.2,HGNC:HGNC:662,MIM:604699	ADP ribosylation factor related protein 1	GO:0003924,GO:0005525,GO:0005794,GO:0005802,GO:0005829,GO:0007165,GO:0007264,GO:0007369,GO:0016020,GO:0032588,GO:0034067,GO:0042147,GO:0043001	GTPase activity|GTP binding|Golgi apparatus|trans-Golgi network|cytosol|signal transduction|small GTPase mediated signal transduction|gastrulation|membrane|trans-Golgi network membrane|protein localization to Golgi apparatus|retrograde transport, endosome to Golgi|Golgi to plasma membrane protein transport
egr-miR-10a-5p	NM_001267723.1	14026	1840	756	CCDC61	GeneID:729440,Genbank:XM_011527257.2,HGNC:HGNC:33629	coiled-coil domain containing 61	GO:0005813	centrosome
egr-miR-10a-5p	NM_001287600.1	17254	4291	2127	ARHGAP30	GeneID:257106,Genbank:XM_005245073.3,HGNC:HGNC:27414,MIM:614264	Rho GTPase activating protein 30	GO:0005096,GO:0005829,GO:0007264,GO:0031410,GO:0043231,GO:0051056	GTPase activator activity|cytosol|small GTPase mediated signal transduction|cytoplasmic vesicle|intracellular membrane-bounded organelle|regulation of small GTPase mediated signal transduction
egr-miR-10a-5p	NM_001287602.1	17256	3905	1741	ARHGAP30	GeneID:257106,Genbank:XM_005245073.3,HGNC:HGNC:27414,MIM:614264	Rho GTPase activating protein 30	GO:0005096,GO:0005829,GO:0007264,GO:0031410,GO:0043231,GO:0051056	GTPase activator activity|cytosol|small GTPase mediated signal transduction|cytoplasmic vesicle|intracellular membrane-bounded organelle|regulation of small GTPase mediated signal transduction
egr-miR-10a-5p	NM_001300948.2	18808	4841	1424	LONP2	GeneID:83752,Genbank:NM_001348078.1,HGNC:HGNC:20598,MIM:617774	lon peptidase 2, peroxisomal	GO:0002020,GO:0004176,GO:0004252,GO:0005102,GO:0005524,GO:0005634,GO:0005777,GO:0005782,GO:0006515,GO:0006625,GO:0007031,GO:0008233,GO:0014070,GO:0016020,GO:0016485,GO:0019899,GO:0031998	protease binding|ATP-dependent peptidase activity|serine-type endopeptidase activity|receptor binding|ATP binding|nucleus|peroxisome|peroxisomal matrix|protein quality control for misfolded or incompletely synthesized proteins|protein targeting to peroxisome|peroxisome organization|peptidase activity|response to organic cyclic compound|membrane|protein processing|enzyme binding|regulation of fatt…
egr-miR-10a-5p	NM_001304522.1	19567	3704	1141	VIPR2	GeneID:7434,Genbank:NM_001304522.1,HGNC:HGNC:12695,MIM:601970	vasoactive intestinal peptide receptor 2	GO:0004930,GO:0004999,GO:0005886,GO:0005887,GO:0007165,GO:0007166,GO:0007186,GO:0007190,GO:0007267,GO:0048662	G-protein coupled receptor activity|vasoactive intestinal polypeptide receptor activity|plasma membrane|integral component of plasma membrane|signal transduction|cell surface receptor signaling pathway|G-protein coupled receptor signaling pathway|activation of adenylate cyclase activity|cell-cell signaling|negative regulation of smooth muscle cell proliferation	path:hsa04024,path:hsa04080	cAMP signaling pathway|Neuroactive ligand-receptor interaction
egr-miR-10a-5p	NM_001308259.1	20072	3788	1208	VIPR2	GeneID:7434,Genbank:NM_001304522.1,HGNC:HGNC:12695,MIM:601970	vasoactive intestinal peptide receptor 2	GO:0004930,GO:0004999,GO:0005886,GO:0005887,GO:0007165,GO:0007166,GO:0007186,GO:0007190,GO:0007267,GO:0048662	G-protein coupled receptor activity|vasoactive intestinal polypeptide receptor activity|plasma membrane|integral component of plasma membrane|signal transduction|cell surface receptor signaling pathway|G-protein coupled receptor signaling pathway|activation of adenylate cyclase activity|cell-cell signaling|negative regulation of smooth muscle cell proliferation	path:hsa04024,path:hsa04080	cAMP signaling pathway|Neuroactive ligand-receptor interaction
egr-miR-10a-5p	NM_001348078.1	26137	4363	1556	LONP2	GeneID:83752,Genbank:NM_001348078.1,HGNC:HGNC:20598,MIM:617774	lon peptidase 2, peroxisomal	GO:0002020,GO:0004176,GO:0004252,GO:0005102,GO:0005524,GO:0005634,GO:0005777,GO:0005782,GO:0006515,GO:0006625,GO:0007031,GO:0008233,GO:0014070,GO:0016020,GO:0016485,GO:0019899,GO:0031998	protease binding|ATP-dependent peptidase activity|serine-type endopeptidase activity|receptor binding|ATP binding|nucleus|peroxisome|peroxisomal matrix|protein quality control for misfolded or incompletely synthesized proteins|protein targeting to peroxisome|peroxisome organization|peptidase activity|response to organic cyclic compound|membrane|protein processing|enzyme binding|regulation of fatt…
egr-miR-10a-5p	NM_002864.2	32546	4615	617	PZP	GeneID:5858,Genbank:XM_017019763.1,HGNC:HGNC:9750,MIM:176420	PZP, alpha-2-macroglobulin like	GO:0004866,GO:0004867,GO:0005576,GO:0007565,GO:0070062,GO:0072562	endopeptidase inhibitor activity|serine-type endopeptidase inhibitor activity|extracellular region|female pregnancy|extracellular exosome|blood microparticle
egr-miR-10a-5p	NM_003382.4	33023	3961	1381	VIPR2	GeneID:7434,Genbank:NM_001304522.1,HGNC:HGNC:12695,MIM:601970	vasoactive intestinal peptide receptor 2	GO:0004930,GO:0004999,GO:0005886,GO:0005887,GO:0007165,GO:0007166,GO:0007186,GO:0007190,GO:0007267,GO:0048662	G-protein coupled receptor activity|vasoactive intestinal polypeptide receptor activity|plasma membrane|integral component of plasma membrane|signal transduction|cell surface receptor signaling pathway|G-protein coupled receptor signaling pathway|activation of adenylate cyclase activity|cell-cell signaling|negative regulation of smooth muscle cell proliferation	path:hsa04024,path:hsa04080	cAMP signaling pathway|Neuroactive ligand-receptor interaction
egr-miR-10a-5p	NM_005502.3	34976	10515	7927	ABCA1	GeneID:19,Genbank:NM_005502.3,HGNC:HGNC:29,MIM:600046	ATP binding cassette subfamily A member 1			path:hsa02010,path:hsa04975,path:hsa04979	ABC transporters|Fat digestion and absorption|Cholesterol metabolism
egr-miR-10a-5p	NM_007024.4	36361	2178	166	TMEM115	GeneID:11070,Genbank:NM_007024.4,HGNC:HGNC:30055,MIM:607069	transmembrane protein 115	GO:0000139,GO:0005634,GO:0005794,GO:0006486,GO:0006888,GO:0006890,GO:0008285,GO:0015031,GO:0016021,GO:0032580,GO:0042802	Golgi membrane|nucleus|Golgi apparatus|protein glycosylation|ER to Golgi vesicle-mediated transport|retrograde vesicle-mediated transport, Golgi to ER|negative regulation of cell proliferation|protein transport|integral component of membrane|Golgi cisterna membrane|identical protein binding
egr-miR-10a-5p	NM_016418.5	39044	6091	4129	NF2	GeneID:4771,Genbank:NM_181832.2,HGNC:HGNC:7773,MIM:607379	neurofibromin 2			path:hsa04390,path:hsa04392,path:hsa04530	Hippo signaling pathway|Hippo signaling pathway - multiple species|Tight junction
egr-miR-10a-5p	NM_020346.2	40693	3938	478	SLC17A6	GeneID:57084,Genbank:NM_020346.2,HGNC:HGNC:16703,MIM:607563	solute carrier family 17 member 6	GO:0005313,GO:0006811,GO:0006814,GO:0015293,GO:0016021,GO:0030054,GO:0030672,GO:0043005,GO:0089711,GO:0098700	L-glutamate transmembrane transporter activity|ion transport|sodium ion transport|symporter activity|integral component of membrane|cell junction|synaptic vesicle membrane|neuron projection|L-glutamate transmembrane transport|neurotransmitter loading into synaptic vesicle	path:hsa04721,path:hsa04723,path:hsa04724,path:hsa05033	Synaptic vesicle cycle|Retrograde endocannabinoid signaling|Glutamatergic synapse|Nicotine addiction
egr-miR-10a-5p	NM_031490.4	43031	4973	1556	LONP2	GeneID:83752,Genbank:NM_001348078.1,HGNC:HGNC:20598,MIM:617774	lon peptidase 2, peroxisomal	GO:0002020,GO:0004176,GO:0004252,GO:0005102,GO:0005524,GO:0005634,GO:0005777,GO:0005782,GO:0006515,GO:0006625,GO:0007031,GO:0008233,GO:0014070,GO:0016020,GO:0016485,GO:0019899,GO:0031998	protease binding|ATP-dependent peptidase activity|serine-type endopeptidase activity|receptor binding|ATP binding|nucleus|peroxisome|peroxisomal matrix|protein quality control for misfolded or incompletely synthesized proteins|protein targeting to peroxisome|peroxisome organization|peptidase activity|response to organic cyclic compound|membrane|protein processing|enzyme binding|regulation of fatt…
egr-miR-10a-5p	NM_181720.2	48180	3888	2272	ARHGAP30	GeneID:257106,Genbank:XM_005245073.3,HGNC:HGNC:27414,MIM:614264	Rho GTPase activating protein 30	GO:0005096,GO:0005829,GO:0007264,GO:0031410,GO:0043231,GO:0051056	GTPase activator activity|cytosol|small GTPase mediated signal transduction|cytoplasmic vesicle|intracellular membrane-bounded organelle|regulation of small GTPase mediated signal transduction
egr-miR-10a-5p	NM_181828.2	48227	5965	4003	NF2	GeneID:4771,Genbank:NM_181832.2,HGNC:HGNC:7773,MIM:607379	neurofibromin 2			path:hsa04390,path:hsa04392,path:hsa04530	Hippo signaling pathway|Hippo signaling pathway - multiple species|Tight junction
egr-miR-10a-5p	NM_181829.2	48228	5968	4006	NF2	GeneID:4771,Genbank:NM_181832.2,HGNC:HGNC:7773,MIM:607379	neurofibromin 2			path:hsa04390,path:hsa04392,path:hsa04530	Hippo signaling pathway|Hippo signaling pathway - multiple species|Tight junction
egr-miR-10a-5p	NM_181830.2	48229	5842	3880	NF2	GeneID:4771,Genbank:NM_181832.2,HGNC:HGNC:7773,MIM:607379	neurofibromin 2			path:hsa04390,path:hsa04392,path:hsa04530	Hippo signaling pathway|Hippo signaling pathway - multiple species|Tight junction
egr-miR-10a-5p	NM_181832.2	48231	6106	4144	NF2	GeneID:4771,Genbank:NM_181832.2,HGNC:HGNC:7773,MIM:607379	neurofibromin 2			path:hsa04390,path:hsa04392,path:hsa04530	Hippo signaling pathway|Hippo signaling pathway - multiple species|Tight junction
egr-miR-10a-5p	NM_181833.2	48232	4756	2794	NF2	GeneID:4771,Genbank:NM_181832.2,HGNC:HGNC:7773,MIM:607379	neurofibromin 2			path:hsa04390,path:hsa04392,path:hsa04530	Hippo signaling pathway|Hippo signaling pathway - multiple species|Tight junction
egr-miR-10a-5p	XM_005245070.2	50076	4254	2101	ARHGAP30	GeneID:257106,Genbank:XM_005245073.3,HGNC:HGNC:27414,MIM:614264	Rho GTPase activating protein 30	GO:0005096,GO:0005829,GO:0007264,GO:0031410,GO:0043231,GO:0051056	GTPase activator activity|cytosol|small GTPase mediated signal transduction|cytoplasmic vesicle|intracellular membrane-bounded organelle|regulation of small GTPase mediated signal transduction
egr-miR-10a-5p	XM_005245073.3	50077	4178	2025	ARHGAP30	GeneID:257106,Genbank:XM_005245073.3,HGNC:HGNC:27414,MIM:614264	Rho GTPase activating protein 30	GO:0005096,GO:0005829,GO:0007264,GO:0031410,GO:0043231,GO:0051056	GTPase activator activity|cytosol|small GTPase mediated signal transduction|cytoplasmic vesicle|intracellular membrane-bounded organelle|regulation of small GTPase mediated signal transduction
egr-miR-10a-5p	XM_005246511.4	50449	2994	269	HOXD3	GeneID:3232,Genbank:XM_005246513.5,HGNC:HGNC:5137,MIM:142980	homeobox D3	GO:0000977,GO:0001228,GO:0005634,GO:0005654,GO:0006351,GO:0007160,GO:0007219,GO:0009952,GO:0010628,GO:0016235,GO:0016604,GO:0021615,GO:0030878,GO:0045666,GO:0045944,GO:0048704,GO:0051216	RNA polymerase II regulatory region sequence-specific DNA binding|transcriptional activator activity, RNA polymerase II transcription regulatory region sequence-specific DNA binding|nucleus|nucleoplasm|transcription, DNA-templated|cell-matrix adhesion|Notch signaling pathway|anterior/posterior pattern specification|positive regulation of gene expression|aggresome|nuclear body|glossopharyngeal ner…
egr-miR-10a-5p	XM_005249561.3	51282	4123	1560	VIPR2	GeneID:7434,Genbank:NM_001304522.1,HGNC:HGNC:12695,MIM:601970	vasoactive intestinal peptide receptor 2	GO:0004930,GO:0004999,GO:0005886,GO:0005887,GO:0007165,GO:0007166,GO:0007186,GO:0007190,GO:0007267,GO:0048662	G-protein coupled receptor activity|vasoactive intestinal polypeptide receptor activity|plasma membrane|integral component of plasma membrane|signal transduction|cell surface receptor signaling pathway|G-protein coupled receptor signaling pathway|activation of adenylate cyclase activity|cell-cell signaling|negative regulation of smooth muscle cell proliferation	path:hsa04024,path:hsa04080	cAMP signaling pathway|Neuroactive ligand-receptor interaction
egr-miR-10a-5p	XM_005251773.3	51814	10413	7842	ABCA1	GeneID:19,Genbank:NM_005502.3,HGNC:HGNC:29,MIM:600046	ATP binding cassette subfamily A member 1			path:hsa02010,path:hsa04975,path:hsa04979	ABC transporters|Fat digestion and absorption|Cholesterol metabolism
egr-miR-10a-5p	XM_005251776.3	51815	10253	7682	ABCA1	GeneID:19,Genbank:NM_005502.3,HGNC:HGNC:29,MIM:600046	ATP binding cassette subfamily A member 1			path:hsa02010,path:hsa04975,path:hsa04979	ABC transporters|Fat digestion and absorption|Cholesterol metabolism
egr-miR-10a-5p	XM_005259191.3	53505	3928	2861	CCDC61	GeneID:729440,Genbank:XM_011527257.2,HGNC:HGNC:33629	coiled-coil domain containing 61	GO:0005813	centrosome
egr-miR-10a-5p	XM_005259192.4	53506	2569	1502	CCDC61	GeneID:729440,Genbank:XM_011527257.2,HGNC:HGNC:33629	coiled-coil domain containing 61	GO:0005813	centrosome
egr-miR-10a-5p	XM_006723317.2	61275	15323	14785	RYR1	GeneID:6261,Genbank:NM_000540.2,HGNC:HGNC:10483,MIM:180901	ryanodine receptor 1			path:hsa04020,path:hsa04371,path:hsa04713,path:hsa04730,path:hsa04921	Calcium signaling pathway|Apelin signaling pathway|Circadian entrainment|Long-term depression|Oxytocin signaling pathway
egr-miR-10a-5p	XM_006723319.2	61276	15308	14770	RYR1	GeneID:6261,Genbank:NM_000540.2,HGNC:HGNC:10483,MIM:180901	ryanodine receptor 1			path:hsa04020,path:hsa04371,path:hsa04713,path:hsa04730,path:hsa04921	Calcium signaling pathway|Apelin signaling pathway|Circadian entrainment|Long-term depression|Oxytocin signaling pathway
egr-miR-10a-5p	XM_011509391.2	61976	4256	2103	ARHGAP30	GeneID:257106,Genbank:XM_005245073.3,HGNC:HGNC:27414,MIM:614264	Rho GTPase activating protein 30	GO:0005096,GO:0005829,GO:0007264,GO:0031410,GO:0043231,GO:0051056	GTPase activator activity|cytosol|small GTPase mediated signal transduction|cytoplasmic vesicle|intracellular membrane-bounded organelle|regulation of small GTPase mediated signal transduction
egr-miR-10a-5p	XM_011510573.3	62620	6044	1091	COL5A2	GeneID:1290,Genbank:NM_000393.4,HGNC:HGNC:2210,MIM:120190	collagen type V alpha 2 chain	GO:0001501,GO:0001503,GO:0005201,GO:0005576,GO:0005588,GO:0005615,GO:0005788,GO:0030198,GO:0030199,GO:0030574,GO:0031012,GO:0043588,GO:0046332,GO:0046872,GO:0048592,GO:0071230,GO:1903225	skeletal system development|ossification|extracellular matrix structural constituent|extracellular region|collagen type V trimer|extracellular space|endoplasmic reticulum lumen|extracellular matrix organization|collagen fibril organization|collagen catabolic process|extracellular matrix|skin development|SMAD binding|metal ion binding|eye morphogenesis|cellular response to amino acid stimulus|nega…	path:hsa04974	Protein digestion and absorption
egr-miR-10a-5p	XM_011518339.3	66569	10488	7917	ABCA1	GeneID:19,Genbank:NM_005502.3,HGNC:HGNC:29,MIM:600046	ATP binding cassette subfamily A member 1			path:hsa02010,path:hsa04975,path:hsa04979	ABC transporters|Fat digestion and absorption|Cholesterol metabolism
egr-miR-10a-5p	XM_011518340.3	66570	10703	8132	ABCA1	GeneID:19,Genbank:NM_005502.3,HGNC:HGNC:29,MIM:600046	ATP binding cassette subfamily A member 1			path:hsa02010,path:hsa04975,path:hsa04979	ABC transporters|Fat digestion and absorption|Cholesterol metabolism
egr-miR-10a-5p	XM_011518341.3	66571	10482	7911	ABCA1	GeneID:19,Genbank:NM_005502.3,HGNC:HGNC:29,MIM:600046	ATP binding cassette subfamily A member 1			path:hsa02010,path:hsa04975,path:hsa04979	ABC transporters|Fat digestion and absorption|Cholesterol metabolism
egr-miR-10a-5p	XM_011518342.3	66572	10190	7619	ABCA1	GeneID:19,Genbank:NM_005502.3,HGNC:HGNC:29,MIM:600046	ATP binding cassette subfamily A member 1			path:hsa02010,path:hsa04975,path:hsa04979	ABC transporters|Fat digestion and absorption|Cholesterol metabolism
egr-miR-10a-5p	XM_011520804.2	67901	6343	616	PZP	GeneID:5858,Genbank:XM_017019763.1,HGNC:HGNC:9750,MIM:176420	PZP, alpha-2-macroglobulin like	GO:0004866,GO:0004867,GO:0005576,GO:0007565,GO:0070062,GO:0072562	endopeptidase inhibitor activity|serine-type endopeptidase inhibitor activity|extracellular region|female pregnancy|extracellular exosome|blood microparticle
egr-miR-10a-5p	XM_011520805.2	67902	6340	616	PZP	GeneID:5858,Genbank:XM_017019763.1,HGNC:HGNC:9750,MIM:176420	PZP, alpha-2-macroglobulin like	GO:0004866,GO:0004867,GO:0005576,GO:0007565,GO:0070062,GO:0072562	endopeptidase inhibitor activity|serine-type endopeptidase inhibitor activity|extracellular region|female pregnancy|extracellular exosome|blood microparticle
egr-miR-10a-5p	XM_011520806.1	67903	3254	616	PZP	GeneID:5858,Genbank:XM_017019763.1,HGNC:HGNC:9750,MIM:176420	PZP, alpha-2-macroglobulin like	GO:0004866,GO:0004867,GO:0005576,GO:0007565,GO:0070062,GO:0072562	endopeptidase inhibitor activity|serine-type endopeptidase inhibitor activity|extracellular region|female pregnancy|extracellular exosome|blood microparticle
egr-miR-10a-5p	XM_011520807.2	67904	2602	616	PZP	GeneID:5858,Genbank:XM_017019763.1,HGNC:HGNC:9750,MIM:176420	PZP, alpha-2-macroglobulin like	GO:0004866,GO:0004867,GO:0005576,GO:0007565,GO:0070062,GO:0072562	endopeptidase inhibitor activity|serine-type endopeptidase inhibitor activity|extracellular region|female pregnancy|extracellular exosome|blood microparticle
egr-miR-10a-5p	XM_011527205.2	71291	15254	14716	RYR1	GeneID:6261,Genbank:NM_000540.2,HGNC:HGNC:10483,MIM:180901	ryanodine receptor 1			path:hsa04020,path:hsa04371,path:hsa04713,path:hsa04730,path:hsa04921	Calcium signaling pathway|Apelin signaling pathway|Circadian entrainment|Long-term depression|Oxytocin signaling pathway
egr-miR-10a-5p	XM_011527257.2	71321	1852	785	CCDC61	GeneID:729440,Genbank:XM_011527257.2,HGNC:HGNC:33629	coiled-coil domain containing 61	GO:0005813	centrosome
egr-miR-10a-5p	XM_011528297.2	71914	3342	1	COLGALT1	GeneID:79709,Genbank:NM_024656.3,HGNC:HGNC:26182,MIM:617531	collagen beta(1-O)galactosyltransferase 1	GO:0005788,GO:0016020,GO:0050211,GO:1904028	endoplasmic reticulum lumen|membrane|procollagen galactosyltransferase activity|positive regulation of collagen fibril organization	path:hsa00310,path:hsa00514	Lysine degradation|Other types of O-glycan biosynthesis
egr-miR-10a-5p	XM_011528937.1	72273	7769	6723	COL20A1	GeneID:57642,Genbank:XM_011528940.1,HGNC:HGNC:14670	collagen type XX alpha 1 chain	GO:0005576,GO:0005581,GO:0005615,GO:0005788	extracellular region|collagen trimer|extracellular space|endoplasmic reticulum lumen
egr-miR-10a-5p	XM_011528940.1	72276	8142	6709	COL20A1	GeneID:57642,Genbank:XM_011528940.1,HGNC:HGNC:14670	collagen type XX alpha 1 chain	GO:0005576,GO:0005581,GO:0005615,GO:0005788	extracellular region|collagen trimer|extracellular space|endoplasmic reticulum lumen
egr-miR-10a-5p	XM_011529816.3	72739	2881	406	DDTL	GeneID:100037417,Genbank:XM_011529816.3,HGNC:HGNC:33446	D-dopachrome tautomerase like	GO:0004167,GO:0005126,GO:0005615,GO:0005737,GO:0010760,GO:0032760,GO:0033981,GO:0042438,GO:0050178,GO:0050729,GO:0070062,GO:0070374	dopachrome isomerase activity|cytokine receptor binding|extracellular space|cytoplasm|negative regulation of macrophage chemotaxis|positive regulation of tumor necrosis factor production|D-dopachrome decarboxylase activity|melanin biosynthetic process|phenylpyruvate tautomerase activity|positive regulation of inflammatory response|extracellular exosome|positive regulation of ERK1 and ERK2 cascade
egr-miR-10a-5p	XM_011537713.2	76873	5805	4233	NRG2	GeneID:9542,Genbank:NM_001184935.1,HGNC:HGNC:7998,MIM:603818	neuregulin 2	GO:0000165,GO:0004713,GO:0005088,GO:0005102,GO:0005576,GO:0005615,GO:0005622,GO:0005886,GO:0007165,GO:0008083,GO:0016021,GO:0035556,GO:0038128,GO:0046934,GO:0048513,GO:0051897,GO:1901185,GO:2000145	MAPK cascade|protein tyrosine kinase activity|Ras guanyl-nucleotide exchange factor activity|receptor binding|extracellular region|extracellular space|intracellular|plasma membrane|signal transduction|growth factor activity|integral component of membrane|intracellular signal transduction|ERBB2 signaling pathway|phosphatidylinositol-4,5-bisphosphate 3-kinase activity|animal organ development|posit…	path:hsa01521,path:hsa04012	EGFR tyrosine kinase inhibitor resistance|ErbB signaling pathway
egr-miR-10a-5p	XM_017000960.1	81977	4023	1870	ARHGAP30	GeneID:257106,Genbank:XM_005245073.3,HGNC:HGNC:27414,MIM:614264	Rho GTPase activating protein 30	GO:0005096,GO:0005829,GO:0007264,GO:0031410,GO:0043231,GO:0051056	GTPase activator activity|cytosol|small GTPase mediated signal transduction|cytoplasmic vesicle|intracellular membrane-bounded organelle|regulation of small GTPase mediated signal transduction
egr-miR-10a-5p	XM_017012580.1	91154	4025	1462	VIPR2	GeneID:7434,Genbank:NM_001304522.1,HGNC:HGNC:12695,MIM:601970	vasoactive intestinal peptide receptor 2	GO:0004930,GO:0004999,GO:0005886,GO:0005887,GO:0007165,GO:0007166,GO:0007186,GO:0007190,GO:0007267,GO:0048662	G-protein coupled receptor activity|vasoactive intestinal polypeptide receptor activity|plasma membrane|integral component of plasma membrane|signal transduction|cell surface receptor signaling pathway|G-protein coupled receptor signaling pathway|activation of adenylate cyclase activity|cell-cell signaling|negative regulation of smooth muscle cell proliferation	path:hsa04024,path:hsa04080	cAMP signaling pathway|Neuroactive ligand-receptor interaction
egr-miR-10a-5p	XM_017014378.2	92485	10687	8116	ABCA1	GeneID:19,Genbank:NM_005502.3,HGNC:HGNC:29,MIM:600046	ATP binding cassette subfamily A member 1			path:hsa02010,path:hsa04975,path:hsa04979	ABC transporters|Fat digestion and absorption|Cholesterol metabolism
egr-miR-10a-5p	XM_017014379.2	92486	11094	8523	ABCA1	GeneID:19,Genbank:NM_005502.3,HGNC:HGNC:29,MIM:600046	ATP binding cassette subfamily A member 1			path:hsa02010,path:hsa04975,path:hsa04979	ABC transporters|Fat digestion and absorption|Cholesterol metabolism
egr-miR-10a-5p	XM_017014380.2	92487	10420	7849	ABCA1	GeneID:19,Genbank:NM_005502.3,HGNC:HGNC:29,MIM:600046	ATP binding cassette subfamily A member 1			path:hsa02010,path:hsa04975,path:hsa04979	ABC transporters|Fat digestion and absorption|Cholesterol metabolism
egr-miR-10a-5p	XM_017014381.2	92488	10486	7915	ABCA1	GeneID:19,Genbank:NM_005502.3,HGNC:HGNC:29,MIM:600046	ATP binding cassette subfamily A member 1			path:hsa02010,path:hsa04975,path:hsa04979	ABC transporters|Fat digestion and absorption|Cholesterol metabolism
egr-miR-10a-5p	XM_017014382.2	92489	10951	8380	ABCA1	GeneID:19,Genbank:NM_005502.3,HGNC:HGNC:29,MIM:600046	ATP binding cassette subfamily A member 1			path:hsa02010,path:hsa04975,path:hsa04979	ABC transporters|Fat digestion and absorption|Cholesterol metabolism
egr-miR-10a-5p	XM_017019763.1	96488	4736	616	PZP	GeneID:5858,Genbank:XM_017019763.1,HGNC:HGNC:9750,MIM:176420	PZP, alpha-2-macroglobulin like	GO:0004866,GO:0004867,GO:0005576,GO:0007565,GO:0070062,GO:0072562	endopeptidase inhibitor activity|serine-type endopeptidase inhibitor activity|extracellular region|female pregnancy|extracellular exosome|blood microparticle
egr-miR-10a-5p	XM_017019764.1	96489	5173	616	PZP	GeneID:5858,Genbank:XM_017019763.1,HGNC:HGNC:9750,MIM:176420	PZP, alpha-2-macroglobulin like	GO:0004866,GO:0004867,GO:0005576,GO:0007565,GO:0070062,GO:0072562	endopeptidase inhibitor activity|serine-type endopeptidase inhibitor activity|extracellular region|female pregnancy|extracellular exosome|blood microparticle
egr-miR-10a-5p	XM_017019765.1	96490	6094	616	PZP	GeneID:5858,Genbank:XM_017019763.1,HGNC:HGNC:9750,MIM:176420	PZP, alpha-2-macroglobulin like	GO:0004866,GO:0004867,GO:0005576,GO:0007565,GO:0070062,GO:0072562	endopeptidase inhibitor activity|serine-type endopeptidase inhibitor activity|extracellular region|female pregnancy|extracellular exosome|blood microparticle
egr-miR-10a-5p	XM_017019767.1	96491	3065	616	PZP	GeneID:5858,Genbank:XM_017019763.1,HGNC:HGNC:9750,MIM:176420	PZP, alpha-2-macroglobulin like	GO:0004866,GO:0004867,GO:0005576,GO:0007565,GO:0070062,GO:0072562	endopeptidase inhibitor activity|serine-type endopeptidase inhibitor activity|extracellular region|female pregnancy|extracellular exosome|blood microparticle
egr-miR-10a-5p	XM_017023755.2	99647	2156	1421	LONP2	GeneID:83752,Genbank:NM_001348078.1,HGNC:HGNC:20598,MIM:617774	lon peptidase 2, peroxisomal	GO:0002020,GO:0004176,GO:0004252,GO:0005102,GO:0005524,GO:0005634,GO:0005777,GO:0005782,GO:0006515,GO:0006625,GO:0007031,GO:0008233,GO:0014070,GO:0016020,GO:0016485,GO:0019899,GO:0031998	protease binding|ATP-dependent peptidase activity|serine-type endopeptidase activity|receptor binding|ATP binding|nucleus|peroxisome|peroxisomal matrix|protein quality control for misfolded or incompletely synthesized proteins|protein targeting to peroxisome|peroxisome organization|peptidase activity|response to organic cyclic compound|membrane|protein processing|enzyme binding|regulation of fatt…
egr-miR-10a-5p	XM_017023756.1	99648	2027	1289	LONP2	GeneID:83752,Genbank:NM_001348078.1,HGNC:HGNC:20598,MIM:617774	lon peptidase 2, peroxisomal	GO:0002020,GO:0004176,GO:0004252,GO:0005102,GO:0005524,GO:0005634,GO:0005777,GO:0005782,GO:0006515,GO:0006625,GO:0007031,GO:0008233,GO:0014070,GO:0016020,GO:0016485,GO:0019899,GO:0031998	protease binding|ATP-dependent peptidase activity|serine-type endopeptidase activity|receptor binding|ATP binding|nucleus|peroxisome|peroxisomal matrix|protein quality control for misfolded or incompletely synthesized proteins|protein targeting to peroxisome|peroxisome organization|peptidase activity|response to organic cyclic compound|membrane|protein processing|enzyme binding|regulation of fatt…
egr-miR-10a-5p	XM_017028810.1	103735	5631	3688	NF2	GeneID:4771,Genbank:NM_181832.2,HGNC:HGNC:7773,MIM:607379	neurofibromin 2			path:hsa04390,path:hsa04392,path:hsa04530	Hippo signaling pathway|Hippo signaling pathway - multiple species|Tight junction
egr-miR-10a-5p	XM_024446914.1	105760	4057	1494	VIPR2	GeneID:7434,Genbank:NM_001304522.1,HGNC:HGNC:12695,MIM:601970	vasoactive intestinal peptide receptor 2	GO:0004930,GO:0004999,GO:0005886,GO:0005887,GO:0007165,GO:0007166,GO:0007186,GO:0007190,GO:0007267,GO:0048662	G-protein coupled receptor activity|vasoactive intestinal polypeptide receptor activity|plasma membrane|integral component of plasma membrane|signal transduction|cell surface receptor signaling pathway|G-protein coupled receptor signaling pathway|activation of adenylate cyclase activity|cell-cell signaling|negative regulation of smooth muscle cell proliferation	path:hsa04024,path:hsa04080	cAMP signaling pathway|Neuroactive ligand-receptor interaction
egr-miR-10a-5p	XM_024446915.1	105761	3971	1408	VIPR2	GeneID:7434,Genbank:NM_001304522.1,HGNC:HGNC:12695,MIM:601970	vasoactive intestinal peptide receptor 2	GO:0004930,GO:0004999,GO:0005886,GO:0005887,GO:0007165,GO:0007166,GO:0007186,GO:0007190,GO:0007267,GO:0048662	G-protein coupled receptor activity|vasoactive intestinal polypeptide receptor activity|plasma membrane|integral component of plasma membrane|signal transduction|cell surface receptor signaling pathway|G-protein coupled receptor signaling pathway|activation of adenylate cyclase activity|cell-cell signaling|negative regulation of smooth muscle cell proliferation	path:hsa04024,path:hsa04080	cAMP signaling pathway|Neuroactive ligand-receptor interaction
egr-miR-10a-5p	XM_024446916.1	105762	3941	1378	VIPR2	GeneID:7434,Genbank:NM_001304522.1,HGNC:HGNC:12695,MIM:601970	vasoactive intestinal peptide receptor 2	GO:0004930,GO:0004999,GO:0005886,GO:0005887,GO:0007165,GO:0007166,GO:0007186,GO:0007190,GO:0007267,GO:0048662	G-protein coupled receptor activity|vasoactive intestinal polypeptide receptor activity|plasma membrane|integral component of plasma membrane|signal transduction|cell surface receptor signaling pathway|G-protein coupled receptor signaling pathway|activation of adenylate cyclase activity|cell-cell signaling|negative regulation of smooth muscle cell proliferation	path:hsa04024,path:hsa04080	cAMP signaling pathway|Neuroactive ligand-receptor interaction
egr-miR-10a-5p	XM_024446917.1	105763	4043	1480	VIPR2	GeneID:7434,Genbank:NM_001304522.1,HGNC:HGNC:12695,MIM:601970	vasoactive intestinal peptide receptor 2	GO:0004930,GO:0004999,GO:0005886,GO:0005887,GO:0007165,GO:0007166,GO:0007186,GO:0007190,GO:0007267,GO:0048662	G-protein coupled receptor activity|vasoactive intestinal polypeptide receptor activity|plasma membrane|integral component of plasma membrane|signal transduction|cell surface receptor signaling pathway|G-protein coupled receptor signaling pathway|activation of adenylate cyclase activity|cell-cell signaling|negative regulation of smooth muscle cell proliferation	path:hsa04024,path:hsa04080	cAMP signaling pathway|Neuroactive ligand-receptor interaction
egr-miR-10a-5p	XM_024446918.1	105764	3811	1248	VIPR2	GeneID:7434,Genbank:NM_001304522.1,HGNC:HGNC:12695,MIM:601970	vasoactive intestinal peptide receptor 2	GO:0004930,GO:0004999,GO:0005886,GO:0005887,GO:0007165,GO:0007166,GO:0007186,GO:0007190,GO:0007267,GO:0048662	G-protein coupled receptor activity|vasoactive intestinal polypeptide receptor activity|plasma membrane|integral component of plasma membrane|signal transduction|cell surface receptor signaling pathway|G-protein coupled receptor signaling pathway|activation of adenylate cyclase activity|cell-cell signaling|negative regulation of smooth muscle cell proliferation	path:hsa04024,path:hsa04080	cAMP signaling pathway|Neuroactive ligand-receptor interaction
egr-miR-10a-5p	XM_024449111.1	107957	4149	405	PZP	GeneID:5858,Genbank:XM_017019763.1,HGNC:HGNC:9750,MIM:176420	PZP, alpha-2-macroglobulin like	GO:0004866,GO:0004867,GO:0005576,GO:0007565,GO:0070062,GO:0072562	endopeptidase inhibitor activity|serine-type endopeptidase inhibitor activity|extracellular region|female pregnancy|extracellular exosome|blood microparticle
egr-miR-124b-3p	NM_001001712.2	1035	2047	966	LCN10	GeneID:414332,Genbank:NM_001001712.2,HGNC:HGNC:20892,MIM:612904	lipocalin 10	GO:0005576,GO:0036094	extracellular region|small molecule binding
egr-miR-125-5p	NM_000170.2	154	3820	684	GLDC	GeneID:2731,Genbank:NM_000170.2,HGNC:HGNC:4313,MIM:238300	glycine decarboxylase	GO:0004375,GO:0005634,GO:0005739,GO:0005759,GO:0005886,GO:0005960,GO:0006546,GO:0009055,GO:0016594,GO:0016829,GO:0019464,GO:0019899,GO:0030170,GO:0036255,GO:0042803,GO:0070280,GO:1903442,GO:1990830	glycine dehydrogenase (decarboxylating) activity|nucleus|mitochondrion|mitochondrial matrix|plasma membrane|glycine cleavage complex|glycine catabolic process|electron transfer activity|glycine binding|lyase activity|glycine decarboxylation via glycine cleavage system|enzyme binding|pyridoxal phosphate binding|response to methylamine|protein homodimerization activity|pyridoxal binding|response to…	path:hsa00260,path:hsa00630	Glycine, serine and threonine metabolism|Glyoxylate and dicarboxylate metabolism
egr-miR-125-5p	NM_000394.3	369	1162	758	CRYAA	GeneID:1409,Genbank:NM_000394.3,HGNC:HGNC:2388,MIM:123580	crystallin alpha A	GO:0005212,GO:0005634,GO:0005654,GO:0005737,GO:0005829,GO:0007601,GO:0032387,GO:0042802,GO:0043066,GO:0046872,GO:0050821,GO:0050896,GO:0051082,GO:0051260,GO:0070062	structural constituent of eye lens|nucleus|nucleoplasm|cytoplasm|cytosol|visual perception|negative regulation of intracellular transport|identical protein binding|negative regulation of apoptotic process|metal ion binding|protein stabilization|response to stimulus|unfolded protein binding|protein homooligomerization|extracellular exosome	path:hsa04141	Protein processing in endoplasmic reticulum
egr-miR-125-5p	NM_000487.5	454	4325	288	ARSA	GeneID:410,Genbank:NM_001085427.2,HGNC:HGNC:713,MIM:607574	arylsulfatase A			path:hsa00600,path:hsa04142	Sphingolipid metabolism|Lysosome
egr-miR-125-5p	NM_000675.5	621	2583	37	ADORA2A	GeneID:135,Genbank:NM_001278500.1,HGNC:HGNC:263,MIM:102776	adenosine A2a receptor	GO:0001609,GO:0001963,GO:0001975,GO:0005882,GO:0005886,GO:0005887,GO:0006171,GO:0006355,GO:0006469,GO:0006909,GO:0006915,GO:0006954,GO:0006968,GO:0007186,GO:0007188,GO:0007189,GO:0007205,GO:0007267,GO:0007271,GO:0007417,GO:0007596,GO:0007600,GO:0007626,GO:0008015,GO:0008285,GO:0012505,GO:0014049,GO:0014057,GO:0014061,GO:0014069,GO:0016020,GO:0019899,GO:0030425,GO:0030673,GO:0031000,GO:0031802,GO:…	G-protein coupled adenosine receptor activity|synaptic transmission, dopaminergic|response to amphetamine|intermediate filament|plasma membrane|integral component of plasma membrane|cAMP biosynthetic process|regulation of transcription, DNA-templated|negative regulation of protein kinase activity|phagocytosis|apoptotic process|inflammatory response|cellular defense response|G-protein coupled rece…	path:hsa04015,path:hsa04020,path:hsa04024,path:hsa04080,path:hsa04270,path:hsa05012,path:hsa05034	Rap1 signaling pathway|Calcium signaling pathway|cAMP signaling pathway|Neuroactive ligand-receptor interaction|Vascular smooth muscle contraction|Parkinson disease|Alcoholism
egr-miR-125-5p	NM_000751.2	691	2963	1880	CHRND	GeneID:1144,Genbank:NM_000751.2,HGNC:HGNC:1965,MIM:100720	cholinergic receptor nicotinic delta subunit	GO:0003009,GO:0004888,GO:0005654,GO:0005829,GO:0005886,GO:0005892,GO:0006810,GO:0006936,GO:0007165,GO:0007271,GO:0007274,GO:0015276,GO:0022848,GO:0030054,GO:0035094,GO:0042166,GO:0045211,GO:0048630,GO:0050881,GO:0050905,GO:0098655	skeletal muscle contraction|transmembrane signaling receptor activity|nucleoplasm|cytosol|plasma membrane|acetylcholine-gated channel complex|transport|muscle contraction|signal transduction|synaptic transmission, cholinergic|neuromuscular synaptic transmission|ligand-gated ion channel activity|acetylcholine-gated cation-selective channel activity|cell junction|response to nicotine|acetylcholine …	path:hsa04080	Neuroactive ligand-receptor interaction
egr-miR-125-5p	NM_001001433.2	959	4978	356	STX16	GeneID:8675,Genbank:NM_001001433.2,HGNC:HGNC:11431,MIM:603666	syntaxin 16	GO:0000139,GO:0005484,GO:0005737,GO:0005794,GO:0005802,GO:0005829,GO:0005925,GO:0006886,GO:0006906,GO:0016020,GO:0016021,GO:0019905,GO:0031201,GO:0031985,GO:0032588,GO:0042147,GO:0043231,GO:0048278,GO:0048471,GO:0090161	Golgi membrane|SNAP receptor activity|cytoplasm|Golgi apparatus|trans-Golgi network|cytosol|focal adhesion|intracellular protein transport|vesicle fusion|membrane|integral component of membrane|syntaxin binding|SNARE complex|Golgi cisterna|trans-Golgi network membrane|retrograde transport, endosome to Golgi|intracellular membrane-bounded organelle|vesicle docking|perinuclear region of cytoplasm|G…	path:hsa04130	SNARE interactions in vesicular transport
egr-miR-125-5p	NM_001001694.2	1030	3635	2730	IL17REL	GeneID:400935,Genbank:XM_017028798.1,HGNC:HGNC:33808,MIM:613414	interleukin 17 receptor E like	GO:0005887,GO:0030368	integral component of plasma membrane|interleukin-17 receptor activity
egr-miR-125-5p	NM_001002876.2	1186	874	9	CENPM	GeneID:79019,Genbank:XM_011530368.2,HGNC:HGNC:18352,MIM:610152	centromere protein M	GO:0000777,GO:0005654,GO:0005829,GO:0007062,GO:0034080	condensed chromosome kinetochore|nucleoplasm|cytosol|sister chromatid cohesion|CENP-A containing nucleosome assembly
egr-miR-125-5p	NM_001025108.1	2741	8136	3598	AFF3	GeneID:3899,Genbank:XM_011511171.3,HGNC:HGNC:6473,MIM:601464	AF4/FMR2 family member 3
egr-miR-125-5p	NM_001031726.3	2913	4412	1025	C19orf12	GeneID:83636,Genbank:NM_001256047.1,HGNC:HGNC:25443,MIM:614297	chromosome 19 open reading frame 12	GO:0005739,GO:0005783,GO:0005829,GO:0006914,GO:0006915,GO:0006979,GO:0016021,GO:0031966,GO:0051560	mitochondrion|endoplasmic reticulum|cytosol|autophagy|apoptotic process|response to oxidative stress|integral component of membrane|mitochondrial membrane|mitochondrial calcium ion homeostasis
egr-miR-125-5p	NM_001040273.2	3455	3481	2176	TYSND1	GeneID:219743,Genbank:NM_001040273.2,HGNC:HGNC:28531,MIM:611017	trypsin domain containing 1	GO:0002020,GO:0004252,GO:0005777,GO:0006508,GO:0016020,GO:0016485,GO:0031998,GO:0042802,GO:0051260	protease binding|serine-type endopeptidase activity|peroxisome|proteolysis|membrane|protein processing|regulation of fatty acid beta-oxidation|identical protein binding|protein homooligomerization
egr-miR-125-5p	NM_001042410.1	3571	2521	2288	ANKZF1	GeneID:55139,Genbank:NM_018089.2,HGNC:HGNC:25527,MIM:617541	ankyrin repeat and zinc finger domain containing 1	GO:0003676,GO:0005737,GO:0016020,GO:0030433,GO:0036266,GO:0046872,GO:0070301,GO:0071630,GO:0072671	nucleic acid binding|cytoplasm|membrane|ubiquitin-dependent ERAD pathway|Cdc48p-Npl4p-Vms1p AAA ATPase complex|metal ion binding|cellular response to hydrogen peroxide|nuclear protein quality control by the ubiquitin-proteasome system|mitochondria-associated ubiquitin-dependent protein catabolic process
egr-miR-125-5p	NM_001077195.1	3839	4493	208	ZNF436	GeneID:80818,Genbank:NM_001077195.1,HGNC:HGNC:20814,MIM:611703	zinc finger protein 436	GO:0003677,GO:0003700,GO:0005654,GO:0005829,GO:0006351,GO:0006355,GO:0046872	DNA binding|DNA binding transcription factor activity|nucleoplasm|cytosol|transcription, DNA-templated|regulation of transcription, DNA-templated|metal ion binding
egr-miR-125-5p	NM_001079512.3	3955	3397	2235	TVP23A	GeneID:780776,Genbank:XM_006720944.3,HGNC:HGNC:20398	trans-golgi network vesicle protein 23 homolog A	GO:0009306,GO:0016192,GO:0030173	protein secretion|vesicle-mediated transport|integral component of Golgi membrane
egr-miR-125-5p	NM_001080419.2	4081	3865	3031	UNK	GeneID:85451,Genbank:XM_017025248.1,HGNC:HGNC:29369,MIM:616375	unkempt family zinc finger	GO:0001764,GO:0003723,GO:0005737,GO:0005844,GO:0046872,GO:0048667,GO:1990715,GO:2000766	neuron migration|RNA binding|cytoplasm|polysome|metal ion binding|cell morphogenesis involved in neuron differentiation|mRNA CDS binding|negative regulation of cytoplasmic translation
egr-miR-125-5p	NM_001080492.1	4142	1810	233	PRSS54	GeneID:221191,Genbank:NM_001305173.1,HGNC:HGNC:26336	serine protease 54	GO:0004252,GO:0005576	serine-type endopeptidase activity|extracellular region
egr-miR-125-5p	NM_001099338.1	4631	3308	2408	NUTM2A	GeneID:728118,Genbank:XM_017016607.1,HGNC:HGNC:23438	NUT family member 2A
egr-miR-125-5p	NM_001099856.4	4733	2093	1803	IKBKG	GeneID:8517,Genbank:NM_001099856.4,HGNC:HGNC:5961,MIM:300248	inhibitor of nuclear factor kappa B kinase subunit gamma			path:hsa01523,path:hsa04010,path:hsa04014,path:hsa04062,path:hsa04064,path:hsa04151,path:hsa04210,path:hsa04380,path:hsa04620,path:hsa04621,path:hsa04622,path:hsa04623,path:hsa04625,path:hsa04657,path:hsa04658,path:hsa04659,path:hsa04660,path:hsa04662,path:hsa04668,path:hsa04920,path:hsa05120,path:hsa05131,path:hsa05142,path:hsa05145,path:hsa05160,path:hsa05161,path:hsa05163,path:hsa05165,path:hs…	Antifolate resistance|MAPK signaling pathway|Ras signaling pathway|Chemokine signaling pathway|NF-kappa B signaling pathway|PI3K-Akt signaling pathway|Apoptosis|Osteoclast differentiation|Toll-like receptor signaling pathway|NOD-like receptor signaling pathway|RIG-I-like receptor signaling pathway|Cytosolic DNA-sensing pathway|C-type lectin receptor signaling pathway|IL-17 signaling pathway|Th1 a…
egr-miR-125-5p	NM_001099857.2	4734	2279	1989	IKBKG	GeneID:8517,Genbank:NM_001099856.4,HGNC:HGNC:5961,MIM:300248	inhibitor of nuclear factor kappa B kinase subunit gamma			path:hsa01523,path:hsa04010,path:hsa04014,path:hsa04062,path:hsa04064,path:hsa04151,path:hsa04210,path:hsa04380,path:hsa04620,path:hsa04621,path:hsa04622,path:hsa04623,path:hsa04625,path:hsa04657,path:hsa04658,path:hsa04659,path:hsa04660,path:hsa04662,path:hsa04668,path:hsa04920,path:hsa05120,path:hsa05131,path:hsa05142,path:hsa05145,path:hsa05160,path:hsa05161,path:hsa05163,path:hsa05165,path:hs…	Antifolate resistance|MAPK signaling pathway|Ras signaling pathway|Chemokine signaling pathway|NF-kappa B signaling pathway|PI3K-Akt signaling pathway|Apoptosis|Osteoclast differentiation|Toll-like receptor signaling pathway|NOD-like receptor signaling pathway|RIG-I-like receptor signaling pathway|Cytosolic DNA-sensing pathway|C-type lectin receptor signaling pathway|IL-17 signaling pathway|Th1 a…
egr-miR-125-5p	NM_001103167.1	4930	1997	1128	ZGLP1	GeneID:100125288,Genbank:NM_001103167.1,HGNC:HGNC:37245,MIM:611639	zinc finger, GATA-like protein 1	GO:0000122,GO:0000977,GO:0001085,GO:0001228,GO:0003682,GO:0005634,GO:0005667,GO:0007275,GO:0007283,GO:0008270,GO:0030154,GO:0048599	negative regulation of transcription from RNA polymerase II promoter|RNA polymerase II regulatory region sequence-specific DNA binding|RNA polymerase II transcription factor binding|transcriptional activator activity, RNA polymerase II transcription regulatory region sequence-specific DNA binding|chromatin binding|nucleus|transcription factor complex|multicellular organism development|spermatogen…
egr-miR-125-5p	NM_001122841.2	5314	2899	1794	FRMD1	GeneID:79981,Genbank:XM_011536143.1,HGNC:HGNC:21240	FERM domain containing 1	GO:0005856	cytoskeleton	path:hsa04390,path:hsa04392	Hippo signaling pathway|Hippo signaling pathway - multiple species
egr-miR-125-5p	NM_001122957.2	5325	2237	1791	BCKDK	GeneID:10295,Genbank:NM_001122957.2,HGNC:HGNC:16902,MIM:614901	branched chain ketoacid dehydrogenase kinase
egr-miR-125-5p	NM_001130066.1	5848	5962	1342	SYNGAP1	GeneID:8831,Genbank:NM_006772.2,HGNC:HGNC:11497,MIM:603384	synaptic Ras GTPase activating protein 1			path:hsa04014	Ras signaling pathway
egr-miR-125-5p	NM_001134367.3	6098	6542	3132	SLC6A6	GeneID:6533,Genbank:NM_003043.5,HGNC:HGNC:11052,MIM:186854	solute carrier family 6 member 6	GO:0003333,GO:0005328,GO:0005369,GO:0005886,GO:0005887,GO:0006520,GO:0006810,GO:0006865,GO:0015171,GO:0015734,GO:0016021	amino acid transmembrane transport|neurotransmitter:sodium symporter activity|taurine:sodium symporter activity|plasma membrane|integral component of plasma membrane|cellular amino acid metabolic process|transport|amino acid transport|amino acid transmembrane transporter activity|taurine transport|integral component of membrane
egr-miR-125-5p	NM_001134772.2	6183	4966	356	STX16	GeneID:8675,Genbank:NM_001001433.2,HGNC:HGNC:11431,MIM:603666	syntaxin 16	GO:0000139,GO:0005484,GO:0005737,GO:0005794,GO:0005802,GO:0005829,GO:0005925,GO:0006886,GO:0006906,GO:0016020,GO:0016021,GO:0019905,GO:0031201,GO:0031985,GO:0032588,GO:0042147,GO:0043231,GO:0048278,GO:0048471,GO:0090161	Golgi membrane|SNAP receptor activity|cytoplasm|Golgi apparatus|trans-Golgi network|cytosol|focal adhesion|intracellular protein transport|vesicle fusion|membrane|integral component of membrane|syntaxin binding|SNARE complex|Golgi cisterna|trans-Golgi network membrane|retrograde transport, endosome to Golgi|intracellular membrane-bounded organelle|vesicle docking|perinuclear region of cytoplasm|G…	path:hsa04130	SNARE interactions in vesicular transport
egr-miR-125-5p	NM_001134773.2	6184	4927	356	STX16	GeneID:8675,Genbank:NM_001001433.2,HGNC:HGNC:11431,MIM:603666	syntaxin 16	GO:0000139,GO:0005484,GO:0005737,GO:0005794,GO:0005802,GO:0005829,GO:0005925,GO:0006886,GO:0006906,GO:0016020,GO:0016021,GO:0019905,GO:0031201,GO:0031985,GO:0032588,GO:0042147,GO:0043231,GO:0048278,GO:0048471,GO:0090161	Golgi membrane|SNAP receptor activity|cytoplasm|Golgi apparatus|trans-Golgi network|cytosol|focal adhesion|intracellular protein transport|vesicle fusion|membrane|integral component of membrane|syntaxin binding|SNARE complex|Golgi cisterna|trans-Golgi network membrane|retrograde transport, endosome to Golgi|intracellular membrane-bounded organelle|vesicle docking|perinuclear region of cytoplasm|G…	path:hsa04130	SNARE interactions in vesicular transport
egr-miR-125-5p	NM_001136046.2	6475	2424	756	ZMYND15	GeneID:84225,Genbank:NM_001267822.1,HGNC:HGNC:20997,MIM:614312	zinc finger MYND-type containing 15	GO:0005634,GO:0005737,GO:0006351,GO:0007286,GO:0042826,GO:0045892,GO:0046872	nucleus|cytoplasm|transcription, DNA-templated|spermatid development|histone deacetylase binding|negative regulation of transcription, DNA-templated|metal ion binding
egr-miR-125-5p	NM_001137605.2	6622	3475	1780	PARVG	GeneID:64098,Genbank:XM_011530302.2,HGNC:HGNC:14654,MIM:608122	parvin gamma	GO:0003779,GO:0005737,GO:0005856,GO:0005886,GO:0005925,GO:0007160,GO:0031532	actin binding|cytoplasm|cytoskeleton|plasma membrane|focal adhesion|cell-matrix adhesion|actin cytoskeleton reorganization	path:hsa04510	Focal adhesion
egr-miR-125-5p	NM_001142633.2	6900	4543	2923	PIK3R5	GeneID:23533,Genbank:NM_001251852.1,HGNC:HGNC:30035,MIM:611317	phosphoinositide-3-kinase regulatory subunit 5	GO:0005634,GO:0005737,GO:0005815,GO:0005829,GO:0005886,GO:0005942,GO:0005944,GO:0006661,GO:0007186,GO:0014065,GO:0016020,GO:0030168,GO:0031683,GO:0043406,GO:0046934,GO:0046935,GO:0051897	nucleus|cytoplasm|microtubule organizing center|cytosol|plasma membrane|phosphatidylinositol 3-kinase complex|phosphatidylinositol 3-kinase complex, class IB|phosphatidylinositol biosynthetic process|G-protein coupled receptor signaling pathway|phosphatidylinositol 3-kinase signaling|membrane|platelet activation|G-protein beta/gamma-subunit complex binding|positive regulation of MAP kinase activi…	path:hsa04022,path:hsa04062,path:hsa04072,path:hsa04151,path:hsa04261,path:hsa04371,path:hsa04611,path:hsa04725,path:hsa04921,path:hsa05145,path:hsa05167	cGMP-PKG signaling pathway|Chemokine signaling pathway|Phospholipase D signaling pathway|PI3K-Akt signaling pathway|Adrenergic signaling in cardiomyocytes|Apelin signaling pathway|Platelet activation|Cholinergic synapse|Oxytocin signaling pathway|Toxoplasmosis|Kaposi sarcoma-associated herpesvirus infection
egr-miR-125-5p	NM_001145255.2	7416	1982	1692	IKBKG	GeneID:8517,Genbank:NM_001099856.4,HGNC:HGNC:5961,MIM:300248	inhibitor of nuclear factor kappa B kinase subunit gamma			path:hsa01523,path:hsa04010,path:hsa04014,path:hsa04062,path:hsa04064,path:hsa04151,path:hsa04210,path:hsa04380,path:hsa04620,path:hsa04621,path:hsa04622,path:hsa04623,path:hsa04625,path:hsa04657,path:hsa04658,path:hsa04659,path:hsa04660,path:hsa04662,path:hsa04668,path:hsa04920,path:hsa05120,path:hsa05131,path:hsa05142,path:hsa05145,path:hsa05160,path:hsa05161,path:hsa05163,path:hsa05165,path:hs…	Antifolate resistance|MAPK signaling pathway|Ras signaling pathway|Chemokine signaling pathway|NF-kappa B signaling pathway|PI3K-Akt signaling pathway|Apoptosis|Osteoclast differentiation|Toll-like receptor signaling pathway|NOD-like receptor signaling pathway|RIG-I-like receptor signaling pathway|Cytosolic DNA-sensing pathway|C-type lectin receptor signaling pathway|IL-17 signaling pathway|Th1 a…
egr-miR-125-5p	NM_001146254.1	7795	3308	1208	PODNL1	GeneID:79883,Genbank:NM_001146255.1,HGNC:HGNC:26275	podocan like 1	GO:0004860,GO:0005578,GO:0005737,GO:0006469,GO:0019221,GO:0046426	protein kinase inhibitor activity|proteinaceous extracellular matrix|cytoplasm|negative regulation of protein kinase activity|cytokine-mediated signaling pathway|negative regulation of JAK-STAT cascade
egr-miR-125-5p	NM_001146255.1	7796	3041	941	PODNL1	GeneID:79883,Genbank:NM_001146255.1,HGNC:HGNC:26275	podocan like 1	GO:0004860,GO:0005578,GO:0005737,GO:0006469,GO:0019221,GO:0046426	protein kinase inhibitor activity|proteinaceous extracellular matrix|cytoplasm|negative regulation of protein kinase activity|cytokine-mediated signaling pathway|negative regulation of JAK-STAT cascade
egr-miR-125-5p	NM_001160354.1	8059	1994	92	LY6K	GeneID:54742,Genbank:XM_005250990.5,HGNC:HGNC:24225,MIM:615093	lymphocyte antigen 6 family member K	GO:0001669,GO:0005576,GO:0005886,GO:0006501,GO:0031225,GO:0045121	acrosomal vesicle|extracellular region|plasma membrane|C-terminal protein lipidation|anchored component of membrane|membrane raft
egr-miR-125-5p	NM_001160355.1	8060	1715	92	LY6K	GeneID:54742,Genbank:XM_005250990.5,HGNC:HGNC:24225,MIM:615093	lymphocyte antigen 6 family member K	GO:0001669,GO:0005576,GO:0005886,GO:0006501,GO:0031225,GO:0045121	acrosomal vesicle|extracellular region|plasma membrane|C-terminal protein lipidation|anchored component of membrane|membrane raft
egr-miR-125-5p	NM_001162501.1	8202	18297	1714	TNRC6B	GeneID:23112,Genbank:NM_001024843.1,HGNC:HGNC:29190,MIM:610740	trinucleotide repeat containing 6B	GO:0000932,GO:0003723,GO:0005829,GO:0007223,GO:0031047,GO:0035194,GO:0035278,GO:0045652,GO:0060213,GO:1900153	P-body|RNA binding|cytosol|Wnt signaling pathway, calcium modulating pathway|gene silencing by RNA|posttranscriptional gene silencing by RNA|miRNA mediated inhibition of translation|regulation of megakaryocyte differentiation|positive regulation of nuclear-transcribed mRNA poly(A) tail shortening|positive regulation of nuclear-transcribed mRNA catabolic process, deadenylation-dependent decay
egr-miR-125-5p	NM_001164431.1	8412	2838	2228 2644	ARHGAP40	GeneID:343578,Genbank:NM_001164431.1,HGNC:HGNC:16226	Rho GTPase activating protein 40	GO:0005096,GO:0005829,GO:0007165,GO:0051056	GTPase activator activity|cytosol|signal transduction|regulation of small GTPase mediated signal transduction
egr-miR-125-5p	NM_001164586.1	8469	11810	7465	IGFN1	GeneID:91156,Genbank:XM_005245580.3,HGNC:HGNC:24607,MIM:617309	immunoglobulin-like and fibronectin type III domain containing 1	GO:0005634,GO:0030018	nucleus|Z disc
egr-miR-125-5p	NM_001166386.3	8763	1862	162	MAGEA12	GeneID:4111,Genbank:NM_001166387.3,HGNC:HGNC:6799,MIM:300177	MAGE family member A12
egr-miR-125-5p	NM_001172557.1	9348	3819	525	GOLGA3	GeneID:2802,Genbank:NM_005895.3,HGNC:HGNC:4426,MIM:602581	golgin A3	GO:0000139,GO:0005215,GO:0005634,GO:0005654,GO:0005730,GO:0005794,GO:0005829,GO:0006891,GO:0007283,GO:0016020,GO:0017119,GO:0032580,GO:0045296,GO:0090498	Golgi membrane|transporter activity|nucleus|nucleoplasm|nucleolus|Golgi apparatus|cytosol|intra-Golgi vesicle-mediated transport|spermatogenesis|membrane|Golgi transport complex|Golgi cisterna membrane|cadherin binding|extrinsic component of Golgi membrane
egr-miR-125-5p	NM_001172663.1	9381	2735	466	RAB40C	GeneID:57799,Genbank:NM_001172663.1,HGNC:HGNC:18285	RAB40C, member RAS oncogene family	GO:0003924,GO:0005525,GO:0005768,GO:0005886,GO:0008021,GO:0016567,GO:0019003,GO:0030667,GO:0035556,GO:0048471,GO:0072659	GTPase activity|GTP binding|endosome|plasma membrane|synaptic vesicle|protein ubiquitination|GDP binding|secretory granule membrane|intracellular signal transduction|perinuclear region of cytoplasm|protein localization to plasma membrane
egr-miR-125-5p	NM_001172664.1	9382	2627	358	RAB40C	GeneID:57799,Genbank:NM_001172663.1,HGNC:HGNC:18285	RAB40C, member RAS oncogene family	GO:0003924,GO:0005525,GO:0005768,GO:0005886,GO:0008021,GO:0016567,GO:0019003,GO:0030667,GO:0035556,GO:0048471,GO:0072659	GTPase activity|GTP binding|endosome|plasma membrane|synaptic vesicle|protein ubiquitination|GDP binding|secretory granule membrane|intracellular signal transduction|perinuclear region of cytoplasm|protein localization to plasma membrane
egr-miR-125-5p	NM_001172665.1	9383	2587	318	RAB40C	GeneID:57799,Genbank:NM_001172663.1,HGNC:HGNC:18285	RAB40C, member RAS oncogene family	GO:0003924,GO:0005525,GO:0005768,GO:0005886,GO:0008021,GO:0016567,GO:0019003,GO:0030667,GO:0035556,GO:0048471,GO:0072659	GTPase activity|GTP binding|endosome|plasma membrane|synaptic vesicle|protein ubiquitination|GDP binding|secretory granule membrane|intracellular signal transduction|perinuclear region of cytoplasm|protein localization to plasma membrane
egr-miR-125-5p	NM_001172666.1	9384	2530	318	RAB40C	GeneID:57799,Genbank:NM_001172663.1,HGNC:HGNC:18285	RAB40C, member RAS oncogene family	GO:0003924,GO:0005525,GO:0005768,GO:0005886,GO:0008021,GO:0016567,GO:0019003,GO:0030667,GO:0035556,GO:0048471,GO:0072659	GTPase activity|GTP binding|endosome|plasma membrane|synaptic vesicle|protein ubiquitination|GDP binding|secretory granule membrane|intracellular signal transduction|perinuclear region of cytoplasm|protein localization to plasma membrane
egr-miR-125-5p	NM_001172775.1	9430	8544	7744	ZNF555	GeneID:148254,Genbank:NM_152791.4,HGNC:HGNC:28382	zinc finger protein 555	GO:0003677,GO:0005634,GO:0006351,GO:0006355,GO:0046872	DNA binding|nucleus|transcription, DNA-templated|regulation of transcription, DNA-templated|metal ion binding
egr-miR-125-5p	NM_001206736.1	11703	3574	2686	NSFL1C	GeneID:55968,Genbank:NM_018839.4,HGNC:HGNC:15912,MIM:606610	NSFL1 cofactor	GO:0000045,GO:0005543,GO:0005634,GO:0005654,GO:0005694,GO:0005795,GO:0005829,GO:0005886,GO:0007030,GO:0019888,GO:0031468,GO:0043130,GO:0043161,GO:0045111,GO:0051117,GO:0061025,GO:1990730	autophagosome assembly|phospholipid binding|nucleus|nucleoplasm|chromosome|Golgi stack|cytosol|plasma membrane|Golgi organization|protein phosphatase regulator activity|nuclear envelope reassembly|ubiquitin binding|proteasome-mediated ubiquitin-dependent protein catabolic process|intermediate filament cytoskeleton|ATPase binding|membrane fusion|VCP-NSFL1C complex	path:hsa04141	Protein processing in endoplasmic reticulum
egr-miR-125-5p	NM_001243476.2	12371	6276	5824	STARD13	GeneID:90627,Genbank:NM_001243476.2,HGNC:HGNC:19164,MIM:609866	StAR related lipid transfer domain containing 13
egr-miR-125-5p	NM_001244871.1	12578	4554	771	DAB2	GeneID:1601,Genbank:NM_001244871.1,HGNC:HGNC:2662,MIM:601236	DAB2, clathrin adaptor protein			path:hsa04144	Endocytosis
egr-miR-125-5p	NM_001251851.1	12640	4605	2985	PIK3R5	GeneID:23533,Genbank:NM_001251852.1,HGNC:HGNC:30035,MIM:611317	phosphoinositide-3-kinase regulatory subunit 5	GO:0005634,GO:0005737,GO:0005815,GO:0005829,GO:0005886,GO:0005942,GO:0005944,GO:0006661,GO:0007186,GO:0014065,GO:0016020,GO:0030168,GO:0031683,GO:0043406,GO:0046934,GO:0046935,GO:0051897	nucleus|cytoplasm|microtubule organizing center|cytosol|plasma membrane|phosphatidylinositol 3-kinase complex|phosphatidylinositol 3-kinase complex, class IB|phosphatidylinositol biosynthetic process|G-protein coupled receptor signaling pathway|phosphatidylinositol 3-kinase signaling|membrane|platelet activation|G-protein beta/gamma-subunit complex binding|positive regulation of MAP kinase activi…	path:hsa04022,path:hsa04062,path:hsa04072,path:hsa04151,path:hsa04261,path:hsa04371,path:hsa04611,path:hsa04725,path:hsa04921,path:hsa05145,path:hsa05167	cGMP-PKG signaling pathway|Chemokine signaling pathway|Phospholipase D signaling pathway|PI3K-Akt signaling pathway|Adrenergic signaling in cardiomyocytes|Apelin signaling pathway|Platelet activation|Cholinergic synapse|Oxytocin signaling pathway|Toxoplasmosis|Kaposi sarcoma-associated herpesvirus infection
egr-miR-125-5p	NM_001251852.1	12641	4427	2807	PIK3R5	GeneID:23533,Genbank:NM_001251852.1,HGNC:HGNC:30035,MIM:611317	phosphoinositide-3-kinase regulatory subunit 5	GO:0005634,GO:0005737,GO:0005815,GO:0005829,GO:0005886,GO:0005942,GO:0005944,GO:0006661,GO:0007186,GO:0014065,GO:0016020,GO:0030168,GO:0031683,GO:0043406,GO:0046934,GO:0046935,GO:0051897	nucleus|cytoplasm|microtubule organizing center|cytosol|plasma membrane|phosphatidylinositol 3-kinase complex|phosphatidylinositol 3-kinase complex, class IB|phosphatidylinositol biosynthetic process|G-protein coupled receptor signaling pathway|phosphatidylinositol 3-kinase signaling|membrane|platelet activation|G-protein beta/gamma-subunit complex binding|positive regulation of MAP kinase activi…	path:hsa04022,path:hsa04062,path:hsa04072,path:hsa04151,path:hsa04261,path:hsa04371,path:hsa04611,path:hsa04725,path:hsa04921,path:hsa05145,path:hsa05167	cGMP-PKG signaling pathway|Chemokine signaling pathway|Phospholipase D signaling pathway|PI3K-Akt signaling pathway|Adrenergic signaling in cardiomyocytes|Apelin signaling pathway|Platelet activation|Cholinergic synapse|Oxytocin signaling pathway|Toxoplasmosis|Kaposi sarcoma-associated herpesvirus infection
egr-miR-125-5p	NM_001251853.1	12642	4389	2769	PIK3R5	GeneID:23533,Genbank:NM_001251852.1,HGNC:HGNC:30035,MIM:611317	phosphoinositide-3-kinase regulatory subunit 5	GO:0005634,GO:0005737,GO:0005815,GO:0005829,GO:0005886,GO:0005942,GO:0005944,GO:0006661,GO:0007186,GO:0014065,GO:0016020,GO:0030168,GO:0031683,GO:0043406,GO:0046934,GO:0046935,GO:0051897	nucleus|cytoplasm|microtubule organizing center|cytosol|plasma membrane|phosphatidylinositol 3-kinase complex|phosphatidylinositol 3-kinase complex, class IB|phosphatidylinositol biosynthetic process|G-protein coupled receptor signaling pathway|phosphatidylinositol 3-kinase signaling|membrane|platelet activation|G-protein beta/gamma-subunit complex binding|positive regulation of MAP kinase activi…	path:hsa04022,path:hsa04062,path:hsa04072,path:hsa04151,path:hsa04261,path:hsa04371,path:hsa04611,path:hsa04725,path:hsa04921,path:hsa05145,path:hsa05167	cGMP-PKG signaling pathway|Chemokine signaling pathway|Phospholipase D signaling pathway|PI3K-Akt signaling pathway|Adrenergic signaling in cardiomyocytes|Apelin signaling pathway|Platelet activation|Cholinergic synapse|Oxytocin signaling pathway|Toxoplasmosis|Kaposi sarcoma-associated herpesvirus infection
egr-miR-125-5p	NM_001251855.1	12643	4368	2748	PIK3R5	GeneID:23533,Genbank:NM_001251852.1,HGNC:HGNC:30035,MIM:611317	phosphoinositide-3-kinase regulatory subunit 5	GO:0005634,GO:0005737,GO:0005815,GO:0005829,GO:0005886,GO:0005942,GO:0005944,GO:0006661,GO:0007186,GO:0014065,GO:0016020,GO:0030168,GO:0031683,GO:0043406,GO:0046934,GO:0046935,GO:0051897	nucleus|cytoplasm|microtubule organizing center|cytosol|plasma membrane|phosphatidylinositol 3-kinase complex|phosphatidylinositol 3-kinase complex, class IB|phosphatidylinositol biosynthetic process|G-protein coupled receptor signaling pathway|phosphatidylinositol 3-kinase signaling|membrane|platelet activation|G-protein beta/gamma-subunit complex binding|positive regulation of MAP kinase activi…	path:hsa04022,path:hsa04062,path:hsa04072,path:hsa04151,path:hsa04261,path:hsa04371,path:hsa04611,path:hsa04725,path:hsa04921,path:hsa05145,path:hsa05167	cGMP-PKG signaling pathway|Chemokine signaling pathway|Phospholipase D signaling pathway|PI3K-Akt signaling pathway|Adrenergic signaling in cardiomyocytes|Apelin signaling pathway|Platelet activation|Cholinergic synapse|Oxytocin signaling pathway|Toxoplasmosis|Kaposi sarcoma-associated herpesvirus infection
egr-miR-125-5p	NM_001256046.1	12927	4628	1241	C19orf12	GeneID:83636,Genbank:NM_001256047.1,HGNC:HGNC:25443,MIM:614297	chromosome 19 open reading frame 12	GO:0005739,GO:0005783,GO:0005829,GO:0006914,GO:0006915,GO:0006979,GO:0016021,GO:0031966,GO:0051560	mitochondrion|endoplasmic reticulum|cytosol|autophagy|apoptotic process|response to oxidative stress|integral component of membrane|mitochondrial membrane|mitochondrial calcium ion homeostasis
egr-miR-125-5p	NM_001256047.1	12928	4489	1102	C19orf12	GeneID:83636,Genbank:NM_001256047.1,HGNC:HGNC:25443,MIM:614297	chromosome 19 open reading frame 12	GO:0005739,GO:0005783,GO:0005829,GO:0006914,GO:0006915,GO:0006979,GO:0016021,GO:0031966,GO:0051560	mitochondrion|endoplasmic reticulum|cytosol|autophagy|apoptotic process|response to oxidative stress|integral component of membrane|mitochondrial membrane|mitochondrial calcium ion homeostasis
egr-miR-125-5p	NM_001256335.1	13050	1369	1046	PTGES2	GeneID:80142,Genbank:NM_198938.2,HGNC:HGNC:17822,MIM:608152	prostaglandin E synthase 2	GO:0000139,GO:0003677,GO:0005576,GO:0005634,GO:0005739,GO:0005829,GO:0009055,GO:0015035,GO:0016021,GO:0016829,GO:0019371,GO:0020037,GO:0035578,GO:0043295,GO:0043312,GO:0045454,GO:0045893,GO:0048471,GO:0050220	Golgi membrane|DNA binding|extracellular region|nucleus|mitochondrion|cytosol|electron transfer activity|protein disulfide oxidoreductase activity|integral component of membrane|lyase activity|cyclooxygenase pathway|heme binding|azurophil granule lumen|glutathione binding|neutrophil degranulation|cell redox homeostasis|positive regulation of transcription, DNA-templated|perinuclear region of cyto…	path:hsa00590	Arachidonic acid metabolism
egr-miR-125-5p	NM_001256657.1	13217	2918	1835	CHRND	GeneID:1144,Genbank:NM_000751.2,HGNC:HGNC:1965,MIM:100720	cholinergic receptor nicotinic delta subunit	GO:0003009,GO:0004888,GO:0005654,GO:0005829,GO:0005886,GO:0005892,GO:0006810,GO:0006936,GO:0007165,GO:0007271,GO:0007274,GO:0015276,GO:0022848,GO:0030054,GO:0035094,GO:0042166,GO:0045211,GO:0048630,GO:0050881,GO:0050905,GO:0098655	skeletal muscle contraction|transmembrane signaling receptor activity|nucleoplasm|cytosol|plasma membrane|acetylcholine-gated channel complex|transport|muscle contraction|signal transduction|synaptic transmission, cholinergic|neuromuscular synaptic transmission|ligand-gated ion channel activity|acetylcholine-gated cation-selective channel activity|cell junction|response to nicotine|acetylcholine …	path:hsa04080	Neuroactive ligand-receptor interaction
egr-miR-125-5p	NM_001257135.1	13398	3808	1582	LIF	GeneID:3976,Genbank:NM_001257135.1,HGNC:HGNC:6596,MIM:159540	LIF, interleukin 6 family cytokine			path:hsa04060,path:hsa04550,path:hsa04630,path:hsa04668	Cytokine-cytokine receptor interaction|Signaling pathways regulating pluripotency of stem cells|Jak-STAT signaling pathway|TNF signaling pathway
egr-miR-125-5p	NM_001267822.1	14049	2448	756	ZMYND15	GeneID:84225,Genbank:NM_001267822.1,HGNC:HGNC:20997,MIM:614312	zinc finger MYND-type containing 15	GO:0005634,GO:0005737,GO:0006351,GO:0007286,GO:0042826,GO:0045892,GO:0046872	nucleus|cytoplasm|transcription, DNA-templated|spermatid development|histone deacetylase binding|negative regulation of transcription, DNA-templated|metal ion binding
egr-miR-125-5p	NM_001271926.1	14576	2147	1701	BCKDK	GeneID:10295,Genbank:NM_001122957.2,HGNC:HGNC:16902,MIM:614901	branched chain ketoacid dehydrogenase kinase
egr-miR-125-5p	NM_001276713.1	14783	2552	227	ANKDD1B	GeneID:728780,Genbank:XM_017009814.1,HGNC:HGNC:32525	ankyrin repeat and death domain containing 1B	GO:0007165	signal transduction
egr-miR-125-5p	NM_001278499.1	15175	2563	37	ADORA2A	GeneID:135,Genbank:NM_001278500.1,HGNC:HGNC:263,MIM:102776	adenosine A2a receptor	GO:0001609,GO:0001963,GO:0001975,GO:0005882,GO:0005886,GO:0005887,GO:0006171,GO:0006355,GO:0006469,GO:0006909,GO:0006915,GO:0006954,GO:0006968,GO:0007186,GO:0007188,GO:0007189,GO:0007205,GO:0007267,GO:0007271,GO:0007417,GO:0007596,GO:0007600,GO:0007626,GO:0008015,GO:0008285,GO:0012505,GO:0014049,GO:0014057,GO:0014061,GO:0014069,GO:0016020,GO:0019899,GO:0030425,GO:0030673,GO:0031000,GO:0031802,GO:…	G-protein coupled adenosine receptor activity|synaptic transmission, dopaminergic|response to amphetamine|intermediate filament|plasma membrane|integral component of plasma membrane|cAMP biosynthetic process|regulation of transcription, DNA-templated|negative regulation of protein kinase activity|phagocytosis|apoptotic process|inflammatory response|cellular defense response|G-protein coupled rece…	path:hsa04015,path:hsa04020,path:hsa04024,path:hsa04080,path:hsa04270,path:hsa05012,path:hsa05034	Rap1 signaling pathway|Calcium signaling pathway|cAMP signaling pathway|Neuroactive ligand-receptor interaction|Vascular smooth muscle contraction|Parkinson disease|Alcoholism
egr-miR-125-5p	NM_001282129.1	15606	9493	2852	SSH2	GeneID:85464,Genbank:XM_005258058.3,HGNC:HGNC:30580,MIM:606779	slingshot protein phosphatase 2	GO:0003779,GO:0004721,GO:0004725,GO:0005615,GO:0005737,GO:0005856,GO:0006470,GO:0008064,GO:0008138,GO:0010591,GO:0030036,GO:0050770	actin binding|phosphoprotein phosphatase activity|protein tyrosine phosphatase activity|extracellular space|cytoplasm|cytoskeleton|protein dephosphorylation|regulation of actin polymerization or depolymerization|protein tyrosine/serine/threonine phosphatase activity|regulation of lamellipodium assembly|actin cytoskeleton organization|regulation of axonogenesis	path:hsa04360,path:hsa04810	Axon guidance|Regulation of actin cytoskeleton
egr-miR-125-5p	NM_001282792.1	16106	2193	1967	ANKZF1	GeneID:55139,Genbank:NM_018089.2,HGNC:HGNC:25527,MIM:617541	ankyrin repeat and zinc finger domain containing 1	GO:0003676,GO:0005737,GO:0016020,GO:0030433,GO:0036266,GO:0046872,GO:0070301,GO:0071630,GO:0072671	nucleic acid binding|cytoplasm|membrane|ubiquitin-dependent ERAD pathway|Cdc48p-Npl4p-Vms1p AAA ATPase complex|metal ion binding|cellular response to hydrogen peroxide|nuclear protein quality control by the ubiquitin-proteasome system|mitochondria-associated ubiquitin-dependent protein catabolic process
egr-miR-125-5p	NM_001282929.1	16192	4242	855	C19orf12	GeneID:83636,Genbank:NM_001256047.1,HGNC:HGNC:25443,MIM:614297	chromosome 19 open reading frame 12	GO:0005739,GO:0005783,GO:0005829,GO:0006914,GO:0006915,GO:0006979,GO:0016021,GO:0031966,GO:0051560	mitochondrion|endoplasmic reticulum|cytosol|autophagy|apoptotic process|response to oxidative stress|integral component of membrane|mitochondrial membrane|mitochondrial calcium ion homeostasis
egr-miR-125-5p	NM_001282930.1	16193	4513	1126	C19orf12	GeneID:83636,Genbank:NM_001256047.1,HGNC:HGNC:25443,MIM:614297	chromosome 19 open reading frame 12	GO:0005739,GO:0005783,GO:0005829,GO:0006914,GO:0006915,GO:0006979,GO:0016021,GO:0031966,GO:0051560	mitochondrion|endoplasmic reticulum|cytosol|autophagy|apoptotic process|response to oxidative stress|integral component of membrane|mitochondrial membrane|mitochondrial calcium ion homeostasis
egr-miR-125-5p	NM_001282931.1	16194	4804	1417	C19orf12	GeneID:83636,Genbank:NM_001256047.1,HGNC:HGNC:25443,MIM:614297	chromosome 19 open reading frame 12	GO:0005739,GO:0005783,GO:0005829,GO:0006914,GO:0006915,GO:0006979,GO:0016021,GO:0031966,GO:0051560	mitochondrion|endoplasmic reticulum|cytosol|autophagy|apoptotic process|response to oxidative stress|integral component of membrane|mitochondrial membrane|mitochondrial calcium ion homeostasis
egr-miR-125-5p	NM_001286389.1	16720	3336	3139	TMEM179	GeneID:388021,Genbank:NM_001286389.1,HGNC:HGNC:20137	transmembrane protein 179	GO:0016021	integral component of membrane
egr-miR-125-5p	NM_001287758.1	17278	6774	1422	COL4A6	GeneID:1288,Genbank:NM_001847.3,HGNC:HGNC:2208,MIM:303631	collagen type IV alpha 6 chain	GO:0005201,GO:0005576,GO:0005587,GO:0005788,GO:0007155,GO:0030198,GO:0030574	extracellular matrix structural constituent|extracellular region|collagen type IV trimer|endoplasmic reticulum lumen|cell adhesion|extracellular matrix organization|collagen catabolic process	path:hsa04151,path:hsa04510,path:hsa04512,path:hsa04926,path:hsa04933,path:hsa04974,path:hsa05146,path:hsa05165,path:hsa05200,path:hsa05222	PI3K-Akt signaling pathway|Focal adhesion|ECM-receptor interaction|Relaxin signaling pathway|AGE-RAGE signaling pathway in diabetic complications|Protein digestion and absorption|Amoebiasis|Human papillomavirus infection|Pathways in cancer|Small cell lung cancer
egr-miR-125-5p	NM_001287759.1	17279	6651	1422	COL4A6	GeneID:1288,Genbank:NM_001847.3,HGNC:HGNC:2208,MIM:303631	collagen type IV alpha 6 chain	GO:0005201,GO:0005576,GO:0005587,GO:0005788,GO:0007155,GO:0030198,GO:0030574	extracellular matrix structural constituent|extracellular region|collagen type IV trimer|endoplasmic reticulum lumen|cell adhesion|extracellular matrix organization|collagen catabolic process	path:hsa04151,path:hsa04510,path:hsa04512,path:hsa04926,path:hsa04933,path:hsa04974,path:hsa05146,path:hsa05165,path:hsa05200,path:hsa05222	PI3K-Akt signaling pathway|Focal adhesion|ECM-receptor interaction|Relaxin signaling pathway|AGE-RAGE signaling pathway in diabetic complications|Protein digestion and absorption|Amoebiasis|Human papillomavirus infection|Pathways in cancer|Small cell lung cancer
egr-miR-125-5p	NM_001287760.1	17280	6552	1422	COL4A6	GeneID:1288,Genbank:NM_001847.3,HGNC:HGNC:2208,MIM:303631	collagen type IV alpha 6 chain	GO:0005201,GO:0005576,GO:0005587,GO:0005788,GO:0007155,GO:0030198,GO:0030574	extracellular matrix structural constituent|extracellular region|collagen type IV trimer|endoplasmic reticulum lumen|cell adhesion|extracellular matrix organization|collagen catabolic process	path:hsa04151,path:hsa04510,path:hsa04512,path:hsa04926,path:hsa04933,path:hsa04974,path:hsa05146,path:hsa05165,path:hsa05200,path:hsa05222	PI3K-Akt signaling pathway|Focal adhesion|ECM-receptor interaction|Relaxin signaling pathway|AGE-RAGE signaling pathway in diabetic complications|Protein digestion and absorption|Amoebiasis|Human papillomavirus infection|Pathways in cancer|Small cell lung cancer
egr-miR-125-5p	NM_001300795.1	18676	3669	3314	UBE2D3	GeneID:7323,Genbank:NM_181893.2,HGNC:HGNC:12476,MIM:602963	ubiquitin conjugating enzyme E2 D3	GO:0000209,GO:0004842,GO:0005524,GO:0005886,GO:0006281,GO:0006513,GO:0006915,GO:0010008,GO:0016567,GO:0043161,GO:0051865,GO:0061631,GO:0070936,GO:0070979,GO:1903955	protein polyubiquitination|ubiquitin-protein transferase activity|ATP binding|plasma membrane|DNA repair|protein monoubiquitination|apoptotic process|endosome membrane|protein ubiquitination|proteasome-mediated ubiquitin-dependent protein catabolic process|protein autoubiquitination|ubiquitin conjugating enzyme activity|protein K48-linked ubiquitination|protein K11-linked ubiquitination|positive …	path:hsa04120,path:hsa04141	Ubiquitin mediated proteolysis|Protein processing in endoplasmic reticulum
egr-miR-125-5p	NM_001303043.1	19220	2297	982 1310	TSC22D4	GeneID:81628,Genbank:NM_001303043.1,HGNC:HGNC:21696,MIM:611914	TSC22 domain family member 4	GO:0003700,GO:0005634,GO:0005737,GO:0006351,GO:0045892,GO:0070236	DNA binding transcription factor activity|nucleus|cytoplasm|transcription, DNA-templated|negative regulation of transcription, DNA-templated|negative regulation of activation-induced cell death of T cells
egr-miR-125-5p	NM_001304371.1	19468	717	9	CENPM	GeneID:79019,Genbank:XM_011530368.2,HGNC:HGNC:18352,MIM:610152	centromere protein M	GO:0000777,GO:0005654,GO:0005829,GO:0007062,GO:0034080	condensed chromosome kinetochore|nucleoplasm|cytosol|sister chromatid cohesion|CENP-A containing nucleosome assembly
egr-miR-125-5p	NM_001304797.1	19624	1004	519	CCDC134	GeneID:79879,Genbank:XM_005261748.3,HGNC:HGNC:26185	coiled-coil domain containing 134	GO:0005576,GO:0005634,GO:0005783,GO:0016020	extracellular region|nucleus|endoplasmic reticulum|membrane
egr-miR-125-5p	NM_001305173.1	19742	1807	230	PRSS54	GeneID:221191,Genbank:NM_001305173.1,HGNC:HGNC:26336	serine protease 54	GO:0004252,GO:0005576	serine-type endopeptidase activity|extracellular region
egr-miR-125-5p	NM_001305174.1	19743	1632	233	PRSS54	GeneID:221191,Genbank:NM_001305173.1,HGNC:HGNC:26336	serine protease 54	GO:0004252,GO:0005576	serine-type endopeptidase activity|extracellular region
egr-miR-125-5p	NM_001308267.1	20076	4745	3070	PTPRN2	GeneID:5799,Genbank:NM_130842.3,HGNC:HGNC:9677,MIM:601698	protein tyrosine phosphatase, receptor type N2	GO:0005001,GO:0005788,GO:0005886,GO:0005887,GO:0006470,GO:0006629,GO:0007269,GO:0030054,GO:0030667,GO:0030672,GO:0034260,GO:0035773,GO:0043195,GO:0043235,GO:0043312,GO:0101003	transmembrane receptor protein tyrosine phosphatase activity|endoplasmic reticulum lumen|plasma membrane|integral component of plasma membrane|protein dephosphorylation|lipid metabolic process|neurotransmitter secretion|cell junction|secretory granule membrane|synaptic vesicle membrane|negative regulation of GTPase activity|insulin secretion involved in cellular response to glucose stimulus|termi…	path:hsa04940	Type I diabetes mellitus
egr-miR-125-5p	NM_001308268.1	20077	4965	3290	PTPRN2	GeneID:5799,Genbank:NM_130842.3,HGNC:HGNC:9677,MIM:601698	protein tyrosine phosphatase, receptor type N2	GO:0005001,GO:0005788,GO:0005886,GO:0005887,GO:0006470,GO:0006629,GO:0007269,GO:0030054,GO:0030667,GO:0030672,GO:0034260,GO:0035773,GO:0043195,GO:0043235,GO:0043312,GO:0101003	transmembrane receptor protein tyrosine phosphatase activity|endoplasmic reticulum lumen|plasma membrane|integral component of plasma membrane|protein dephosphorylation|lipid metabolic process|neurotransmitter secretion|cell junction|secretory granule membrane|synaptic vesicle membrane|negative regulation of GTPase activity|insulin secretion involved in cellular response to glucose stimulus|termi…	path:hsa04940	Type I diabetes mellitus
egr-miR-125-5p	NM_001311195.1	20236	2652	1569	CHRND	GeneID:1144,Genbank:NM_000751.2,HGNC:HGNC:1965,MIM:100720	cholinergic receptor nicotinic delta subunit	GO:0003009,GO:0004888,GO:0005654,GO:0005829,GO:0005886,GO:0005892,GO:0006810,GO:0006936,GO:0007165,GO:0007271,GO:0007274,GO:0015276,GO:0022848,GO:0030054,GO:0035094,GO:0042166,GO:0045211,GO:0048630,GO:0050881,GO:0050905,GO:0098655	skeletal muscle contraction|transmembrane signaling receptor activity|nucleoplasm|cytosol|plasma membrane|acetylcholine-gated channel complex|transport|muscle contraction|signal transduction|synaptic transmission, cholinergic|neuromuscular synaptic transmission|ligand-gated ion channel activity|acetylcholine-gated cation-selective channel activity|cell junction|response to nicotine|acetylcholine …	path:hsa04080	Neuroactive ligand-receptor interaction
egr-miR-125-5p	NM_001311196.1	20237	2931	1848	CHRND	GeneID:1144,Genbank:NM_000751.2,HGNC:HGNC:1965,MIM:100720	cholinergic receptor nicotinic delta subunit	GO:0003009,GO:0004888,GO:0005654,GO:0005829,GO:0005886,GO:0005892,GO:0006810,GO:0006936,GO:0007165,GO:0007271,GO:0007274,GO:0015276,GO:0022848,GO:0030054,GO:0035094,GO:0042166,GO:0045211,GO:0048630,GO:0050881,GO:0050905,GO:0098655	skeletal muscle contraction|transmembrane signaling receptor activity|nucleoplasm|cytosol|plasma membrane|acetylcholine-gated channel complex|transport|muscle contraction|signal transduction|synaptic transmission, cholinergic|neuromuscular synaptic transmission|ligand-gated ion channel activity|acetylcholine-gated cation-selective channel activity|cell junction|response to nicotine|acetylcholine …	path:hsa04080	Neuroactive ligand-receptor interaction
egr-miR-125-5p	NM_001314050.2	20351	1122	725	CRYAA2	GeneID:102724652,Genbank:NM_001314050.2,HGNC:HGNC:51901	crystallin alpha A2	GO:0005212,GO:0005634,GO:0005654,GO:0005737,GO:0005829,GO:0007601,GO:0032387,GO:0042802,GO:0043066,GO:0046872,GO:0050821,GO:0050896,GO:0051082,GO:0051260,GO:0070062	structural constituent of eye lens|nucleus|nucleoplasm|cytoplasm|cytosol|visual perception|negative regulation of intracellular transport|identical protein binding|negative regulation of apoptotic process|metal ion binding|protein stabilization|response to stimulus|unfolded protein binding|protein homooligomerization|extracellular exosome	path:hsa04141	Protein processing in endoplasmic reticulum
egr-miR-125-5p	NM_001317947.1	20744	1525	29	MRM3	GeneID:55178,Genbank:NM_018146.3,HGNC:HGNC:18485,MIM:612600	mitochondrial rRNA methyltransferase 3	GO:0000451,GO:0003723,GO:0005739,GO:0005759,GO:0070039	rRNA 2'-O-methylation|RNA binding|mitochondrion|mitochondrial matrix|rRNA (guanosine-2'-O-)-methyltransferase activity
egr-miR-125-5p	NM_001318067.1	20841	6466	329	MAPK10	GeneID:5602,Genbank:NM_002753.4,HGNC:HGNC:6872,MIM:602897	mitogen-activated protein kinase 10			path:hsa01522,path:hsa04010,path:hsa04012,path:hsa04014,path:hsa04024,path:hsa04068,path:hsa04071,path:hsa04137,path:hsa04140,path:hsa04141,path:hsa04210,path:hsa04215,path:hsa04217,path:hsa04310,path:hsa04380,path:hsa04510,path:hsa04530,path:hsa04620,path:hsa04621,path:hsa04622,path:hsa04625,path:hsa04657,path:hsa04658,path:hsa04659,path:hsa04664,path:hsa04668,path:hsa04722,path:hsa04723,path:hs…	Endocrine resistance|MAPK signaling pathway|ErbB signaling pathway|Ras signaling pathway|cAMP signaling pathway|FoxO signaling pathway|Sphingolipid signaling pathway|Mitophagy - animal|Autophagy - animal|Protein processing in endoplasmic reticulum|Apoptosis|Apoptosis - multiple species|Necroptosis|Wnt signaling pathway|Osteoclast differentiation|Focal adhesion|Tight junction|Toll-like receptor si…
egr-miR-125-5p	NM_001318068.1	20842	6561	483	MAPK10	GeneID:5602,Genbank:NM_002753.4,HGNC:HGNC:6872,MIM:602897	mitogen-activated protein kinase 10			path:hsa01522,path:hsa04010,path:hsa04012,path:hsa04014,path:hsa04024,path:hsa04068,path:hsa04071,path:hsa04137,path:hsa04140,path:hsa04141,path:hsa04210,path:hsa04215,path:hsa04217,path:hsa04310,path:hsa04380,path:hsa04510,path:hsa04530,path:hsa04620,path:hsa04621,path:hsa04622,path:hsa04625,path:hsa04657,path:hsa04658,path:hsa04659,path:hsa04664,path:hsa04668,path:hsa04722,path:hsa04723,path:hs…	Endocrine resistance|MAPK signaling pathway|ErbB signaling pathway|Ras signaling pathway|cAMP signaling pathway|FoxO signaling pathway|Sphingolipid signaling pathway|Mitophagy - animal|Autophagy - animal|Protein processing in endoplasmic reticulum|Apoptosis|Apoptosis - multiple species|Necroptosis|Wnt signaling pathway|Osteoclast differentiation|Focal adhesion|Tight junction|Toll-like receptor si…
egr-miR-125-5p	NM_001318069.1	20843	7031	894	MAPK10	GeneID:5602,Genbank:NM_002753.4,HGNC:HGNC:6872,MIM:602897	mitogen-activated protein kinase 10			path:hsa01522,path:hsa04010,path:hsa04012,path:hsa04014,path:hsa04024,path:hsa04068,path:hsa04071,path:hsa04137,path:hsa04140,path:hsa04141,path:hsa04210,path:hsa04215,path:hsa04217,path:hsa04310,path:hsa04380,path:hsa04510,path:hsa04530,path:hsa04620,path:hsa04621,path:hsa04622,path:hsa04625,path:hsa04657,path:hsa04658,path:hsa04659,path:hsa04664,path:hsa04668,path:hsa04722,path:hsa04723,path:hs…	Endocrine resistance|MAPK signaling pathway|ErbB signaling pathway|Ras signaling pathway|cAMP signaling pathway|FoxO signaling pathway|Sphingolipid signaling pathway|Mitophagy - animal|Autophagy - animal|Protein processing in endoplasmic reticulum|Apoptosis|Apoptosis - multiple species|Necroptosis|Wnt signaling pathway|Osteoclast differentiation|Focal adhesion|Tight junction|Toll-like receptor si…
egr-miR-125-5p	NM_001318873.1	21229	3848	2686	TVP23A	GeneID:780776,Genbank:XM_006720944.3,HGNC:HGNC:20398	trans-golgi network vesicle protein 23 homolog A	GO:0009306,GO:0016192,GO:0030173	protein secretion|vesicle-mediated transport|integral component of Golgi membrane
egr-miR-125-5p	NM_001318933.1	21278	4435	3191	ADAM11	GeneID:4185,Genbank:XM_005257373.4,HGNC:HGNC:189,MIM:155120	ADAM metallopeptidase domain 11	GO:0004222,GO:0005178,GO:0005886,GO:0007229,GO:0008237,GO:0016021	metalloendopeptidase activity|integrin binding|plasma membrane|integrin-mediated signaling pathway|metallopeptidase activity|integral component of membrane
egr-miR-125-5p	NM_001320147.1	21608	3245	2177	CAMKV	GeneID:79012,Genbank:NM_001320147.1,HGNC:HGNC:28788,MIM:614993	CaM kinase like vesicle associated	GO:0004683,GO:0005516,GO:0005524,GO:0005622,GO:0005886,GO:0018105,GO:0018107,GO:0030659,GO:0035556	calmodulin-dependent protein kinase activity|calmodulin binding|ATP binding|intracellular|plasma membrane|peptidyl-serine phosphorylation|peptidyl-threonine phosphorylation|cytoplasmic vesicle membrane|intracellular signal transduction
egr-miR-125-5p	NM_001320719.1	21885	1048	651	CRYAA2	GeneID:102724652,Genbank:NM_001314050.2,HGNC:HGNC:51901	crystallin alpha A2	GO:0005212,GO:0005634,GO:0005654,GO:0005737,GO:0005829,GO:0007601,GO:0032387,GO:0042802,GO:0043066,GO:0046872,GO:0050821,GO:0050896,GO:0051082,GO:0051260,GO:0070062	structural constituent of eye lens|nucleus|nucleoplasm|cytoplasm|cytosol|visual perception|negative regulation of intracellular transport|identical protein binding|negative regulation of apoptotic process|metal ion binding|protein stabilization|response to stimulus|unfolded protein binding|protein homooligomerization|extracellular exosome	path:hsa04141	Protein processing in endoplasmic reticulum
egr-miR-125-5p	NM_001320870.1	22000	1899	10	SLC25A35	GeneID:399512,Genbank:NM_001320871.1,HGNC:HGNC:31921,MIM:610818	solute carrier family 25 member 35	GO:0005743,GO:0006839,GO:0016021,GO:0022857	mitochondrial inner membrane|mitochondrial transport|integral component of membrane|transmembrane transporter activity
egr-miR-125-5p	NM_001320871.1	22001	2164	10	SLC25A35	GeneID:399512,Genbank:NM_001320871.1,HGNC:HGNC:31921,MIM:610818	solute carrier family 25 member 35	GO:0005743,GO:0006839,GO:0016021,GO:0022857	mitochondrial inner membrane|mitochondrial transport|integral component of membrane|transmembrane transporter activity
egr-miR-125-5p	NM_001320872.1	22002	2047	10	SLC25A35	GeneID:399512,Genbank:NM_001320871.1,HGNC:HGNC:31921,MIM:610818	solute carrier family 25 member 35	GO:0005743,GO:0006839,GO:0016021,GO:0022857	mitochondrial inner membrane|mitochondrial transport|integral component of membrane|transmembrane transporter activity
egr-miR-125-5p	NM_001320877.1	22006	1817	10	SLC25A35	GeneID:399512,Genbank:NM_001320871.1,HGNC:HGNC:31921,MIM:610818	solute carrier family 25 member 35	GO:0005743,GO:0006839,GO:0016021,GO:0022857	mitochondrial inner membrane|mitochondrial transport|integral component of membrane|transmembrane transporter activity
egr-miR-125-5p	NM_001321396.1	22389	2028	1738	IKBKG	GeneID:8517,Genbank:NM_001099856.4,HGNC:HGNC:5961,MIM:300248	inhibitor of nuclear factor kappa B kinase subunit gamma			path:hsa01523,path:hsa04010,path:hsa04014,path:hsa04062,path:hsa04064,path:hsa04151,path:hsa04210,path:hsa04380,path:hsa04620,path:hsa04621,path:hsa04622,path:hsa04623,path:hsa04625,path:hsa04657,path:hsa04658,path:hsa04659,path:hsa04660,path:hsa04662,path:hsa04668,path:hsa04920,path:hsa05120,path:hsa05131,path:hsa05142,path:hsa05145,path:hsa05160,path:hsa05161,path:hsa05163,path:hsa05165,path:hs…	Antifolate resistance|MAPK signaling pathway|Ras signaling pathway|Chemokine signaling pathway|NF-kappa B signaling pathway|PI3K-Akt signaling pathway|Apoptosis|Osteoclast differentiation|Toll-like receptor signaling pathway|NOD-like receptor signaling pathway|RIG-I-like receptor signaling pathway|Cytosolic DNA-sensing pathway|C-type lectin receptor signaling pathway|IL-17 signaling pathway|Th1 a…
egr-miR-125-5p	NM_001321397.1	22390	2276	1986	IKBKG	GeneID:8517,Genbank:NM_001099856.4,HGNC:HGNC:5961,MIM:300248	inhibitor of nuclear factor kappa B kinase subunit gamma			path:hsa01523,path:hsa04010,path:hsa04014,path:hsa04062,path:hsa04064,path:hsa04151,path:hsa04210,path:hsa04380,path:hsa04620,path:hsa04621,path:hsa04622,path:hsa04623,path:hsa04625,path:hsa04657,path:hsa04658,path:hsa04659,path:hsa04660,path:hsa04662,path:hsa04668,path:hsa04920,path:hsa05120,path:hsa05131,path:hsa05142,path:hsa05145,path:hsa05160,path:hsa05161,path:hsa05163,path:hsa05165,path:hs…	Antifolate resistance|MAPK signaling pathway|Ras signaling pathway|Chemokine signaling pathway|NF-kappa B signaling pathway|PI3K-Akt signaling pathway|Apoptosis|Osteoclast differentiation|Toll-like receptor signaling pathway|NOD-like receptor signaling pathway|RIG-I-like receptor signaling pathway|Cytosolic DNA-sensing pathway|C-type lectin receptor signaling pathway|IL-17 signaling pathway|Th1 a…
egr-miR-125-5p	NM_001329411.1	24334	3447	2259	HHIPL1	GeneID:84439,Genbank:XM_011537236.2,HGNC:HGNC:19710	HHIP like 1	GO:0003824,GO:0005044,GO:0005576,GO:0016020	catalytic activity|scavenger receptor activity|extracellular region|membrane
egr-miR-125-5p	NM_001343.3	25346	4617	771	DAB2	GeneID:1601,Genbank:NM_001244871.1,HGNC:HGNC:2662,MIM:601236	DAB2, clathrin adaptor protein			path:hsa04144	Endocytosis
egr-miR-125-5p	NM_001350236.1	27361	5773	2577	DCPS	GeneID:28960,Genbank:NM_001350236.1,HGNC:HGNC:29812,MIM:610534	decapping enzyme, scavenger	GO:0000288,GO:0000290,GO:0000340,GO:0000932,GO:0004532,GO:0005634,GO:0005654,GO:0005737,GO:0005739,GO:0005829,GO:0036245,GO:0043069,GO:0043928,GO:0045292,GO:0050072	nuclear-transcribed mRNA catabolic process, deadenylation-dependent decay|deadenylation-dependent decapping of nuclear-transcribed mRNA|RNA 7-methylguanosine cap binding|P-body|exoribonuclease activity|nucleus|nucleoplasm|cytoplasm|mitochondrion|cytosol|cellular response to menadione|negative regulation of programmed cell death|exonucleolytic nuclear-transcribed mRNA catabolic process involved in…	path:hsa03018	RNA degradation
egr-miR-125-5p	NM_001351624.1	28535	7048	911	MAPK10	GeneID:5602,Genbank:NM_002753.4,HGNC:HGNC:6872,MIM:602897	mitogen-activated protein kinase 10			path:hsa01522,path:hsa04010,path:hsa04012,path:hsa04014,path:hsa04024,path:hsa04068,path:hsa04071,path:hsa04137,path:hsa04140,path:hsa04141,path:hsa04210,path:hsa04215,path:hsa04217,path:hsa04310,path:hsa04380,path:hsa04510,path:hsa04530,path:hsa04620,path:hsa04621,path:hsa04622,path:hsa04625,path:hsa04657,path:hsa04658,path:hsa04659,path:hsa04664,path:hsa04668,path:hsa04722,path:hsa04723,path:hs…	Endocrine resistance|MAPK signaling pathway|ErbB signaling pathway|Ras signaling pathway|cAMP signaling pathway|FoxO signaling pathway|Sphingolipid signaling pathway|Mitophagy - animal|Autophagy - animal|Protein processing in endoplasmic reticulum|Apoptosis|Apoptosis - multiple species|Necroptosis|Wnt signaling pathway|Osteoclast differentiation|Focal adhesion|Tight junction|Toll-like receptor si…
egr-miR-125-5p	NM_001351625.1	28536	7053	911	MAPK10	GeneID:5602,Genbank:NM_002753.4,HGNC:HGNC:6872,MIM:602897	mitogen-activated protein kinase 10			path:hsa01522,path:hsa04010,path:hsa04012,path:hsa04014,path:hsa04024,path:hsa04068,path:hsa04071,path:hsa04137,path:hsa04140,path:hsa04141,path:hsa04210,path:hsa04215,path:hsa04217,path:hsa04310,path:hsa04380,path:hsa04510,path:hsa04530,path:hsa04620,path:hsa04621,path:hsa04622,path:hsa04625,path:hsa04657,path:hsa04658,path:hsa04659,path:hsa04664,path:hsa04668,path:hsa04722,path:hsa04723,path:hs…	Endocrine resistance|MAPK signaling pathway|ErbB signaling pathway|Ras signaling pathway|cAMP signaling pathway|FoxO signaling pathway|Sphingolipid signaling pathway|Mitophagy - animal|Autophagy - animal|Protein processing in endoplasmic reticulum|Apoptosis|Apoptosis - multiple species|Necroptosis|Wnt signaling pathway|Osteoclast differentiation|Focal adhesion|Tight junction|Toll-like receptor si…
egr-miR-125-5p	NM_001352300.1	28922	3366	2708	TXNRD2	GeneID:10587,Genbank:NM_001352300.1,HGNC:HGNC:18155,MIM:606448	thioredoxin reductase 2	GO:0000305,GO:0004791,GO:0005739,GO:0005759,GO:0005829,GO:0009055,GO:0034599,GO:0045454,GO:0050660	response to oxygen radical|thioredoxin-disulfide reductase activity|mitochondrion|mitochondrial matrix|cytosol|electron transfer activity|cellular response to oxidative stress|cell redox homeostasis|flavin adenine dinucleotide binding	path:hsa00450,path:hsa05200,path:hsa05225	Selenocompound metabolism|Pathways in cancer|Hepatocellular carcinoma
egr-miR-125-5p	NM_001355263.1	31018	3292	2408	NUTM2E	GeneID:283008,Genbank:XM_024447950.1,HGNC:HGNC:23448	NUT family member 2E
egr-miR-125-5p	NM_001429.3	31221	8761	2816	EP300	GeneID:2033,Genbank:XM_006724165.4,HGNC:HGNC:3373,MIM:602700	E1A binding protein p300			path:hsa04024,path:hsa04066,path:hsa04068,path:hsa04110,path:hsa04310,path:hsa04330,path:hsa04350,path:hsa04520,path:hsa04630,path:hsa04720,path:hsa04916,path:hsa04919,path:hsa04922,path:hsa05016,path:hsa05152,path:hsa05161,path:hsa05164,path:hsa05165,path:hsa05166,path:hsa05167,path:hsa05168,path:hsa05200,path:hsa05203,path:hsa05206,path:hsa05211,path:hsa05215	cAMP signaling pathway|HIF-1 signaling pathway|FoxO signaling pathway|Cell cycle|Wnt signaling pathway|Notch signaling pathway|TGF-beta signaling pathway|Adherens junction|Jak-STAT signaling pathway|Long-term potentiation|Melanogenesis|Thyroid hormone signaling pathway|Glucagon signaling pathway|Huntington disease|Tuberculosis|Hepatitis B|Influenza A|Human papillomavirus infection|Human T-cell le…
egr-miR-125-5p	NM_001652.3	31400	2654	1544	AQP6	GeneID:363,Genbank:NM_001652.3,HGNC:HGNC:639,MIM:601383	aquaporin 6	GO:0005253,GO:0005887,GO:0006810,GO:0006833,GO:0007588,GO:0015112,GO:0015250,GO:0016324,GO:0030658,GO:0034220,GO:0042476	anion channel activity|integral component of plasma membrane|transport|water transport|excretion|nitrate transmembrane transporter activity|water channel activity|apical plasma membrane|transport vesicle membrane|ion transmembrane transport|odontogenesis
egr-miR-125-5p	NM_001847.3	31586	6618	1317	COL4A6	GeneID:1288,Genbank:NM_001847.3,HGNC:HGNC:2208,MIM:303631	collagen type IV alpha 6 chain	GO:0005201,GO:0005576,GO:0005587,GO:0005788,GO:0007155,GO:0030198,GO:0030574	extracellular matrix structural constituent|extracellular region|collagen type IV trimer|endoplasmic reticulum lumen|cell adhesion|extracellular matrix organization|collagen catabolic process	path:hsa04151,path:hsa04510,path:hsa04512,path:hsa04926,path:hsa04933,path:hsa04974,path:hsa05146,path:hsa05165,path:hsa05200,path:hsa05222	PI3K-Akt signaling pathway|Focal adhesion|ECM-receptor interaction|Relaxin signaling pathway|AGE-RAGE signaling pathway in diabetic complications|Protein digestion and absorption|Amoebiasis|Human papillomavirus infection|Pathways in cancer|Small cell lung cancer
egr-miR-125-5p	NM_002016.1	31751	12747	6637 2746 3718 4690 5662 7609 8581 11497	FLG	GeneID:2312,Genbank:NM_002016.1,HGNC:HGNC:3748,MIM:135940	filaggrin	GO:0001533,GO:0005198,GO:0005509,GO:0005634,GO:0005829,GO:0005882,GO:0007275,GO:0018149,GO:0030216,GO:0030280,GO:0036457,GO:0043231,GO:0046914,GO:0061436,GO:0070268	cornified envelope|structural molecule activity|calcium ion binding|nucleus|cytosol|intermediate filament|multicellular organism development|peptide cross-linking|keratinocyte differentiation|structural constituent of epidermis|keratohyalin granule|intracellular membrane-bounded organelle|transition metal ion binding|establishment of skin barrier|cornification
egr-miR-125-5p	NM_002285.2	32007	8153	3615	AFF3	GeneID:3899,Genbank:XM_011511171.3,HGNC:HGNC:6473,MIM:601464	AF4/FMR2 family member 3
egr-miR-125-5p	NM_002309.4	32031	3987	1761	LIF	GeneID:3976,Genbank:NM_001257135.1,HGNC:HGNC:6596,MIM:159540	LIF, interleukin 6 family cytokine			path:hsa04060,path:hsa04550,path:hsa04630,path:hsa04668	Cytokine-cytokine receptor interaction|Signaling pathways regulating pluripotency of stem cells|Jak-STAT signaling pathway|TNF signaling pathway
egr-miR-125-5p	NM_002390.5	32096	4439	3195	ADAM11	GeneID:4185,Genbank:XM_005257373.4,HGNC:HGNC:189,MIM:155120	ADAM metallopeptidase domain 11	GO:0004222,GO:0005178,GO:0005886,GO:0007229,GO:0008237,GO:0016021	metalloendopeptidase activity|integrin binding|plasma membrane|integrin-mediated signaling pathway|metallopeptidase activity|integral component of membrane
egr-miR-125-5p	NM_002753.4	32436	6572	430	MAPK10	GeneID:5602,Genbank:NM_002753.4,HGNC:HGNC:6872,MIM:602897	mitogen-activated protein kinase 10			path:hsa01522,path:hsa04010,path:hsa04012,path:hsa04014,path:hsa04024,path:hsa04068,path:hsa04071,path:hsa04137,path:hsa04140,path:hsa04141,path:hsa04210,path:hsa04215,path:hsa04217,path:hsa04310,path:hsa04380,path:hsa04510,path:hsa04530,path:hsa04620,path:hsa04621,path:hsa04622,path:hsa04625,path:hsa04657,path:hsa04658,path:hsa04659,path:hsa04664,path:hsa04668,path:hsa04722,path:hsa04723,path:hs…	Endocrine resistance|MAPK signaling pathway|ErbB signaling pathway|Ras signaling pathway|cAMP signaling pathway|FoxO signaling pathway|Sphingolipid signaling pathway|Mitophagy - animal|Autophagy - animal|Protein processing in endoplasmic reticulum|Apoptosis|Apoptosis - multiple species|Necroptosis|Wnt signaling pathway|Osteoclast differentiation|Focal adhesion|Tight junction|Toll-like receptor si…
egr-miR-125-5p	NM_002818.2	32500	829	653	PSME2	GeneID:5721,Genbank:NM_002818.2,HGNC:HGNC:9569,MIM:602161	proteasome activator subunit 2	GO:0000165,GO:0000209,GO:0000502,GO:0002223,GO:0002479,GO:0005654,GO:0005737,GO:0005829,GO:0006521,GO:0008537,GO:0010950,GO:0010972,GO:0016020,GO:0016579,GO:0031145,GO:0031146,GO:0033209,GO:0035722,GO:0038061,GO:0038095,GO:0042802,GO:0043161,GO:0043488,GO:0043687,GO:0050852,GO:0051436,GO:0051437,GO:0055085,GO:0060071,GO:0061133,GO:0061136,GO:0061418,GO:0070062,GO:0070498,GO:0090090,GO:0090263,GO:…	MAPK cascade|protein polyubiquitination|proteasome complex|stimulatory C-type lectin receptor signaling pathway|antigen processing and presentation of exogenous peptide antigen via MHC class I, TAP-dependent|nucleoplasm|cytoplasm|cytosol|regulation of cellular amino acid metabolic process|proteasome activator complex|positive regulation of endopeptidase activity|negative regulation of G2/M transi…	path:hsa03050,path:hsa04612	Proteasome|Antigen processing and presentation
egr-miR-125-5p	NM_002847.4	32529	4859	3184	PTPRN2	GeneID:5799,Genbank:NM_130842.3,HGNC:HGNC:9677,MIM:601698	protein tyrosine phosphatase, receptor type N2	GO:0005001,GO:0005788,GO:0005886,GO:0005887,GO:0006470,GO:0006629,GO:0007269,GO:0030054,GO:0030667,GO:0030672,GO:0034260,GO:0035773,GO:0043195,GO:0043235,GO:0043312,GO:0101003	transmembrane receptor protein tyrosine phosphatase activity|endoplasmic reticulum lumen|plasma membrane|integral component of plasma membrane|protein dephosphorylation|lipid metabolic process|neurotransmitter secretion|cell junction|secretory granule membrane|synaptic vesicle membrane|negative regulation of GTPase activity|insulin secretion involved in cellular response to glucose stimulus|termi…	path:hsa04940	Type I diabetes mellitus
egr-miR-125-5p	NM_003043.5	32719	6546	3136	SLC6A6	GeneID:6533,Genbank:NM_003043.5,HGNC:HGNC:11052,MIM:186854	solute carrier family 6 member 6	GO:0003333,GO:0005328,GO:0005369,GO:0005886,GO:0005887,GO:0006520,GO:0006810,GO:0006865,GO:0015171,GO:0015734,GO:0016021	amino acid transmembrane transport|neurotransmitter:sodium symporter activity|taurine:sodium symporter activity|plasma membrane|integral component of plasma membrane|cellular amino acid metabolic process|transport|amino acid transport|amino acid transmembrane transporter activity|taurine transport|integral component of membrane
egr-miR-125-5p	NM_003146.2	32813	2825	1255	SSRP1	GeneID:6749,Genbank:NM_003146.2,HGNC:HGNC:11327,MIM:604328	structure specific recognition protein 1	GO:0003677,GO:0003682,GO:0003723,GO:0005654,GO:0005694,GO:0005730,GO:0006260,GO:0006281,GO:0006355,GO:0006366,GO:0006368,GO:1901796	DNA binding|chromatin binding|RNA binding|nucleoplasm|chromosome|nucleolus|DNA replication|DNA repair|regulation of transcription, DNA-templated|transcription from RNA polymerase II promoter|transcription elongation from RNA polymerase II promoter|regulation of signal transduction by p53 class mediator
egr-miR-125-5p	NM_003340.6	32985	3976	3621	UBE2D3	GeneID:7323,Genbank:NM_181893.2,HGNC:HGNC:12476,MIM:602963	ubiquitin conjugating enzyme E2 D3	GO:0000209,GO:0004842,GO:0005524,GO:0005886,GO:0006281,GO:0006513,GO:0006915,GO:0010008,GO:0016567,GO:0043161,GO:0051865,GO:0061631,GO:0070936,GO:0070979,GO:1903955	protein polyubiquitination|ubiquitin-protein transferase activity|ATP binding|plasma membrane|DNA repair|protein monoubiquitination|apoptotic process|endosome membrane|protein ubiquitination|proteasome-mediated ubiquitin-dependent protein catabolic process|protein autoubiquitination|ubiquitin conjugating enzyme activity|protein K48-linked ubiquitination|protein K11-linked ubiquitination|positive …	path:hsa04120,path:hsa04141	Ubiquitin mediated proteolysis|Protein processing in endoplasmic reticulum
egr-miR-125-5p	NM_003639.4	33263	2123	1833	IKBKG	GeneID:8517,Genbank:NM_001099856.4,HGNC:HGNC:5961,MIM:300248	inhibitor of nuclear factor kappa B kinase subunit gamma			path:hsa01523,path:hsa04010,path:hsa04014,path:hsa04062,path:hsa04064,path:hsa04151,path:hsa04210,path:hsa04380,path:hsa04620,path:hsa04621,path:hsa04622,path:hsa04623,path:hsa04625,path:hsa04657,path:hsa04658,path:hsa04659,path:hsa04660,path:hsa04662,path:hsa04668,path:hsa04920,path:hsa05120,path:hsa05131,path:hsa05142,path:hsa05145,path:hsa05160,path:hsa05161,path:hsa05163,path:hsa05165,path:hs…	Antifolate resistance|MAPK signaling pathway|Ras signaling pathway|Chemokine signaling pathway|NF-kappa B signaling pathway|PI3K-Akt signaling pathway|Apoptosis|Osteoclast differentiation|Toll-like receptor signaling pathway|NOD-like receptor signaling pathway|RIG-I-like receptor signaling pathway|Cytosolic DNA-sensing pathway|C-type lectin receptor signaling pathway|IL-17 signaling pathway|Th1 a…
egr-miR-125-5p	NM_003714.2	33332	5361	2392 2138	STC2	GeneID:8614,Genbank:NM_003714.2,HGNC:HGNC:11374,MIM:603665	stanniocalcin 2	GO:0005179,GO:0005615,GO:0005783,GO:0005788,GO:0005794,GO:0006874,GO:0006979,GO:0007566,GO:0010629,GO:0019899,GO:0020037,GO:0030968,GO:0033280,GO:0040015,GO:0042803,GO:0043434,GO:0043687,GO:0044267,GO:0046697,GO:0046885,GO:0048471,GO:0071456,GO:2001256	hormone activity|extracellular space|endoplasmic reticulum|endoplasmic reticulum lumen|Golgi apparatus|cellular calcium ion homeostasis|response to oxidative stress|embryo implantation|negative regulation of gene expression|enzyme binding|heme binding|endoplasmic reticulum unfolded protein response|response to vitamin D|negative regulation of multicellular organism growth|protein homodimerization…
egr-miR-125-5p	NM_003763.5	33379	4915	356	STX16	GeneID:8675,Genbank:NM_001001433.2,HGNC:HGNC:11431,MIM:603666	syntaxin 16	GO:0000139,GO:0005484,GO:0005737,GO:0005794,GO:0005802,GO:0005829,GO:0005925,GO:0006886,GO:0006906,GO:0016020,GO:0016021,GO:0019905,GO:0031201,GO:0031985,GO:0032588,GO:0042147,GO:0043231,GO:0048278,GO:0048471,GO:0090161	Golgi membrane|SNAP receptor activity|cytoplasm|Golgi apparatus|trans-Golgi network|cytosol|focal adhesion|intracellular protein transport|vesicle fusion|membrane|integral component of membrane|syntaxin binding|SNARE complex|Golgi cisterna|trans-Golgi network membrane|retrograde transport, endosome to Golgi|intracellular membrane-bounded organelle|vesicle docking|perinuclear region of cytoplasm|G…	path:hsa04130	SNARE interactions in vesicular transport
egr-miR-125-5p	NM_003807.4	33420	4807	1146	TNFSF14	GeneID:8740,Genbank:XM_017027418.1,HGNC:HGNC:11930,MIM:604520	TNF superfamily member 14	GO:0005102,GO:0005125,GO:0005164,GO:0005615,GO:0005737,GO:0005886,GO:0006915,GO:0006955,GO:0007165,GO:0008588,GO:0010820,GO:0016021,GO:0031295,GO:0033209,GO:0042098,GO:0042110,GO:0042802,GO:0043027,GO:0043029,GO:0045663,GO:0071260,GO:1901741	receptor binding|cytokine activity|tumor necrosis factor receptor binding|extracellular space|cytoplasm|plasma membrane|apoptotic process|immune response|signal transduction|release of cytoplasmic sequestered NF-kappaB|positive regulation of T cell chemotaxis|integral component of membrane|T cell costimulation|tumor necrosis factor-mediated signaling pathway|T cell proliferation|T cell activation…	path:hsa04060,path:hsa04064,path:hsa05168	Cytokine-cytokine receptor interaction|NF-kappa B signaling pathway|Herpes simplex infection
egr-miR-125-5p	NM_004759.4	34296	3534	1563	MAPKAPK2	GeneID:9261,Genbank:XM_005273353.3,HGNC:HGNC:6887,MIM:602006	mitogen-activated protein kinase-activated protein kinase 2			path:hsa04010,path:hsa04218,path:hsa04370,path:hsa04625,path:hsa04722,path:hsa05167,path:hsa05203	MAPK signaling pathway|Cellular senescence|VEGF signaling pathway|C-type lectin receptor signaling pathway|Neurotrophin signaling pathway|Kaposi sarcoma-associated herpesvirus infection|Viral carcinogenesis
egr-miR-125-5p	NM_005346.4	34835	2551	2074	HSPA1B	GeneID:3304,Genbank:NM_005346.4,HGNC:HGNC:5233,MIM:603012	heat shock protein family A (Hsp70) member 1B	GO:0005524,GO:0005634,GO:0005737,GO:0005813,GO:0042026,GO:0090063,GO:1901673	ATP binding|nucleus|cytoplasm|centrosome|protein refolding|positive regulation of microtubule nucleation|regulation of mitotic spindle assembly	path:hsa03040,path:hsa04010,path:hsa04141,path:hsa04144,path:hsa04213,path:hsa04612,path:hsa04915,path:hsa05134,path:hsa05145,path:hsa05162,path:hsa05164	Spliceosome|MAPK signaling pathway|Protein processing in endoplasmic reticulum|Endocytosis|Longevity regulating pathway - multiple species|Antigen processing and presentation|Estrogen signaling pathway|Legionellosis|Toxoplasmosis|Measles|Influenza A
egr-miR-125-5p	NM_005361.3	34847	2024	261	MAGEA2	GeneID:4101,Genbank:XM_017029519.1,HGNC:HGNC:6800,MIM:300173	MAGE family member A2	GO:0000122,GO:0005634,GO:0006351,GO:0016605,GO:0031625,GO:0033234,GO:0042826,GO:0044257,GO:0051443,GO:0070491,GO:0072331,GO:0090398,GO:1901984	negative regulation of transcription from RNA polymerase II promoter|nucleus|transcription, DNA-templated|PML body|ubiquitin protein ligase binding|negative regulation of protein sumoylation|histone deacetylase binding|cellular protein catabolic process|positive regulation of ubiquitin-protein transferase activity|repressing transcription factor binding|signal transduction by p53 class mediator|c…
egr-miR-125-5p	NM_005439.2	34919	1391	935	MLF2	GeneID:8079,Genbank:XM_024449201.1,HGNC:HGNC:7126,MIM:601401	myeloid leukemia factor 2	GO:0005634,GO:0005737,GO:0006952,GO:0016020	nucleus|cytoplasm|defense response|membrane
egr-miR-125-5p	NM_005881.3	35322	2144	1698	BCKDK	GeneID:10295,Genbank:NM_001122957.2,HGNC:HGNC:16902,MIM:614901	branched chain ketoacid dehydrogenase kinase
egr-miR-125-5p	NM_005895.3	35334	9252	863	GOLGA3	GeneID:2802,Genbank:NM_005895.3,HGNC:HGNC:4426,MIM:602581	golgin A3	GO:0000139,GO:0005215,GO:0005634,GO:0005654,GO:0005730,GO:0005794,GO:0005829,GO:0006891,GO:0007283,GO:0016020,GO:0017119,GO:0032580,GO:0045296,GO:0090498	Golgi membrane|transporter activity|nucleus|nucleoplasm|nucleolus|Golgi apparatus|cytosol|intra-Golgi vesicle-mediated transport|spermatogenesis|membrane|Golgi transport complex|Golgi cisterna membrane|cadherin binding|extrinsic component of Golgi membrane
egr-miR-125-5p	NM_006328.3	35730	5415	1121	RBM14	GeneID:10432,Genbank:NM_006328.3,HGNC:HGNC:14219,MIM:612409	RNA binding motif protein 14	GO:0003723,GO:0005634,GO:0005730,GO:0005737,GO:0006351,GO:0006355,GO:0045087,GO:0098534	RNA binding|nucleus|nucleolus|cytoplasm|transcription, DNA-templated|regulation of transcription, DNA-templated|innate immune response|centriole assembly
egr-miR-125-5p	NM_006772.2	36139	6011	1342	SYNGAP1	GeneID:8831,Genbank:NM_006772.2,HGNC:HGNC:11497,MIM:603384	synaptic Ras GTPase activating protein 1			path:hsa04014	Ras signaling pathway
egr-miR-125-5p	NM_014026.5	37259	5752	2556	DCPS	GeneID:28960,Genbank:NM_001350236.1,HGNC:HGNC:29812,MIM:610534	decapping enzyme, scavenger	GO:0000288,GO:0000290,GO:0000340,GO:0000932,GO:0004532,GO:0005634,GO:0005654,GO:0005737,GO:0005739,GO:0005829,GO:0036245,GO:0043069,GO:0043928,GO:0045292,GO:0050072	nuclear-transcribed mRNA catabolic process, deadenylation-dependent decay|deadenylation-dependent decapping of nuclear-transcribed mRNA|RNA 7-methylguanosine cap binding|P-body|exoribonuclease activity|nucleus|nucleoplasm|cytoplasm|mitochondrion|cytosol|cellular response to menadione|negative regulation of programmed cell death|exonucleolytic nuclear-transcribed mRNA catabolic process involved in…	path:hsa03018	RNA degradation
egr-miR-125-5p	NM_014053.3	37280	5947	4202	FLVCR1	GeneID:28982,Genbank:NM_014053.3,HGNC:HGNC:24682,MIM:609144	feline leukemia virus subgroup C cellular receptor 1	GO:0001568,GO:0001701,GO:0005215,GO:0005739,GO:0005886,GO:0005887,GO:0006810,GO:0006839,GO:0006879,GO:0007275,GO:0015232,GO:0015886,GO:0030218,GO:0031966,GO:0035264,GO:0042733,GO:0043249,GO:0046620,GO:0048536,GO:0048704,GO:0060323,GO:0097037	blood vessel development|in utero embryonic development|transporter activity|mitochondrion|plasma membrane|integral component of plasma membrane|transport|mitochondrial transport|cellular iron ion homeostasis|multicellular organism development|heme transporter activity|heme transport|erythrocyte differentiation|mitochondrial membrane|multicellular organism growth|embryonic digit morphogenesis|ery…
egr-miR-125-5p	NM_014308.3	37443	4449	2860	PIK3R5	GeneID:23533,Genbank:NM_001251852.1,HGNC:HGNC:30035,MIM:611317	phosphoinositide-3-kinase regulatory subunit 5	GO:0005634,GO:0005737,GO:0005815,GO:0005829,GO:0005886,GO:0005942,GO:0005944,GO:0006661,GO:0007186,GO:0014065,GO:0016020,GO:0030168,GO:0031683,GO:0043406,GO:0046934,GO:0046935,GO:0051897	nucleus|cytoplasm|microtubule organizing center|cytosol|plasma membrane|phosphatidylinositol 3-kinase complex|phosphatidylinositol 3-kinase complex, class IB|phosphatidylinositol biosynthetic process|G-protein coupled receptor signaling pathway|phosphatidylinositol 3-kinase signaling|membrane|platelet activation|G-protein beta/gamma-subunit complex binding|positive regulation of MAP kinase activi…	path:hsa04022,path:hsa04062,path:hsa04072,path:hsa04151,path:hsa04261,path:hsa04371,path:hsa04611,path:hsa04725,path:hsa04921,path:hsa05145,path:hsa05167	cGMP-PKG signaling pathway|Chemokine signaling pathway|Phospholipase D signaling pathway|PI3K-Akt signaling pathway|Adrenergic signaling in cardiomyocytes|Apelin signaling pathway|Platelet activation|Cholinergic synapse|Oxytocin signaling pathway|Toxoplasmosis|Kaposi sarcoma-associated herpesvirus infection
egr-miR-125-5p	NM_014737.2	37795	5426	464	RASSF2	GeneID:9770,Genbank:XM_017028153.1,HGNC:HGNC:9883,MIM:609492	Ras association domain family member 2			path:hsa04392	Hippo signaling pathway - multiple species
egr-miR-125-5p	NM_015088.2	38104	17967	1714	TNRC6B	GeneID:23112,Genbank:NM_001024843.1,HGNC:HGNC:29190,MIM:610740	trinucleotide repeat containing 6B	GO:0000932,GO:0003723,GO:0005829,GO:0007223,GO:0031047,GO:0035194,GO:0035278,GO:0045652,GO:0060213,GO:1900153	P-body|RNA binding|cytosol|Wnt signaling pathway, calcium modulating pathway|gene silencing by RNA|posttranscriptional gene silencing by RNA|miRNA mediated inhibition of translation|regulation of megakaryocyte differentiation|positive regulation of nuclear-transcribed mRNA poly(A) tail shortening|positive regulation of nuclear-transcribed mRNA catabolic process, deadenylation-dependent decay
egr-miR-125-5p	NM_015194.2	38193	5591	3757	MYO1D	GeneID:4642,Genbank:NM_015194.2,HGNC:HGNC:7598,MIM:606539	myosin ID	GO:0000146,GO:0005516,GO:0005524,GO:0005768,GO:0005790,GO:0005829,GO:0005903,GO:0010923,GO:0016323,GO:0016459,GO:0019904,GO:0030424,GO:0030673,GO:0030898,GO:0030900,GO:0031410,GO:0043005,GO:0043025,GO:0043209,GO:0044853,GO:0048306,GO:0051015,GO:0051641,GO:0061502,GO:0070062,GO:0097440	microfilament motor activity|calmodulin binding|ATP binding|endosome|smooth endoplasmic reticulum|cytosol|brush border|negative regulation of phosphatase activity|basolateral plasma membrane|myosin complex|protein domain specific binding|axon|axolemma|actin-dependent ATPase activity|forebrain development|cytoplasmic vesicle|neuron projection|neuronal cell body|myelin sheath|plasma membrane raft|c…
egr-miR-125-5p	NM_015284.3	38266	13996	9601	SZT2	GeneID:23334,Genbank:NM_015284.3,HGNC:HGNC:29040,MIM:615463	SZT2, KICSTOR complex subunit	GO:0005765,GO:0005777,GO:0007417,GO:0009791,GO:0021540,GO:0034198,GO:0042149,GO:0043473,GO:0061462,GO:0070062,GO:0140007,GO:1901668,GO:1904262	lysosomal membrane|peroxisome|central nervous system development|post-embryonic development|corpus callosum morphogenesis|cellular response to amino acid starvation|cellular response to glucose starvation|pigmentation|protein localization to lysosome|extracellular exosome|KICSTOR complex|regulation of superoxide dismutase activity|negative regulation of TORC1 signaling
egr-miR-125-5p	NM_015492.4	38433	4443	4172	C15orf39	GeneID:56905,Genbank:NM_015492.4,HGNC:HGNC:24497	chromosome 15 open reading frame 39	GO:0005829	cytosol
egr-miR-125-5p	NM_016143.4	38842	3568	2680	NSFL1C	GeneID:55968,Genbank:NM_018839.4,HGNC:HGNC:15912,MIM:606610	NSFL1 cofactor	GO:0000045,GO:0005543,GO:0005634,GO:0005654,GO:0005694,GO:0005795,GO:0005829,GO:0005886,GO:0007030,GO:0019888,GO:0031468,GO:0043130,GO:0043161,GO:0045111,GO:0051117,GO:0061025,GO:1990730	autophagosome assembly|phospholipid binding|nucleus|nucleoplasm|chromosome|Golgi stack|cytosol|plasma membrane|Golgi organization|protein phosphatase regulator activity|nuclear envelope reassembly|ubiquitin binding|proteasome-mediated ubiquitin-dependent protein catabolic process|intermediate filament cytoskeleton|ATPase binding|membrane fusion|VCP-NSFL1C complex	path:hsa04141	Protein processing in endoplasmic reticulum
egr-miR-125-5p	NM_016240.2	38918	3631	1807	SCARA3	GeneID:51435,Genbank:XM_017013535.1,HGNC:HGNC:19000,MIM:602728	scavenger receptor class A member 3
egr-miR-125-5p	NM_017527.3	39352	1747	92	LY6K	GeneID:54742,Genbank:XM_005250990.5,HGNC:HGNC:24225,MIM:615093	lymphocyte antigen 6 family member K	GO:0001669,GO:0005576,GO:0005886,GO:0006501,GO:0031225,GO:0045121	acrosomal vesicle|extracellular region|plasma membrane|C-terminal protein lipidation|anchored component of membrane|membrane raft
egr-miR-125-5p	NM_018089.2	39804	2594	2361	ANKZF1	GeneID:55139,Genbank:NM_018089.2,HGNC:HGNC:25527,MIM:617541	ankyrin repeat and zinc finger domain containing 1	GO:0003676,GO:0005737,GO:0016020,GO:0030433,GO:0036266,GO:0046872,GO:0070301,GO:0071630,GO:0072671	nucleic acid binding|cytoplasm|membrane|ubiquitin-dependent ERAD pathway|Cdc48p-Npl4p-Vms1p AAA ATPase complex|metal ion binding|cellular response to hydrogen peroxide|nuclear protein quality control by the ubiquitin-proteasome system|mitochondria-associated ubiquitin-dependent protein catabolic process
egr-miR-125-5p	NM_018146.3	39857	1770	29	MRM3	GeneID:55178,Genbank:NM_018146.3,HGNC:HGNC:18485,MIM:612600	mitochondrial rRNA methyltransferase 3	GO:0000451,GO:0003723,GO:0005739,GO:0005759,GO:0070039	rRNA 2'-O-methylation|RNA binding|mitochondrion|mitochondrial matrix|rRNA (guanosine-2'-O-)-methyltransferase activity
egr-miR-125-5p	NM_018196.3	39899	3961	2245	TMLHE	GeneID:55217,Genbank:NM_018196.3,HGNC:HGNC:18308,MIM:300777	trimethyllysine hydroxylase, epsilon	GO:0005506,GO:0005739,GO:0005759,GO:0016702,GO:0045329,GO:0050353,GO:0051354	iron ion binding|mitochondrion|mitochondrial matrix|oxidoreductase activity, acting on single donors with incorporation of molecular oxygen, incorporation of two atoms of oxygen|carnitine biosynthetic process|trimethyllysine dioxygenase activity|negative regulation of oxidoreductase activity	path:hsa00310	Lysine degradation
egr-miR-125-5p	NM_018660.2	40199	4807	3108	ZNF395	GeneID:55893,Genbank:NM_018660.2,HGNC:HGNC:18737,MIM:609494	zinc finger protein 395	GO:0000978,GO:0001158,GO:0003677,GO:0005634,GO:0005737,GO:0005829,GO:0006351,GO:0006355,GO:0006357,GO:0046872	RNA polymerase II proximal promoter sequence-specific DNA binding|enhancer sequence-specific DNA binding|DNA binding|nucleus|cytoplasm|cytosol|transcription, DNA-templated|regulation of transcription, DNA-templated|regulation of transcription from RNA polymerase II promoter|metal ion binding
egr-miR-125-5p	NM_018839.4	40259	3475	2587	NSFL1C	GeneID:55968,Genbank:NM_018839.4,HGNC:HGNC:15912,MIM:606610	NSFL1 cofactor	GO:0000045,GO:0005543,GO:0005634,GO:0005654,GO:0005694,GO:0005795,GO:0005829,GO:0005886,GO:0007030,GO:0019888,GO:0031468,GO:0043130,GO:0043161,GO:0045111,GO:0051117,GO:0061025,GO:1990730	autophagosome assembly|phospholipid binding|nucleus|nucleoplasm|chromosome|Golgi stack|cytosol|plasma membrane|Golgi organization|protein phosphatase regulator activity|nuclear envelope reassembly|ubiquitin binding|proteasome-mediated ubiquitin-dependent protein catabolic process|intermediate filament cytoskeleton|ATPase binding|membrane fusion|VCP-NSFL1C complex	path:hsa04141	Protein processing in endoplasmic reticulum
egr-miR-125-5p	NM_020717.3	40891	9571	4456	SHROOM4	GeneID:57477,Genbank:NM_020717.3,HGNC:HGNC:29215,MIM:300579	shroom family member 4	GO:0001725,GO:0005737,GO:0007015,GO:0007420,GO:0009898,GO:0009925,GO:0016324,GO:0016460,GO:0030036,GO:0030864,GO:0050890,GO:0051015	stress fiber|cytoplasm|actin filament organization|brain development|cytoplasmic side of plasma membrane|basal plasma membrane|apical plasma membrane|myosin II complex|actin cytoskeleton organization|cortical actin cytoskeleton|cognition|actin filament binding
egr-miR-125-5p	NM_020825.3	40984	7702	6606	CRAMP1	GeneID:57585,Genbank:NM_020825.3,HGNC:HGNC:14122	cramped chromatin regulator homolog 1	GO:0003677,GO:0003682,GO:0005634	DNA binding|chromatin binding|nucleus
egr-miR-125-5p	NM_020945.1	41074	10033	2922	WDFY4	GeneID:57705,Genbank:XM_017016465.2,HGNC:HGNC:29323,MIM:613316	WDFY family member 4	GO:0016021	integral component of membrane
egr-miR-125-5p	NM_020956.2	41083	5533	3385	PRX	GeneID:57716,Genbank:XM_011527171.2,HGNC:HGNC:13797,MIM:605725	periaxin
egr-miR-125-5p	NM_021168.4	41241	2632	363	RAB40C	GeneID:57799,Genbank:NM_001172663.1,HGNC:HGNC:18285	RAB40C, member RAS oncogene family	GO:0003924,GO:0005525,GO:0005768,GO:0005886,GO:0008021,GO:0016567,GO:0019003,GO:0030667,GO:0035556,GO:0048471,GO:0072659	GTPase activity|GTP binding|endosome|plasma membrane|synaptic vesicle|protein ubiquitination|GDP binding|secretory granule membrane|intracellular signal transduction|perinuclear region of cytoplasm|protein localization to plasma membrane
egr-miR-125-5p	NM_022141.6	41593	3535	1840	PARVG	GeneID:64098,Genbank:XM_011530302.2,HGNC:HGNC:14654,MIM:608122	parvin gamma	GO:0003779,GO:0005737,GO:0005856,GO:0005886,GO:0005925,GO:0007160,GO:0031532	actin binding|cytoplasm|cytoskeleton|plasma membrane|focal adhesion|cell-matrix adhesion|actin cytoskeleton reorganization	path:hsa04510	Focal adhesion
egr-miR-125-5p	NM_022166.3	41617	9336	5198	XYLT1	GeneID:64131,Genbank:NM_022166.3,HGNC:HGNC:15516,MIM:608124	xylosyltransferase 1	GO:0000139,GO:0005576,GO:0005789,GO:0006024,GO:0008375,GO:0015012,GO:0016021,GO:0030158,GO:0030203,GO:0030206	Golgi membrane|extracellular region|endoplasmic reticulum membrane|glycosaminoglycan biosynthetic process|acetylglucosaminyltransferase activity|heparan sulfate proteoglycan biosynthetic process|integral component of membrane|protein xylosyltransferase activity|glycosaminoglycan metabolic process|chondroitin sulfate biosynthetic process	path:hsa00532,path:hsa00534	Glycosaminoglycan biosynthesis - chondroitin sulfate / dermatan sulfate|Glycosaminoglycan biosynthesis - heparan sulfate / heparin
egr-miR-125-5p	NM_024046.4	41990	3338	2270	CAMKV	GeneID:79012,Genbank:NM_001320147.1,HGNC:HGNC:28788,MIM:614993	CaM kinase like vesicle associated	GO:0004683,GO:0005516,GO:0005524,GO:0005622,GO:0005886,GO:0018105,GO:0018107,GO:0030659,GO:0035556	calmodulin-dependent protein kinase activity|calmodulin binding|ATP binding|intracellular|plasma membrane|peptidyl-serine phosphorylation|peptidyl-threonine phosphorylation|cytoplasmic vesicle membrane|intracellular signal transduction
egr-miR-125-5p	NM_024053.4	41995	966	9	CENPM	GeneID:79019,Genbank:XM_011530368.2,HGNC:HGNC:18352,MIM:610152	centromere protein M	GO:0000777,GO:0005654,GO:0005829,GO:0007062,GO:0034080	condensed chromosome kinetochore|nucleoplasm|cytosol|sister chromatid cohesion|CENP-A containing nucleosome assembly
egr-miR-125-5p	NM_024082.3	42021	1303	1136	PRRG3	GeneID:79057,Genbank:XM_011531197.2,HGNC:HGNC:30798,MIM:300685	proline rich and Gla domain 3	GO:0005509,GO:0005576,GO:0016021	calcium ion binding|extracellular region|integral component of membrane
egr-miR-125-5p	NM_024821.3	42399	1343	858	CCDC134	GeneID:79879,Genbank:XM_005261748.3,HGNC:HGNC:26185	coiled-coil domain containing 134	GO:0005576,GO:0005634,GO:0005783,GO:0016020	extracellular region|nucleus|endoplasmic reticulum|membrane
egr-miR-125-5p	NM_024825.4	42401	3347	1232	PODNL1	GeneID:79883,Genbank:NM_001146255.1,HGNC:HGNC:26275	podocan like 1	GO:0004860,GO:0005578,GO:0005737,GO:0006469,GO:0019221,GO:0046426	protein kinase inhibitor activity|proteinaceous extracellular matrix|cytoplasm|negative regulation of protein kinase activity|cytokine-mediated signaling pathway|negative regulation of JAK-STAT cascade
egr-miR-125-5p	NM_024919.4	42469	3049	1944	FRMD1	GeneID:79981,Genbank:XM_011536143.1,HGNC:HGNC:21240	FERM domain containing 1	GO:0005856	cytoskeleton	path:hsa04390,path:hsa04392	Hippo signaling pathway|Hippo signaling pathway - multiple species
egr-miR-125-5p	NM_024923.3	42472	7218	6141	NUP210	GeneID:23225,Genbank:NM_024923.3,HGNC:HGNC:30052,MIM:607703	nucleoporin 210	GO:0005635,GO:0005643,GO:0005789,GO:0006110,GO:0006406,GO:0006409,GO:0007077,GO:0016020,GO:0016021,GO:0016032,GO:0016925,GO:0019083,GO:0031965,GO:0043657,GO:0046983,GO:0060964,GO:0075733,GO:1900034	nuclear envelope|nuclear pore|endoplasmic reticulum membrane|regulation of glycolytic process|mRNA export from nucleus|tRNA export from nucleus|mitotic nuclear envelope disassembly|membrane|integral component of membrane|viral process|protein sumoylation|viral transcription|nuclear membrane|host cell|protein dimerization activity|regulation of gene silencing by miRNA|intracellular transport of vi…	path:hsa03013	RNA transport
egr-miR-125-5p	NM_025072.6	42538	2355	2032	PTGES2	GeneID:80142,Genbank:NM_198938.2,HGNC:HGNC:17822,MIM:608152	prostaglandin E synthase 2	GO:0000139,GO:0003677,GO:0005576,GO:0005634,GO:0005739,GO:0005829,GO:0009055,GO:0015035,GO:0016021,GO:0016829,GO:0019371,GO:0020037,GO:0035578,GO:0043295,GO:0043312,GO:0045454,GO:0045893,GO:0048471,GO:0050220	Golgi membrane|DNA binding|extracellular region|nucleus|mitochondrion|cytosol|electron transfer activity|protein disulfide oxidoreductase activity|integral component of membrane|lyase activity|cyclooxygenase pathway|heme binding|azurophil granule lumen|glutathione binding|neutrophil degranulation|cell redox homeostasis|positive regulation of transcription, DNA-templated|perinuclear region of cyto…	path:hsa00590	Arachidonic acid metabolism
egr-miR-125-5p	NM_030935.4	42849	2400	1085 1413	TSC22D4	GeneID:81628,Genbank:NM_001303043.1,HGNC:HGNC:21696,MIM:611914	TSC22 domain family member 4	GO:0003700,GO:0005634,GO:0005737,GO:0006351,GO:0045892,GO:0070236	DNA binding transcription factor activity|nucleus|cytoplasm|transcription, DNA-templated|negative regulation of transcription, DNA-templated|negative regulation of activation-induced cell death of T cells
egr-miR-125-5p	NM_031448.4	42994	4683	1296	C19orf12	GeneID:83636,Genbank:NM_001256047.1,HGNC:HGNC:25443,MIM:614297	chromosome 19 open reading frame 12	GO:0005739,GO:0005783,GO:0005829,GO:0006914,GO:0006915,GO:0006979,GO:0016021,GO:0031966,GO:0051560	mitochondrion|endoplasmic reticulum|cytosol|autophagy|apoptotic process|response to oxidative stress|integral component of membrane|mitochondrial membrane|mitochondrial calcium ion homeostasis
egr-miR-125-5p	NM_032265.2	43292	2307	756	ZMYND15	GeneID:84225,Genbank:NM_001267822.1,HGNC:HGNC:20997,MIM:614312	zinc finger MYND-type containing 15	GO:0005634,GO:0005737,GO:0006351,GO:0007286,GO:0042826,GO:0045892,GO:0046872	nucleus|cytoplasm|transcription, DNA-templated|spermatid development|histone deacetylase binding|negative regulation of transcription, DNA-templated|metal ion binding
egr-miR-125-5p	NM_032425.5	43418	2286	2147	HHIPL1	GeneID:84439,Genbank:XM_011537236.2,HGNC:HGNC:19710	HHIP like 1	GO:0003824,GO:0005044,GO:0005576,GO:0016020	catalytic activity|scavenger receptor activity|extracellular region|membrane
egr-miR-125-5p	NM_033389.3	44057	9224	2583	SSH2	GeneID:85464,Genbank:XM_005258058.3,HGNC:HGNC:30580,MIM:606779	slingshot protein phosphatase 2	GO:0003779,GO:0004721,GO:0004725,GO:0005615,GO:0005737,GO:0005856,GO:0006470,GO:0008064,GO:0008138,GO:0010591,GO:0030036,GO:0050770	actin binding|phosphoprotein phosphatase activity|protein tyrosine phosphatase activity|extracellular space|cytoplasm|cytoskeleton|protein dephosphorylation|regulation of actin polymerization or depolymerization|protein tyrosine/serine/threonine phosphatase activity|regulation of lamellipodium assembly|actin cytoskeleton organization|regulation of axonogenesis	path:hsa04360,path:hsa04810	Axon guidance|Regulation of actin cytoskeleton
egr-miR-125-5p	NM_033396.2	44062	5822	4141	TNKS1BP1	GeneID:85456,Genbank:NM_033396.2,HGNC:HGNC:19081,MIM:607104	tankyrase 1 binding protein 1	GO:0000289,GO:0005634,GO:0005720,GO:0005737,GO:0005829,GO:0005856,GO:0005913,GO:0006302,GO:0006977,GO:0007004,GO:0010800,GO:0019899,GO:0030014,GO:0031954,GO:0033138,GO:0044877,GO:0045296,GO:0071479,GO:0071532	nuclear-transcribed mRNA poly(A) tail shortening|nucleus|nuclear heterochromatin|cytoplasm|cytosol|cytoskeleton|cell-cell adherens junction|double-strand break repair|DNA damage response, signal transduction by p53 class mediator resulting in cell cycle arrest|telomere maintenance via telomerase|positive regulation of peptidyl-threonine phosphorylation|enzyme binding|CCR4-NOT complex|positive reg…
egr-miR-125-5p	NM_033641.3	44154	6723	1422	COL4A6	GeneID:1288,Genbank:NM_001847.3,HGNC:HGNC:2208,MIM:303631	collagen type IV alpha 6 chain	GO:0005201,GO:0005576,GO:0005587,GO:0005788,GO:0007155,GO:0030198,GO:0030574	extracellular matrix structural constituent|extracellular region|collagen type IV trimer|endoplasmic reticulum lumen|cell adhesion|extracellular matrix organization|collagen catabolic process	path:hsa04151,path:hsa04510,path:hsa04512,path:hsa04926,path:hsa04933,path:hsa04974,path:hsa05146,path:hsa05165,path:hsa05200,path:hsa05222	PI3K-Akt signaling pathway|Focal adhesion|ECM-receptor interaction|Relaxin signaling pathway|AGE-RAGE signaling pathway in diabetic complications|Protein digestion and absorption|Amoebiasis|Human papillomavirus infection|Pathways in cancer|Small cell lung cancer
egr-miR-125-5p	NM_052851.2	44197	5866	5414	STARD13	GeneID:90627,Genbank:NM_001243476.2,HGNC:HGNC:19164,MIM:609866	StAR related lipid transfer domain containing 13
egr-miR-125-5p	NM_130842.3	44778	4808	3133	PTPRN2	GeneID:5799,Genbank:NM_130842.3,HGNC:HGNC:9677,MIM:601698	protein tyrosine phosphatase, receptor type N2	GO:0005001,GO:0005788,GO:0005886,GO:0005887,GO:0006470,GO:0006629,GO:0007269,GO:0030054,GO:0030667,GO:0030672,GO:0034260,GO:0035773,GO:0043195,GO:0043235,GO:0043312,GO:0101003	transmembrane receptor protein tyrosine phosphatase activity|endoplasmic reticulum lumen|plasma membrane|integral component of plasma membrane|protein dephosphorylation|lipid metabolic process|neurotransmitter secretion|cell junction|secretory granule membrane|synaptic vesicle membrane|negative regulation of GTPase activity|insulin secretion involved in cellular response to glucose stimulus|termi…	path:hsa04940	Type I diabetes mellitus
egr-miR-125-5p	NM_130843.3	44779	4772	3097	PTPRN2	GeneID:5799,Genbank:NM_130842.3,HGNC:HGNC:9677,MIM:601698	protein tyrosine phosphatase, receptor type N2	GO:0005001,GO:0005788,GO:0005886,GO:0005887,GO:0006470,GO:0006629,GO:0007269,GO:0030054,GO:0030667,GO:0030672,GO:0034260,GO:0035773,GO:0043195,GO:0043235,GO:0043312,GO:0101003	transmembrane receptor protein tyrosine phosphatase activity|endoplasmic reticulum lumen|plasma membrane|integral component of plasma membrane|protein dephosphorylation|lipid metabolic process|neurotransmitter secretion|cell junction|secretory granule membrane|synaptic vesicle membrane|negative regulation of GTPase activity|insulin secretion involved in cellular response to glucose stimulus|termi…	path:hsa04940	Type I diabetes mellitus
egr-miR-125-5p	NM_138703.4	45170	2257	420	MAGEE2	GeneID:139599,Genbank:NM_138703.4,HGNC:HGNC:24935,MIM:300760	MAGE family member E2
egr-miR-125-5p	NM_138980.3	45272	7058	921	MAPK10	GeneID:5602,Genbank:NM_002753.4,HGNC:HGNC:6872,MIM:602897	mitogen-activated protein kinase 10			path:hsa01522,path:hsa04010,path:hsa04012,path:hsa04014,path:hsa04024,path:hsa04068,path:hsa04071,path:hsa04137,path:hsa04140,path:hsa04141,path:hsa04210,path:hsa04215,path:hsa04217,path:hsa04310,path:hsa04380,path:hsa04510,path:hsa04530,path:hsa04620,path:hsa04621,path:hsa04622,path:hsa04625,path:hsa04657,path:hsa04658,path:hsa04659,path:hsa04664,path:hsa04668,path:hsa04722,path:hsa04723,path:hs…	Endocrine resistance|MAPK signaling pathway|ErbB signaling pathway|Ras signaling pathway|cAMP signaling pathway|FoxO signaling pathway|Sphingolipid signaling pathway|Mitophagy - animal|Autophagy - animal|Protein processing in endoplasmic reticulum|Apoptosis|Apoptosis - multiple species|Necroptosis|Wnt signaling pathway|Osteoclast differentiation|Focal adhesion|Tight junction|Toll-like receptor si…
egr-miR-125-5p	NM_138982.3	45273	7031	894	MAPK10	GeneID:5602,Genbank:NM_002753.4,HGNC:HGNC:6872,MIM:602897	mitogen-activated protein kinase 10			path:hsa01522,path:hsa04010,path:hsa04012,path:hsa04014,path:hsa04024,path:hsa04068,path:hsa04071,path:hsa04137,path:hsa04140,path:hsa04141,path:hsa04210,path:hsa04215,path:hsa04217,path:hsa04310,path:hsa04380,path:hsa04510,path:hsa04530,path:hsa04620,path:hsa04621,path:hsa04622,path:hsa04625,path:hsa04657,path:hsa04658,path:hsa04659,path:hsa04664,path:hsa04668,path:hsa04722,path:hsa04723,path:hs…	Endocrine resistance|MAPK signaling pathway|ErbB signaling pathway|Ras signaling pathway|cAMP signaling pathway|FoxO signaling pathway|Sphingolipid signaling pathway|Mitophagy - animal|Autophagy - animal|Protein processing in endoplasmic reticulum|Apoptosis|Apoptosis - multiple species|Necroptosis|Wnt signaling pathway|Osteoclast differentiation|Focal adhesion|Tight junction|Toll-like receptor si…
egr-miR-125-5p	NM_144679.2	45538	2308	1857	TEPSIN	GeneID:146705,Genbank:XM_006721709.3,HGNC:HGNC:26458	TEPSIN, adaptor related protein complex 4 accessory protein	GO:0005737,GO:0005794,GO:0005829,GO:0016607,GO:0030124,GO:0030662,GO:0031312,GO:0031965,GO:0032588	cytoplasm|Golgi apparatus|cytosol|nuclear speck|AP-4 adaptor complex|coated vesicle membrane|extrinsic component of organelle membrane|nuclear membrane|trans-Golgi network membrane
egr-miR-125-5p	NM_145232.3	45738	2107	1441	CTU1	GeneID:90353,Genbank:NM_145232.3,HGNC:HGNC:29590,MIM:612694	cytosolic thiouridylase subunit 1	GO:0000049,GO:0002098,GO:0005739,GO:0005829,GO:0006400,GO:0016740,GO:0034227	tRNA binding|tRNA wobble uridine modification|mitochondrion|cytosol|tRNA modification|transferase activity|tRNA thio-modification	path:hsa04122	Sulfur relay system
egr-miR-125-5p	NM_152791.4	46494	8547	7747	ZNF555	GeneID:148254,Genbank:NM_152791.4,HGNC:HGNC:28382	zinc finger protein 555	GO:0003677,GO:0005634,GO:0006351,GO:0006355,GO:0046872	DNA binding|nucleus|transcription, DNA-templated|regulation of transcription, DNA-templated|metal ion binding
egr-miR-125-5p	NM_153256.3	46648	3360	1429	PROSER2	GeneID:254427,Genbank:XM_011519438.2,HGNC:HGNC:23728	proline and serine rich 2
egr-miR-125-5p	NM_153266.3	46657	2546	2118	TMEM151A	GeneID:256472,Genbank:NM_153266.3,HGNC:HGNC:28497	transmembrane protein 151A	GO:0016021	integral component of membrane
egr-miR-125-5p	NM_170606.2	46876	16872	1039	KMT2C	GeneID:58508,Genbank:XM_011516456.2,HGNC:HGNC:13726,MIM:606833	lysine methyltransferase 2C	GO:0003677,GO:0003723,GO:0005634,GO:0005654,GO:0006351,GO:0006355,GO:0016746,GO:0018024,GO:0035097,GO:0042800,GO:0044666,GO:0045652,GO:0046872	DNA binding|RNA binding|nucleus|nucleoplasm|transcription, DNA-templated|regulation of transcription, DNA-templated|transferase activity, transferring acyl groups|histone-lysine N-methyltransferase activity|histone methyltransferase complex|histone methyltransferase activity (H3-K4 specific)|MLL3/4 complex|regulation of megakaryocyte differentiation|metal ion binding	path:hsa00310	Lysine degradation
egr-miR-125-5p	NM_170774.1	46938	5307	322	RASSF2	GeneID:9770,Genbank:XM_017028153.1,HGNC:HGNC:9883,MIM:609492	Ras association domain family member 2			path:hsa04392	Hippo signaling pathway - multiple species
egr-miR-125-5p	NM_172014.3	46961	4406	745	TNFSF14	GeneID:8740,Genbank:XM_017027418.1,HGNC:HGNC:11930,MIM:604520	TNF superfamily member 14	GO:0005102,GO:0005125,GO:0005164,GO:0005615,GO:0005737,GO:0005886,GO:0006915,GO:0006955,GO:0007165,GO:0008588,GO:0010820,GO:0016021,GO:0031295,GO:0033209,GO:0042098,GO:0042110,GO:0042802,GO:0043027,GO:0043029,GO:0045663,GO:0071260,GO:1901741	receptor binding|cytokine activity|tumor necrosis factor receptor binding|extracellular space|cytoplasm|plasma membrane|apoptotic process|immune response|signal transduction|release of cytoplasmic sequestered NF-kappaB|positive regulation of T cell chemotaxis|integral component of membrane|T cell costimulation|tumor necrosis factor-mediated signaling pathway|T cell proliferation|T cell activation…	path:hsa04060,path:hsa04064,path:hsa05168	Cytokine-cytokine receptor interaction|NF-kappa B signaling pathway|Herpes simplex infection
egr-miR-125-5p	NM_173555.3	47248	3798	2493	TYSND1	GeneID:219743,Genbank:NM_001040273.2,HGNC:HGNC:28531,MIM:611017	trypsin domain containing 1	GO:0002020,GO:0004252,GO:0005777,GO:0006508,GO:0016020,GO:0016485,GO:0031998,GO:0042802,GO:0051260	protease binding|serine-type endopeptidase activity|peroxisome|proteolysis|membrane|protein processing|regulation of fatty acid beta-oxidation|identical protein binding|protein homooligomerization
egr-miR-125-5p	NM_178006.3	47759	5929	5477	STARD13	GeneID:90627,Genbank:NM_001243476.2,HGNC:HGNC:19164,MIM:609866	StAR related lipid transfer domain containing 13
egr-miR-125-5p	NM_178007.2	47760	5836	5384	STARD13	GeneID:90627,Genbank:NM_001243476.2,HGNC:HGNC:19164,MIM:609866	StAR related lipid transfer domain containing 13
egr-miR-125-5p	NM_178310.3	47828	1713	1634	SNAI3	GeneID:333929,Genbank:NM_178310.3,HGNC:HGNC:18411,MIM:612741	snail family transcriptional repressor 3	GO:0000978,GO:0000982,GO:0001227,GO:0005507,GO:0005634,GO:0005667,GO:0006351	RNA polymerase II proximal promoter sequence-specific DNA binding|transcription factor activity, RNA polymerase II proximal promoter sequence-specific DNA binding|transcriptional repressor activity, RNA polymerase II transcription regulatory region sequence-specific DNA binding|copper ion binding|nucleus|transcription factor complex|transcription, DNA-templated
egr-miR-125-5p	NM_178857.5	47972	7978	3842	RP1L1	GeneID:94137,Genbank:NM_178857.5,HGNC:HGNC:15946,MIM:608581	RP1 like 1	GO:0001750,GO:0005874,GO:0005930,GO:0007601,GO:0032391,GO:0035082,GO:0035556,GO:0042461,GO:0045494,GO:0060041,GO:0070062	photoreceptor outer segment|microtubule|axoneme|visual perception|photoreceptor connecting cilium|axoneme assembly|intracellular signal transduction|photoreceptor cell development|photoreceptor cell maintenance|retina development in camera-type eye|extracellular exosome
egr-miR-125-5p	NM_181882.2	48258	4884	2736	PRX	GeneID:57716,Genbank:XM_011527171.2,HGNC:HGNC:13797,MIM:605725	periaxin
egr-miR-125-5p	NM_181886.3	48260	4184	3829	UBE2D3	GeneID:7323,Genbank:NM_181893.2,HGNC:HGNC:12476,MIM:602963	ubiquitin conjugating enzyme E2 D3	GO:0000209,GO:0004842,GO:0005524,GO:0005886,GO:0006281,GO:0006513,GO:0006915,GO:0010008,GO:0016567,GO:0043161,GO:0051865,GO:0061631,GO:0070936,GO:0070979,GO:1903955	protein polyubiquitination|ubiquitin-protein transferase activity|ATP binding|plasma membrane|DNA repair|protein monoubiquitination|apoptotic process|endosome membrane|protein ubiquitination|proteasome-mediated ubiquitin-dependent protein catabolic process|protein autoubiquitination|ubiquitin conjugating enzyme activity|protein K48-linked ubiquitination|protein K11-linked ubiquitination|positive …	path:hsa04120,path:hsa04141	Ubiquitin mediated proteolysis|Protein processing in endoplasmic reticulum
egr-miR-125-5p	NM_181887.2	48261	3954	3599	UBE2D3	GeneID:7323,Genbank:NM_181893.2,HGNC:HGNC:12476,MIM:602963	ubiquitin conjugating enzyme E2 D3	GO:0000209,GO:0004842,GO:0005524,GO:0005886,GO:0006281,GO:0006513,GO:0006915,GO:0010008,GO:0016567,GO:0043161,GO:0051865,GO:0061631,GO:0070936,GO:0070979,GO:1903955	protein polyubiquitination|ubiquitin-protein transferase activity|ATP binding|plasma membrane|DNA repair|protein monoubiquitination|apoptotic process|endosome membrane|protein ubiquitination|proteasome-mediated ubiquitin-dependent protein catabolic process|protein autoubiquitination|ubiquitin conjugating enzyme activity|protein K48-linked ubiquitination|protein K11-linked ubiquitination|positive …	path:hsa04120,path:hsa04141	Ubiquitin mediated proteolysis|Protein processing in endoplasmic reticulum
egr-miR-125-5p	NM_181888.3	48262	3833	3478	UBE2D3	GeneID:7323,Genbank:NM_181893.2,HGNC:HGNC:12476,MIM:602963	ubiquitin conjugating enzyme E2 D3	GO:0000209,GO:0004842,GO:0005524,GO:0005886,GO:0006281,GO:0006513,GO:0006915,GO:0010008,GO:0016567,GO:0043161,GO:0051865,GO:0061631,GO:0070936,GO:0070979,GO:1903955	protein polyubiquitination|ubiquitin-protein transferase activity|ATP binding|plasma membrane|DNA repair|protein monoubiquitination|apoptotic process|endosome membrane|protein ubiquitination|proteasome-mediated ubiquitin-dependent protein catabolic process|protein autoubiquitination|ubiquitin conjugating enzyme activity|protein K48-linked ubiquitination|protein K11-linked ubiquitination|positive …	path:hsa04120,path:hsa04141	Ubiquitin mediated proteolysis|Protein processing in endoplasmic reticulum
egr-miR-125-5p	NM_181889.2	48263	3856	3501	UBE2D3	GeneID:7323,Genbank:NM_181893.2,HGNC:HGNC:12476,MIM:602963	ubiquitin conjugating enzyme E2 D3	GO:0000209,GO:0004842,GO:0005524,GO:0005886,GO:0006281,GO:0006513,GO:0006915,GO:0010008,GO:0016567,GO:0043161,GO:0051865,GO:0061631,GO:0070936,GO:0070979,GO:1903955	protein polyubiquitination|ubiquitin-protein transferase activity|ATP binding|plasma membrane|DNA repair|protein monoubiquitination|apoptotic process|endosome membrane|protein ubiquitination|proteasome-mediated ubiquitin-dependent protein catabolic process|protein autoubiquitination|ubiquitin conjugating enzyme activity|protein K48-linked ubiquitination|protein K11-linked ubiquitination|positive …	path:hsa04120,path:hsa04141	Ubiquitin mediated proteolysis|Protein processing in endoplasmic reticulum
egr-miR-125-5p	NM_181890.2	48264	3798	3443	UBE2D3	GeneID:7323,Genbank:NM_181893.2,HGNC:HGNC:12476,MIM:602963	ubiquitin conjugating enzyme E2 D3	GO:0000209,GO:0004842,GO:0005524,GO:0005886,GO:0006281,GO:0006513,GO:0006915,GO:0010008,GO:0016567,GO:0043161,GO:0051865,GO:0061631,GO:0070936,GO:0070979,GO:1903955	protein polyubiquitination|ubiquitin-protein transferase activity|ATP binding|plasma membrane|DNA repair|protein monoubiquitination|apoptotic process|endosome membrane|protein ubiquitination|proteasome-mediated ubiquitin-dependent protein catabolic process|protein autoubiquitination|ubiquitin conjugating enzyme activity|protein K48-linked ubiquitination|protein K11-linked ubiquitination|positive …	path:hsa04120,path:hsa04141	Ubiquitin mediated proteolysis|Protein processing in endoplasmic reticulum
egr-miR-125-5p	NM_181891.2	48265	4141	3786	UBE2D3	GeneID:7323,Genbank:NM_181893.2,HGNC:HGNC:12476,MIM:602963	ubiquitin conjugating enzyme E2 D3	GO:0000209,GO:0004842,GO:0005524,GO:0005886,GO:0006281,GO:0006513,GO:0006915,GO:0010008,GO:0016567,GO:0043161,GO:0051865,GO:0061631,GO:0070936,GO:0070979,GO:1903955	protein polyubiquitination|ubiquitin-protein transferase activity|ATP binding|plasma membrane|DNA repair|protein monoubiquitination|apoptotic process|endosome membrane|protein ubiquitination|proteasome-mediated ubiquitin-dependent protein catabolic process|protein autoubiquitination|ubiquitin conjugating enzyme activity|protein K48-linked ubiquitination|protein K11-linked ubiquitination|positive …	path:hsa04120,path:hsa04141	Ubiquitin mediated proteolysis|Protein processing in endoplasmic reticulum
egr-miR-125-5p	NM_181892.3	48266	4216	3861	UBE2D3	GeneID:7323,Genbank:NM_181893.2,HGNC:HGNC:12476,MIM:602963	ubiquitin conjugating enzyme E2 D3	GO:0000209,GO:0004842,GO:0005524,GO:0005886,GO:0006281,GO:0006513,GO:0006915,GO:0010008,GO:0016567,GO:0043161,GO:0051865,GO:0061631,GO:0070936,GO:0070979,GO:1903955	protein polyubiquitination|ubiquitin-protein transferase activity|ATP binding|plasma membrane|DNA repair|protein monoubiquitination|apoptotic process|endosome membrane|protein ubiquitination|proteasome-mediated ubiquitin-dependent protein catabolic process|protein autoubiquitination|ubiquitin conjugating enzyme activity|protein K48-linked ubiquitination|protein K11-linked ubiquitination|positive …	path:hsa04120,path:hsa04141	Ubiquitin mediated proteolysis|Protein processing in endoplasmic reticulum
egr-miR-125-5p	NM_181893.2	48267	3646	3291	UBE2D3	GeneID:7323,Genbank:NM_181893.2,HGNC:HGNC:12476,MIM:602963	ubiquitin conjugating enzyme E2 D3	GO:0000209,GO:0004842,GO:0005524,GO:0005886,GO:0006281,GO:0006513,GO:0006915,GO:0010008,GO:0016567,GO:0043161,GO:0051865,GO:0061631,GO:0070936,GO:0070979,GO:1903955	protein polyubiquitination|ubiquitin-protein transferase activity|ATP binding|plasma membrane|DNA repair|protein monoubiquitination|apoptotic process|endosome membrane|protein ubiquitination|proteasome-mediated ubiquitin-dependent protein catabolic process|protein autoubiquitination|ubiquitin conjugating enzyme activity|protein K48-linked ubiquitination|protein K11-linked ubiquitination|positive …	path:hsa04120,path:hsa04141	Ubiquitin mediated proteolysis|Protein processing in endoplasmic reticulum
egr-miR-125-5p	NM_198938.2	49102	1639	1316	PTGES2	GeneID:80142,Genbank:NM_198938.2,HGNC:HGNC:17822,MIM:608152	prostaglandin E synthase 2	GO:0000139,GO:0003677,GO:0005576,GO:0005634,GO:0005739,GO:0005829,GO:0009055,GO:0015035,GO:0016021,GO:0016829,GO:0019371,GO:0020037,GO:0035578,GO:0043295,GO:0043312,GO:0045454,GO:0045893,GO:0048471,GO:0050220	Golgi membrane|DNA binding|extracellular region|nucleus|mitochondrion|cytosol|electron transfer activity|protein disulfide oxidoreductase activity|integral component of membrane|lyase activity|cyclooxygenase pathway|heme binding|azurophil granule lumen|glutathione binding|neutrophil degranulation|cell redox homeostasis|positive regulation of transcription, DNA-templated|perinuclear region of cyto…	path:hsa00590	Arachidonic acid metabolism
egr-miR-125-5p	NM_201520.2	49364	3305	10	SLC25A35	GeneID:399512,Genbank:NM_001320871.1,HGNC:HGNC:31921,MIM:610818	solute carrier family 25 member 35	GO:0005743,GO:0006839,GO:0016021,GO:0022857	mitochondrial inner membrane|mitochondrial transport|integral component of membrane|transmembrane transporter activity
egr-miR-125-5p	NM_203371.1	49495	3024	978	FIBIN	GeneID:387758,Genbank:NM_203371.1,HGNC:HGNC:33747,MIM:617085	fin bud initiation factor homolog (zebrafish)	GO:0005576,GO:0005783,GO:0005794,GO:0010042,GO:0042803,GO:0071548,GO:1904627	extracellular region|endoplasmic reticulum|Golgi apparatus|response to manganese ion|protein homodimerization activity|response to dexamethasone|response to phorbol 13-acetate 12-myristate
egr-miR-125-5p	NM_207340.2	49787	4998	1448	ZDHHC24	GeneID:254359,Genbank:NM_001348571.1,HGNC:HGNC:27387	zinc finger DHHC-type containing 24	GO:0016021,GO:0019706	integral component of membrane|protein-cysteine S-palmitoyltransferase activity
egr-miR-125-5p	XM_005245580.3	50196	11780	7510	IGFN1	GeneID:91156,Genbank:XM_005245580.3,HGNC:HGNC:24607,MIM:617309	immunoglobulin-like and fibronectin type III domain containing 1	GO:0005634,GO:0030018	nucleus|Z disc
egr-miR-125-5p	XM_005246663.3	50505	2431	2231	ANKZF1	GeneID:55139,Genbank:NM_018089.2,HGNC:HGNC:25527,MIM:617541	ankyrin repeat and zinc finger domain containing 1	GO:0003676,GO:0005737,GO:0016020,GO:0030433,GO:0036266,GO:0046872,GO:0070301,GO:0071630,GO:0072671	nucleic acid binding|cytoplasm|membrane|ubiquitin-dependent ERAD pathway|Cdc48p-Npl4p-Vms1p AAA ATPase complex|metal ion binding|cellular response to hydrogen peroxide|nuclear protein quality control by the ubiquitin-proteasome system|mitochondria-associated ubiquitin-dependent protein catabolic process
egr-miR-125-5p	XM_005250025.4	51408	16878	845	KMT2C	GeneID:58508,Genbank:XM_011516456.2,HGNC:HGNC:13726,MIM:606833	lysine methyltransferase 2C	GO:0003677,GO:0003723,GO:0005634,GO:0005654,GO:0006351,GO:0006355,GO:0016746,GO:0018024,GO:0035097,GO:0042800,GO:0044666,GO:0045652,GO:0046872	DNA binding|RNA binding|nucleus|nucleoplasm|transcription, DNA-templated|regulation of transcription, DNA-templated|transferase activity, transferring acyl groups|histone-lysine N-methyltransferase activity|histone methyltransferase complex|histone methyltransferase activity (H3-K4 specific)|MLL3/4 complex|regulation of megakaryocyte differentiation|metal ion binding	path:hsa00310	Lysine degradation
egr-miR-125-5p	XM_005250026.3	51409	16912	879	KMT2C	GeneID:58508,Genbank:XM_011516456.2,HGNC:HGNC:13726,MIM:606833	lysine methyltransferase 2C	GO:0003677,GO:0003723,GO:0005634,GO:0005654,GO:0006351,GO:0006355,GO:0016746,GO:0018024,GO:0035097,GO:0042800,GO:0044666,GO:0045652,GO:0046872	DNA binding|RNA binding|nucleus|nucleoplasm|transcription, DNA-templated|regulation of transcription, DNA-templated|transferase activity, transferring acyl groups|histone-lysine N-methyltransferase activity|histone methyltransferase complex|histone methyltransferase activity (H3-K4 specific)|MLL3/4 complex|regulation of megakaryocyte differentiation|metal ion binding	path:hsa00310	Lysine degradation
egr-miR-125-5p	XM_005250027.4	51410	17083	1053	KMT2C	GeneID:58508,Genbank:XM_011516456.2,HGNC:HGNC:13726,MIM:606833	lysine methyltransferase 2C	GO:0003677,GO:0003723,GO:0005634,GO:0005654,GO:0006351,GO:0006355,GO:0016746,GO:0018024,GO:0035097,GO:0042800,GO:0044666,GO:0045652,GO:0046872	DNA binding|RNA binding|nucleus|nucleoplasm|transcription, DNA-templated|regulation of transcription, DNA-templated|transferase activity, transferring acyl groups|histone-lysine N-methyltransferase activity|histone methyltransferase complex|histone methyltransferase activity (H3-K4 specific)|MLL3/4 complex|regulation of megakaryocyte differentiation|metal ion binding	path:hsa00310	Lysine degradation
egr-miR-125-5p	XM_005250028.4	51411	16865	1053	KMT2C	GeneID:58508,Genbank:XM_011516456.2,HGNC:HGNC:13726,MIM:606833	lysine methyltransferase 2C	GO:0003677,GO:0003723,GO:0005634,GO:0005654,GO:0006351,GO:0006355,GO:0016746,GO:0018024,GO:0035097,GO:0042800,GO:0044666,GO:0045652,GO:0046872	DNA binding|RNA binding|nucleus|nucleoplasm|transcription, DNA-templated|regulation of transcription, DNA-templated|transferase activity, transferring acyl groups|histone-lysine N-methyltransferase activity|histone methyltransferase complex|histone methyltransferase activity (H3-K4 specific)|MLL3/4 complex|regulation of megakaryocyte differentiation|metal ion binding	path:hsa00310	Lysine degradation
egr-miR-125-5p	XM_005250031.4	51412	16712	1053	KMT2C	GeneID:58508,Genbank:XM_011516456.2,HGNC:HGNC:13726,MIM:606833	lysine methyltransferase 2C	GO:0003677,GO:0003723,GO:0005634,GO:0005654,GO:0006351,GO:0006355,GO:0016746,GO:0018024,GO:0035097,GO:0042800,GO:0044666,GO:0045652,GO:0046872	DNA binding|RNA binding|nucleus|nucleoplasm|transcription, DNA-templated|regulation of transcription, DNA-templated|transferase activity, transferring acyl groups|histone-lysine N-methyltransferase activity|histone methyltransferase complex|histone methyltransferase activity (H3-K4 specific)|MLL3/4 complex|regulation of megakaryocyte differentiation|metal ion binding	path:hsa00310	Lysine degradation
egr-miR-125-5p	XM_005250989.5	51641	999	122	LY6K	GeneID:54742,Genbank:XM_005250990.5,HGNC:HGNC:24225,MIM:615093	lymphocyte antigen 6 family member K	GO:0001669,GO:0005576,GO:0005886,GO:0006501,GO:0031225,GO:0045121	acrosomal vesicle|extracellular region|plasma membrane|C-terminal protein lipidation|anchored component of membrane|membrane raft
egr-miR-125-5p	XM_005250990.5	51642	1625	122	LY6K	GeneID:54742,Genbank:XM_005250990.5,HGNC:HGNC:24225,MIM:615093	lymphocyte antigen 6 family member K	GO:0001669,GO:0005576,GO:0005886,GO:0006501,GO:0031225,GO:0045121	acrosomal vesicle|extracellular region|plasma membrane|C-terminal protein lipidation|anchored component of membrane|membrane raft
egr-miR-125-5p	XM_005251313.2	51698	8912	4826	SLCO5A1	GeneID:81796,Genbank:XM_005251313.2,HGNC:HGNC:19046,MIM:613543	solute carrier organic anion transporter family member 5A1	GO:0005887,GO:0015347,GO:0043252	integral component of plasma membrane|sodium-independent organic anion transmembrane transporter activity|sodium-independent organic anion transport
egr-miR-125-5p	XM_005252239.2	51954	1687	1388	PTGES2	GeneID:80142,Genbank:NM_198938.2,HGNC:HGNC:17822,MIM:608152	prostaglandin E synthase 2	GO:0000139,GO:0003677,GO:0005576,GO:0005634,GO:0005739,GO:0005829,GO:0009055,GO:0015035,GO:0016021,GO:0016829,GO:0019371,GO:0020037,GO:0035578,GO:0043295,GO:0043312,GO:0045454,GO:0045893,GO:0048471,GO:0050220	Golgi membrane|DNA binding|extracellular region|nucleus|mitochondrion|cytosol|electron transfer activity|protein disulfide oxidoreductase activity|integral component of membrane|lyase activity|cyclooxygenase pathway|heme binding|azurophil granule lumen|glutathione binding|neutrophil degranulation|cell redox homeostasis|positive regulation of transcription, DNA-templated|perinuclear region of cyto…	path:hsa00590	Arachidonic acid metabolism
egr-miR-125-5p	XM_005256580.3	52916	4488	2915	PIK3R5	GeneID:23533,Genbank:NM_001251852.1,HGNC:HGNC:30035,MIM:611317	phosphoinositide-3-kinase regulatory subunit 5	GO:0005634,GO:0005737,GO:0005815,GO:0005829,GO:0005886,GO:0005942,GO:0005944,GO:0006661,GO:0007186,GO:0014065,GO:0016020,GO:0030168,GO:0031683,GO:0043406,GO:0046934,GO:0046935,GO:0051897	nucleus|cytoplasm|microtubule organizing center|cytosol|plasma membrane|phosphatidylinositol 3-kinase complex|phosphatidylinositol 3-kinase complex, class IB|phosphatidylinositol biosynthetic process|G-protein coupled receptor signaling pathway|phosphatidylinositol 3-kinase signaling|membrane|platelet activation|G-protein beta/gamma-subunit complex binding|positive regulation of MAP kinase activi…	path:hsa04022,path:hsa04062,path:hsa04072,path:hsa04151,path:hsa04261,path:hsa04371,path:hsa04611,path:hsa04725,path:hsa04921,path:hsa05145,path:hsa05167	cGMP-PKG signaling pathway|Chemokine signaling pathway|Phospholipase D signaling pathway|PI3K-Akt signaling pathway|Adrenergic signaling in cardiomyocytes|Apelin signaling pathway|Platelet activation|Cholinergic synapse|Oxytocin signaling pathway|Toxoplasmosis|Kaposi sarcoma-associated herpesvirus infection
egr-miR-125-5p	XM_005256641.3	52927	2076	356	SLC25A35	GeneID:399512,Genbank:NM_001320871.1,HGNC:HGNC:31921,MIM:610818	solute carrier family 25 member 35	GO:0005743,GO:0006839,GO:0016021,GO:0022857	mitochondrial inner membrane|mitochondrial transport|integral component of membrane|transmembrane transporter activity
egr-miR-125-5p	XM_005257066.2	53028	3085	2655	TEPSIN	GeneID:146705,Genbank:XM_006721709.3,HGNC:HGNC:26458	TEPSIN, adaptor related protein complex 4 accessory protein	GO:0005737,GO:0005794,GO:0005829,GO:0016607,GO:0030124,GO:0030662,GO:0031312,GO:0031965,GO:0032588	cytoplasm|Golgi apparatus|cytosol|nuclear speck|AP-4 adaptor complex|coated vesicle membrane|extrinsic component of organelle membrane|nuclear membrane|trans-Golgi network membrane
egr-miR-125-5p	XM_005257067.2	53029	2491	2061	TEPSIN	GeneID:146705,Genbank:XM_006721709.3,HGNC:HGNC:26458	TEPSIN, adaptor related protein complex 4 accessory protein	GO:0005737,GO:0005794,GO:0005829,GO:0016607,GO:0030124,GO:0030662,GO:0031312,GO:0031965,GO:0032588	cytoplasm|Golgi apparatus|cytosol|nuclear speck|AP-4 adaptor complex|coated vesicle membrane|extrinsic component of organelle membrane|nuclear membrane|trans-Golgi network membrane
egr-miR-125-5p	XM_005257373.4	53105	4950	3722	ADAM11	GeneID:4185,Genbank:XM_005257373.4,HGNC:HGNC:189,MIM:155120	ADAM metallopeptidase domain 11	GO:0004222,GO:0005178,GO:0005886,GO:0007229,GO:0008237,GO:0016021	metalloendopeptidase activity|integrin binding|plasma membrane|integrin-mediated signaling pathway|metallopeptidase activity|integral component of membrane
egr-miR-125-5p	XM_005258058.3	53258	9377	2745	SSH2	GeneID:85464,Genbank:XM_005258058.3,HGNC:HGNC:30580,MIM:606779	slingshot protein phosphatase 2	GO:0003779,GO:0004721,GO:0004725,GO:0005615,GO:0005737,GO:0005856,GO:0006470,GO:0008064,GO:0008138,GO:0010591,GO:0030036,GO:0050770	actin binding|phosphoprotein phosphatase activity|protein tyrosine phosphatase activity|extracellular space|cytoplasm|cytoskeleton|protein dephosphorylation|regulation of actin polymerization or depolymerization|protein tyrosine/serine/threonine phosphatase activity|regulation of lamellipodium assembly|actin cytoskeleton organization|regulation of axonogenesis	path:hsa04360,path:hsa04810	Axon guidance|Regulation of actin cytoskeleton
egr-miR-125-5p	XM_005258059.2	53259	7715	2719	SSH2	GeneID:85464,Genbank:XM_005258058.3,HGNC:HGNC:30580,MIM:606779	slingshot protein phosphatase 2	GO:0003779,GO:0004721,GO:0004725,GO:0005615,GO:0005737,GO:0005856,GO:0006470,GO:0008064,GO:0008138,GO:0010591,GO:0030036,GO:0050770	actin binding|phosphoprotein phosphatase activity|protein tyrosine phosphatase activity|extracellular space|cytoplasm|cytoskeleton|protein dephosphorylation|regulation of actin polymerization or depolymerization|protein tyrosine/serine/threonine phosphatase activity|regulation of lamellipodium assembly|actin cytoskeleton organization|regulation of axonogenesis	path:hsa04360,path:hsa04810	Axon guidance|Regulation of actin cytoskeleton
egr-miR-125-5p	XM_005258060.3	53260	7944	1312	SSH2	GeneID:85464,Genbank:XM_005258058.3,HGNC:HGNC:30580,MIM:606779	slingshot protein phosphatase 2	GO:0003779,GO:0004721,GO:0004725,GO:0005615,GO:0005737,GO:0005856,GO:0006470,GO:0008064,GO:0008138,GO:0010591,GO:0030036,GO:0050770	actin binding|phosphoprotein phosphatase activity|protein tyrosine phosphatase activity|extracellular space|cytoplasm|cytoskeleton|protein dephosphorylation|regulation of actin polymerization or depolymerization|protein tyrosine/serine/threonine phosphatase activity|regulation of lamellipodium assembly|actin cytoskeleton organization|regulation of axonogenesis	path:hsa04360,path:hsa04810	Axon guidance|Regulation of actin cytoskeleton
egr-miR-125-5p	XM_005260895.3	53922	5493	530	RASSF2	GeneID:9770,Genbank:XM_017028153.1,HGNC:HGNC:9883,MIM:609492	Ras association domain family member 2			path:hsa04392	Hippo signaling pathway - multiple species
egr-miR-125-5p	XM_005261093.4	53957	1245	864	CRYAA	GeneID:1409,Genbank:NM_000394.3,HGNC:HGNC:2388,MIM:123580	crystallin alpha A	GO:0005212,GO:0005634,GO:0005654,GO:0005737,GO:0005829,GO:0007601,GO:0032387,GO:0042802,GO:0043066,GO:0046872,GO:0050821,GO:0050896,GO:0051082,GO:0051260,GO:0070062	structural constituent of eye lens|nucleus|nucleoplasm|cytoplasm|cytosol|visual perception|negative regulation of intracellular transport|identical protein binding|negative regulation of apoptotic process|metal ion binding|protein stabilization|response to stimulus|unfolded protein binding|protein homooligomerization|extracellular exosome	path:hsa04141	Protein processing in endoplasmic reticulum
egr-miR-125-5p	XM_005261748.3	54070	7282	948	CCDC134	GeneID:79879,Genbank:XM_005261748.3,HGNC:HGNC:26185	coiled-coil domain containing 134	GO:0005576,GO:0005634,GO:0005783,GO:0016020	extracellular region|nucleus|endoplasmic reticulum|membrane
egr-miR-125-5p	XM_005263129.3	54393	6612	496	MAPK10	GeneID:5602,Genbank:NM_002753.4,HGNC:HGNC:6872,MIM:602897	mitogen-activated protein kinase 10			path:hsa01522,path:hsa04010,path:hsa04012,path:hsa04014,path:hsa04024,path:hsa04068,path:hsa04071,path:hsa04137,path:hsa04140,path:hsa04141,path:hsa04210,path:hsa04215,path:hsa04217,path:hsa04310,path:hsa04380,path:hsa04510,path:hsa04530,path:hsa04620,path:hsa04621,path:hsa04622,path:hsa04625,path:hsa04657,path:hsa04658,path:hsa04659,path:hsa04664,path:hsa04668,path:hsa04722,path:hsa04723,path:hs…	Endocrine resistance|MAPK signaling pathway|ErbB signaling pathway|Ras signaling pathway|cAMP signaling pathway|FoxO signaling pathway|Sphingolipid signaling pathway|Mitophagy - animal|Autophagy - animal|Protein processing in endoplasmic reticulum|Apoptosis|Apoptosis - multiple species|Necroptosis|Wnt signaling pathway|Osteoclast differentiation|Focal adhesion|Tight junction|Toll-like receptor si…
egr-miR-125-5p	XM_005263130.3	54394	6607	491	MAPK10	GeneID:5602,Genbank:NM_002753.4,HGNC:HGNC:6872,MIM:602897	mitogen-activated protein kinase 10			path:hsa01522,path:hsa04010,path:hsa04012,path:hsa04014,path:hsa04024,path:hsa04068,path:hsa04071,path:hsa04137,path:hsa04140,path:hsa04141,path:hsa04210,path:hsa04215,path:hsa04217,path:hsa04310,path:hsa04380,path:hsa04510,path:hsa04530,path:hsa04620,path:hsa04621,path:hsa04622,path:hsa04625,path:hsa04657,path:hsa04658,path:hsa04659,path:hsa04664,path:hsa04668,path:hsa04722,path:hsa04723,path:hs…	Endocrine resistance|MAPK signaling pathway|ErbB signaling pathway|Ras signaling pathway|cAMP signaling pathway|FoxO signaling pathway|Sphingolipid signaling pathway|Mitophagy - animal|Autophagy - animal|Protein processing in endoplasmic reticulum|Apoptosis|Apoptosis - multiple species|Necroptosis|Wnt signaling pathway|Osteoclast differentiation|Focal adhesion|Tight junction|Toll-like receptor si…
egr-miR-125-5p	XM_005263131.3	54395	6848	732	MAPK10	GeneID:5602,Genbank:NM_002753.4,HGNC:HGNC:6872,MIM:602897	mitogen-activated protein kinase 10			path:hsa01522,path:hsa04010,path:hsa04012,path:hsa04014,path:hsa04024,path:hsa04068,path:hsa04071,path:hsa04137,path:hsa04140,path:hsa04141,path:hsa04210,path:hsa04215,path:hsa04217,path:hsa04310,path:hsa04380,path:hsa04510,path:hsa04530,path:hsa04620,path:hsa04621,path:hsa04622,path:hsa04625,path:hsa04657,path:hsa04658,path:hsa04659,path:hsa04664,path:hsa04668,path:hsa04722,path:hsa04723,path:hs…	Endocrine resistance|MAPK signaling pathway|ErbB signaling pathway|Ras signaling pathway|cAMP signaling pathway|FoxO signaling pathway|Sphingolipid signaling pathway|Mitophagy - animal|Autophagy - animal|Protein processing in endoplasmic reticulum|Apoptosis|Apoptosis - multiple species|Necroptosis|Wnt signaling pathway|Osteoclast differentiation|Focal adhesion|Tight junction|Toll-like receptor si…
egr-miR-125-5p	XM_005263135.4	54396	6853	732	MAPK10	GeneID:5602,Genbank:NM_002753.4,HGNC:HGNC:6872,MIM:602897	mitogen-activated protein kinase 10			path:hsa01522,path:hsa04010,path:hsa04012,path:hsa04014,path:hsa04024,path:hsa04068,path:hsa04071,path:hsa04137,path:hsa04140,path:hsa04141,path:hsa04210,path:hsa04215,path:hsa04217,path:hsa04310,path:hsa04380,path:hsa04510,path:hsa04530,path:hsa04620,path:hsa04621,path:hsa04622,path:hsa04625,path:hsa04657,path:hsa04658,path:hsa04659,path:hsa04664,path:hsa04668,path:hsa04722,path:hsa04723,path:hs…	Endocrine resistance|MAPK signaling pathway|ErbB signaling pathway|Ras signaling pathway|cAMP signaling pathway|FoxO signaling pathway|Sphingolipid signaling pathway|Mitophagy - animal|Autophagy - animal|Protein processing in endoplasmic reticulum|Apoptosis|Apoptosis - multiple species|Necroptosis|Wnt signaling pathway|Osteoclast differentiation|Focal adhesion|Tight junction|Toll-like receptor si…
egr-miR-125-5p	XM_005263496.5	54489	2095	1833	GPR157	GeneID:80045,Genbank:XM_005263497.5,HGNC:HGNC:23687	G protein-coupled receptor 157	GO:0004930,GO:0007166,GO:0007186,GO:0016021,GO:0048512,GO:0051482,GO:0060019,GO:0060170	G-protein coupled receptor activity|cell surface receptor signaling pathway|G-protein coupled receptor signaling pathway|integral component of membrane|circadian behavior|positive regulation of cytosolic calcium ion concentration involved in phospholipase C-activating G-protein coupled signaling pathway|radial glial cell differentiation|ciliary membrane
egr-miR-125-5p	XM_005263497.5	54490	1939	1677	GPR157	GeneID:80045,Genbank:XM_005263497.5,HGNC:HGNC:23687	G protein-coupled receptor 157	GO:0004930,GO:0007166,GO:0007186,GO:0016021,GO:0048512,GO:0051482,GO:0060019,GO:0060170	G-protein coupled receptor activity|cell surface receptor signaling pathway|G-protein coupled receptor signaling pathway|integral component of membrane|circadian behavior|positive regulation of cytosolic calcium ion concentration involved in phospholipase C-activating G-protein coupled signaling pathway|radial glial cell differentiation|ciliary membrane
egr-miR-125-5p	XM_005263943.4	54601	7554	3492	AFF3	GeneID:3899,Genbank:XM_011511171.3,HGNC:HGNC:6473,MIM:601464	AF4/FMR2 family member 3
egr-miR-125-5p	XM_005263945.4	54602	12106	8044	AFF3	GeneID:3899,Genbank:XM_011511171.3,HGNC:HGNC:6473,MIM:601464	AF4/FMR2 family member 3
egr-miR-125-5p	XM_005269549.4	55974	2854	2560	DYDC1	GeneID:143241,Genbank:XM_017015749.1,HGNC:HGNC:23460,MIM:615154	DPY30 domain containing 1	GO:0000781,GO:0006348,GO:0048188,GO:0051568	chromosome, telomeric region|chromatin silencing at telomere|Set1C/COMPASS complex|histone H3-K4 methylation
egr-miR-125-5p	XM_005269550.4	55975	3181	2887	DYDC1	GeneID:143241,Genbank:XM_017015749.1,HGNC:HGNC:23460,MIM:615154	DPY30 domain containing 1	GO:0000781,GO:0006348,GO:0048188,GO:0051568	chromosome, telomeric region|chromatin silencing at telomere|Set1C/COMPASS complex|histone H3-K4 methylation
egr-miR-125-5p	XM_005270004.3	56078	10128	3037	WDFY4	GeneID:57705,Genbank:XM_017016465.2,HGNC:HGNC:29323,MIM:613316	WDFY family member 4	GO:0016021	integral component of membrane
egr-miR-125-5p	XM_005270686.3	56243	11125	9833	SZT2	GeneID:23334,Genbank:NM_015284.3,HGNC:HGNC:29040,MIM:615463	SZT2, KICSTOR complex subunit	GO:0005765,GO:0005777,GO:0007417,GO:0009791,GO:0021540,GO:0034198,GO:0042149,GO:0043473,GO:0061462,GO:0070062,GO:0140007,GO:1901668,GO:1904262	lysosomal membrane|peroxisome|central nervous system development|post-embryonic development|corpus callosum morphogenesis|cellular response to amino acid starvation|cellular response to glucose starvation|pigmentation|protein localization to lysosome|extracellular exosome|KICSTOR complex|regulation of superoxide dismutase activity|negative regulation of TORC1 signaling
egr-miR-125-5p	XM_005274022.3	56987	3820	1693	P2RY6	GeneID:5031,Genbank:XM_011545079.2,HGNC:HGNC:8543,MIM:602451	pyrimidinergic receptor P2Y6	GO:0004930,GO:0005886,GO:0005887,GO:0007186,GO:0007200,GO:0014911,GO:0016323,GO:0016324,GO:0030321,GO:0045028,GO:0045029,GO:0071380,GO:0071407	G-protein coupled receptor activity|plasma membrane|integral component of plasma membrane|G-protein coupled receptor signaling pathway|phospholipase C-activating G-protein coupled receptor signaling pathway|positive regulation of smooth muscle cell migration|basolateral plasma membrane|apical plasma membrane|transepithelial chloride transport|G-protein coupled purinergic nucleotide receptor activ…	path:hsa04080	Neuroactive ligand-receptor interaction
egr-miR-125-5p	XM_005274747.3	57176	1373	1207	PRRG3	GeneID:79057,Genbank:XM_011531197.2,HGNC:HGNC:30798,MIM:300685	proline rich and Gla domain 3	GO:0005509,GO:0005576,GO:0016021	calcium ion binding|extracellular region|integral component of membrane
egr-miR-125-5p	XM_006710501.3	57347	11012	9720	SZT2	GeneID:23334,Genbank:NM_015284.3,HGNC:HGNC:29040,MIM:615463	SZT2, KICSTOR complex subunit	GO:0005765,GO:0005777,GO:0007417,GO:0009791,GO:0021540,GO:0034198,GO:0042149,GO:0043473,GO:0061462,GO:0070062,GO:0140007,GO:1901668,GO:1904262	lysosomal membrane|peroxisome|central nervous system development|post-embryonic development|corpus callosum morphogenesis|cellular response to amino acid starvation|cellular response to glucose starvation|pigmentation|protein localization to lysosome|extracellular exosome|KICSTOR complex|regulation of superoxide dismutase activity|negative regulation of TORC1 signaling
egr-miR-125-5p	XM_006711618.3	57684	10616	7510	IGFN1	GeneID:91156,Genbank:XM_005245580.3,HGNC:HGNC:24607,MIM:617309	immunoglobulin-like and fibronectin type III domain containing 1	GO:0005634,GO:0030018	nucleus|Z disc
egr-miR-125-5p	XM_006713307.2	58242	6334	2940	SLC6A6	GeneID:6533,Genbank:NM_003043.5,HGNC:HGNC:11052,MIM:186854	solute carrier family 6 member 6	GO:0003333,GO:0005328,GO:0005369,GO:0005886,GO:0005887,GO:0006520,GO:0006810,GO:0006865,GO:0015171,GO:0015734,GO:0016021	amino acid transmembrane transport|neurotransmitter:sodium symporter activity|taurine:sodium symporter activity|plasma membrane|integral component of plasma membrane|cellular amino acid metabolic process|transport|amino acid transport|amino acid transmembrane transporter activity|taurine transport|integral component of membrane
egr-miR-125-5p	XM_006714268.3	58538	6777	661	MAPK10	GeneID:5602,Genbank:NM_002753.4,HGNC:HGNC:6872,MIM:602897	mitogen-activated protein kinase 10			path:hsa01522,path:hsa04010,path:hsa04012,path:hsa04014,path:hsa04024,path:hsa04068,path:hsa04071,path:hsa04137,path:hsa04140,path:hsa04141,path:hsa04210,path:hsa04215,path:hsa04217,path:hsa04310,path:hsa04380,path:hsa04510,path:hsa04530,path:hsa04620,path:hsa04621,path:hsa04622,path:hsa04625,path:hsa04657,path:hsa04658,path:hsa04659,path:hsa04664,path:hsa04668,path:hsa04722,path:hsa04723,path:hs…	Endocrine resistance|MAPK signaling pathway|ErbB signaling pathway|Ras signaling pathway|cAMP signaling pathway|FoxO signaling pathway|Sphingolipid signaling pathway|Mitophagy - animal|Autophagy - animal|Protein processing in endoplasmic reticulum|Apoptosis|Apoptosis - multiple species|Necroptosis|Wnt signaling pathway|Osteoclast differentiation|Focal adhesion|Tight junction|Toll-like receptor si…
egr-miR-125-5p	XM_006714269.3	58539	6853	732	MAPK10	GeneID:5602,Genbank:NM_002753.4,HGNC:HGNC:6872,MIM:602897	mitogen-activated protein kinase 10			path:hsa01522,path:hsa04010,path:hsa04012,path:hsa04014,path:hsa04024,path:hsa04068,path:hsa04071,path:hsa04137,path:hsa04140,path:hsa04141,path:hsa04210,path:hsa04215,path:hsa04217,path:hsa04310,path:hsa04380,path:hsa04510,path:hsa04530,path:hsa04620,path:hsa04621,path:hsa04622,path:hsa04625,path:hsa04657,path:hsa04658,path:hsa04659,path:hsa04664,path:hsa04668,path:hsa04722,path:hsa04723,path:hs…	Endocrine resistance|MAPK signaling pathway|ErbB signaling pathway|Ras signaling pathway|cAMP signaling pathway|FoxO signaling pathway|Sphingolipid signaling pathway|Mitophagy - animal|Autophagy - animal|Protein processing in endoplasmic reticulum|Apoptosis|Apoptosis - multiple species|Necroptosis|Wnt signaling pathway|Osteoclast differentiation|Focal adhesion|Tight junction|Toll-like receptor si…
egr-miR-125-5p	XM_006716077.3	59092	16874	1053	KMT2C	GeneID:58508,Genbank:XM_011516456.2,HGNC:HGNC:13726,MIM:606833	lysine methyltransferase 2C	GO:0003677,GO:0003723,GO:0005634,GO:0005654,GO:0006351,GO:0006355,GO:0016746,GO:0018024,GO:0035097,GO:0042800,GO:0044666,GO:0045652,GO:0046872	DNA binding|RNA binding|nucleus|nucleoplasm|transcription, DNA-templated|regulation of transcription, DNA-templated|transferase activity, transferring acyl groups|histone-lysine N-methyltransferase activity|histone methyltransferase complex|histone methyltransferase activity (H3-K4 specific)|MLL3/4 complex|regulation of megakaryocyte differentiation|metal ion binding	path:hsa00310	Lysine degradation
egr-miR-125-5p	XM_006716078.3	59093	16805	1053	KMT2C	GeneID:58508,Genbank:XM_011516456.2,HGNC:HGNC:13726,MIM:606833	lysine methyltransferase 2C	GO:0003677,GO:0003723,GO:0005634,GO:0005654,GO:0006351,GO:0006355,GO:0016746,GO:0018024,GO:0035097,GO:0042800,GO:0044666,GO:0045652,GO:0046872	DNA binding|RNA binding|nucleus|nucleoplasm|transcription, DNA-templated|regulation of transcription, DNA-templated|transferase activity, transferring acyl groups|histone-lysine N-methyltransferase activity|histone methyltransferase complex|histone methyltransferase activity (H3-K4 specific)|MLL3/4 complex|regulation of megakaryocyte differentiation|metal ion binding	path:hsa00310	Lysine degradation
egr-miR-125-5p	XM_006716079.3	59094	16709	1053	KMT2C	GeneID:58508,Genbank:XM_011516456.2,HGNC:HGNC:13726,MIM:606833	lysine methyltransferase 2C	GO:0003677,GO:0003723,GO:0005634,GO:0005654,GO:0006351,GO:0006355,GO:0016746,GO:0018024,GO:0035097,GO:0042800,GO:0044666,GO:0045652,GO:0046872	DNA binding|RNA binding|nucleus|nucleoplasm|transcription, DNA-templated|regulation of transcription, DNA-templated|transferase activity, transferring acyl groups|histone-lysine N-methyltransferase activity|histone methyltransferase complex|histone methyltransferase activity (H3-K4 specific)|MLL3/4 complex|regulation of megakaryocyte differentiation|metal ion binding	path:hsa00310	Lysine degradation
egr-miR-125-5p	XM_006718571.3	59846	3905	1692	P2RY6	GeneID:5031,Genbank:XM_011545079.2,HGNC:HGNC:8543,MIM:602451	pyrimidinergic receptor P2Y6	GO:0004930,GO:0005886,GO:0005887,GO:0007186,GO:0007200,GO:0014911,GO:0016323,GO:0016324,GO:0030321,GO:0045028,GO:0045029,GO:0071380,GO:0071407	G-protein coupled receptor activity|plasma membrane|integral component of plasma membrane|G-protein coupled receptor signaling pathway|phospholipase C-activating G-protein coupled receptor signaling pathway|positive regulation of smooth muscle cell migration|basolateral plasma membrane|apical plasma membrane|transepithelial chloride transport|G-protein coupled purinergic nucleotide receptor activ…	path:hsa04080	Neuroactive ligand-receptor interaction
egr-miR-125-5p	XM_006718725.3	59889	5834	4157	TNKS1BP1	GeneID:85456,Genbank:NM_033396.2,HGNC:HGNC:19081,MIM:607104	tankyrase 1 binding protein 1	GO:0000289,GO:0005634,GO:0005720,GO:0005737,GO:0005829,GO:0005856,GO:0005913,GO:0006302,GO:0006977,GO:0007004,GO:0010800,GO:0019899,GO:0030014,GO:0031954,GO:0033138,GO:0044877,GO:0045296,GO:0071479,GO:0071532	nuclear-transcribed mRNA poly(A) tail shortening|nucleus|nuclear heterochromatin|cytoplasm|cytosol|cytoskeleton|cell-cell adherens junction|double-strand break repair|DNA damage response, signal transduction by p53 class mediator resulting in cell cycle arrest|telomere maintenance via telomerase|positive regulation of peptidyl-threonine phosphorylation|enzyme binding|CCR4-NOT complex|positive reg…
egr-miR-125-5p	XM_006719736.3	60210	8975	590	GOLGA3	GeneID:2802,Genbank:NM_005895.3,HGNC:HGNC:4426,MIM:602581	golgin A3	GO:0000139,GO:0005215,GO:0005634,GO:0005654,GO:0005730,GO:0005794,GO:0005829,GO:0006891,GO:0007283,GO:0016020,GO:0017119,GO:0032580,GO:0045296,GO:0090498	Golgi membrane|transporter activity|nucleus|nucleoplasm|nucleolus|Golgi apparatus|cytosol|intra-Golgi vesicle-mediated transport|spermatogenesis|membrane|Golgi transport complex|Golgi cisterna membrane|cadherin binding|extrinsic component of Golgi membrane
egr-miR-125-5p	XM_006719737.3	60211	8985	600	GOLGA3	GeneID:2802,Genbank:NM_005895.3,HGNC:HGNC:4426,MIM:602581	golgin A3	GO:0000139,GO:0005215,GO:0005634,GO:0005654,GO:0005730,GO:0005794,GO:0005829,GO:0006891,GO:0007283,GO:0016020,GO:0017119,GO:0032580,GO:0045296,GO:0090498	Golgi membrane|transporter activity|nucleus|nucleoplasm|nucleolus|Golgi apparatus|cytosol|intra-Golgi vesicle-mediated transport|spermatogenesis|membrane|Golgi transport complex|Golgi cisterna membrane|cadherin binding|extrinsic component of Golgi membrane
egr-miR-125-5p	XM_006720213.2	60355	953	777	PSME2	GeneID:5721,Genbank:NM_002818.2,HGNC:HGNC:9569,MIM:602161	proteasome activator subunit 2	GO:0000165,GO:0000209,GO:0000502,GO:0002223,GO:0002479,GO:0005654,GO:0005737,GO:0005829,GO:0006521,GO:0008537,GO:0010950,GO:0010972,GO:0016020,GO:0016579,GO:0031145,GO:0031146,GO:0033209,GO:0035722,GO:0038061,GO:0038095,GO:0042802,GO:0043161,GO:0043488,GO:0043687,GO:0050852,GO:0051436,GO:0051437,GO:0055085,GO:0060071,GO:0061133,GO:0061136,GO:0061418,GO:0070062,GO:0070498,GO:0090090,GO:0090263,GO:…	MAPK cascade|protein polyubiquitination|proteasome complex|stimulatory C-type lectin receptor signaling pathway|antigen processing and presentation of exogenous peptide antigen via MHC class I, TAP-dependent|nucleoplasm|cytoplasm|cytosol|regulation of cellular amino acid metabolic process|proteasome activator complex|positive regulation of endopeptidase activity|negative regulation of G2/M transi…	path:hsa03050,path:hsa04612	Proteasome|Antigen processing and presentation
egr-miR-125-5p	XM_006721709.3	60781	2498	2068	TEPSIN	GeneID:146705,Genbank:XM_006721709.3,HGNC:HGNC:26458	TEPSIN, adaptor related protein complex 4 accessory protein	GO:0005737,GO:0005794,GO:0005829,GO:0016607,GO:0030124,GO:0030662,GO:0031312,GO:0031965,GO:0032588	cytoplasm|Golgi apparatus|cytosol|nuclear speck|AP-4 adaptor complex|coated vesicle membrane|extrinsic component of organelle membrane|nuclear membrane|trans-Golgi network membrane
egr-miR-125-5p	XM_006721712.2	60782	2929	2499	TEPSIN	GeneID:146705,Genbank:XM_006721709.3,HGNC:HGNC:26458	TEPSIN, adaptor related protein complex 4 accessory protein	GO:0005737,GO:0005794,GO:0005829,GO:0016607,GO:0030124,GO:0030662,GO:0031312,GO:0031965,GO:0032588	cytoplasm|Golgi apparatus|cytosol|nuclear speck|AP-4 adaptor complex|coated vesicle membrane|extrinsic component of organelle membrane|nuclear membrane|trans-Golgi network membrane
egr-miR-125-5p	XM_006722145.3	60918	8202	7376	UNK	GeneID:85451,Genbank:XM_017025248.1,HGNC:HGNC:29369,MIM:616375	unkempt family zinc finger	GO:0001764,GO:0003723,GO:0005737,GO:0005844,GO:0046872,GO:0048667,GO:1990715,GO:2000766	neuron migration|RNA binding|cytoplasm|polysome|metal ion binding|cell morphogenesis involved in neuron differentiation|mRNA CDS binding|negative regulation of cytoplasmic translation
egr-miR-125-5p	XM_006722148.2	60919	3998	3172	UNK	GeneID:85451,Genbank:XM_017025248.1,HGNC:HGNC:29369,MIM:616375	unkempt family zinc finger	GO:0001764,GO:0003723,GO:0005737,GO:0005844,GO:0046872,GO:0048667,GO:1990715,GO:2000766	neuron migration|RNA binding|cytoplasm|polysome|metal ion binding|cell morphogenesis involved in neuron differentiation|mRNA CDS binding|negative regulation of cytoplasmic translation
egr-miR-125-5p	XM_006722149.4	60920	10626	3994	SSH2	GeneID:85464,Genbank:XM_005258058.3,HGNC:HGNC:30580,MIM:606779	slingshot protein phosphatase 2	GO:0003779,GO:0004721,GO:0004725,GO:0005615,GO:0005737,GO:0005856,GO:0006470,GO:0008064,GO:0008138,GO:0010591,GO:0030036,GO:0050770	actin binding|phosphoprotein phosphatase activity|protein tyrosine phosphatase activity|extracellular space|cytoplasm|cytoskeleton|protein dephosphorylation|regulation of actin polymerization or depolymerization|protein tyrosine/serine/threonine phosphatase activity|regulation of lamellipodium assembly|actin cytoskeleton organization|regulation of axonogenesis	path:hsa04360,path:hsa04810	Axon guidance|Regulation of actin cytoskeleton
egr-miR-125-5p	XM_006722901.1	61145	2503	1165	PODNL1	GeneID:79883,Genbank:NM_001146255.1,HGNC:HGNC:26275	podocan like 1	GO:0004860,GO:0005578,GO:0005737,GO:0006469,GO:0019221,GO:0046426	protein kinase inhibitor activity|proteinaceous extracellular matrix|cytoplasm|negative regulation of protein kinase activity|cytokine-mediated signaling pathway|negative regulation of JAK-STAT cascade
egr-miR-125-5p	XM_006722902.1	61146	2368	1030	PODNL1	GeneID:79883,Genbank:NM_001146255.1,HGNC:HGNC:26275	podocan like 1	GO:0004860,GO:0005578,GO:0005737,GO:0006469,GO:0019221,GO:0046426	protein kinase inhibitor activity|proteinaceous extracellular matrix|cytoplasm|negative regulation of protein kinase activity|cytokine-mediated signaling pathway|negative regulation of JAK-STAT cascade
egr-miR-125-5p	XM_006722903.1	61147	2236	898	PODNL1	GeneID:79883,Genbank:NM_001146255.1,HGNC:HGNC:26275	podocan like 1	GO:0004860,GO:0005578,GO:0005737,GO:0006469,GO:0019221,GO:0046426	protein kinase inhibitor activity|proteinaceous extracellular matrix|cytoplasm|negative regulation of protein kinase activity|cytokine-mediated signaling pathway|negative regulation of JAK-STAT cascade
egr-miR-125-5p	XM_006723592.3	61345	3576	2692	NSFL1C	GeneID:55968,Genbank:NM_018839.4,HGNC:HGNC:15912,MIM:606610	NSFL1 cofactor	GO:0000045,GO:0005543,GO:0005634,GO:0005654,GO:0005694,GO:0005795,GO:0005829,GO:0005886,GO:0007030,GO:0019888,GO:0031468,GO:0043130,GO:0043161,GO:0045111,GO:0051117,GO:0061025,GO:1990730	autophagosome assembly|phospholipid binding|nucleus|nucleoplasm|chromosome|Golgi stack|cytosol|plasma membrane|Golgi organization|protein phosphatase regulator activity|nuclear envelope reassembly|ubiquitin binding|proteasome-mediated ubiquitin-dependent protein catabolic process|intermediate filament cytoskeleton|ATPase binding|membrane fusion|VCP-NSFL1C complex	path:hsa04141	Protein processing in endoplasmic reticulum
egr-miR-125-5p	XM_006723593.3	61346	3478	2594	NSFL1C	GeneID:55968,Genbank:NM_018839.4,HGNC:HGNC:15912,MIM:606610	NSFL1 cofactor	GO:0000045,GO:0005543,GO:0005634,GO:0005654,GO:0005694,GO:0005795,GO:0005829,GO:0005886,GO:0007030,GO:0019888,GO:0031468,GO:0043130,GO:0043161,GO:0045111,GO:0051117,GO:0061025,GO:1990730	autophagosome assembly|phospholipid binding|nucleus|nucleoplasm|chromosome|Golgi stack|cytosol|plasma membrane|Golgi organization|protein phosphatase regulator activity|nuclear envelope reassembly|ubiquitin binding|proteasome-mediated ubiquitin-dependent protein catabolic process|intermediate filament cytoskeleton|ATPase binding|membrane fusion|VCP-NSFL1C complex	path:hsa04141	Protein processing in endoplasmic reticulum
egr-miR-125-5p	XM_006723594.3	61347	3570	2686	NSFL1C	GeneID:55968,Genbank:NM_018839.4,HGNC:HGNC:15912,MIM:606610	NSFL1 cofactor	GO:0000045,GO:0005543,GO:0005634,GO:0005654,GO:0005694,GO:0005795,GO:0005829,GO:0005886,GO:0007030,GO:0019888,GO:0031468,GO:0043130,GO:0043161,GO:0045111,GO:0051117,GO:0061025,GO:1990730	autophagosome assembly|phospholipid binding|nucleus|nucleoplasm|chromosome|Golgi stack|cytosol|plasma membrane|Golgi organization|protein phosphatase regulator activity|nuclear envelope reassembly|ubiquitin binding|proteasome-mediated ubiquitin-dependent protein catabolic process|intermediate filament cytoskeleton|ATPase binding|membrane fusion|VCP-NSFL1C complex	path:hsa04141	Protein processing in endoplasmic reticulum
egr-miR-125-5p	XM_006724165.4	61521	8707	2762	EP300	GeneID:2033,Genbank:XM_006724165.4,HGNC:HGNC:3373,MIM:602700	E1A binding protein p300			path:hsa04024,path:hsa04066,path:hsa04068,path:hsa04110,path:hsa04310,path:hsa04330,path:hsa04350,path:hsa04520,path:hsa04630,path:hsa04720,path:hsa04916,path:hsa04919,path:hsa04922,path:hsa05016,path:hsa05152,path:hsa05161,path:hsa05164,path:hsa05165,path:hsa05166,path:hsa05167,path:hsa05168,path:hsa05200,path:hsa05203,path:hsa05206,path:hsa05211,path:hsa05215	cAMP signaling pathway|HIF-1 signaling pathway|FoxO signaling pathway|Cell cycle|Wnt signaling pathway|Notch signaling pathway|TGF-beta signaling pathway|Adherens junction|Jak-STAT signaling pathway|Long-term potentiation|Melanogenesis|Thyroid hormone signaling pathway|Glucagon signaling pathway|Huntington disease|Tuberculosis|Hepatitis B|Influenza A|Human papillomavirus infection|Human T-cell le…
egr-miR-125-5p	XM_006724617.3	61677	6640	1311	COL4A6	GeneID:1288,Genbank:NM_001847.3,HGNC:HGNC:2208,MIM:303631	collagen type IV alpha 6 chain	GO:0005201,GO:0005576,GO:0005587,GO:0005788,GO:0007155,GO:0030198,GO:0030574	extracellular matrix structural constituent|extracellular region|collagen type IV trimer|endoplasmic reticulum lumen|cell adhesion|extracellular matrix organization|collagen catabolic process	path:hsa04151,path:hsa04510,path:hsa04512,path:hsa04926,path:hsa04933,path:hsa04974,path:hsa05146,path:hsa05165,path:hsa05200,path:hsa05222	PI3K-Akt signaling pathway|Focal adhesion|ECM-receptor interaction|Relaxin signaling pathway|AGE-RAGE signaling pathway in diabetic complications|Protein digestion and absorption|Amoebiasis|Human papillomavirus infection|Pathways in cancer|Small cell lung cancer
egr-miR-125-5p	XM_011510120.3	62389	11903	7558	IGFN1	GeneID:91156,Genbank:XM_005245580.3,HGNC:HGNC:24607,MIM:617309	immunoglobulin-like and fibronectin type III domain containing 1	GO:0005634,GO:0030018	nucleus|Z disc
egr-miR-125-5p	XM_011510121.3	62390	11888	7543	IGFN1	GeneID:91156,Genbank:XM_005245580.3,HGNC:HGNC:24607,MIM:617309	immunoglobulin-like and fibronectin type III domain containing 1	GO:0005634,GO:0030018	nucleus|Z disc
egr-miR-125-5p	XM_011510524.2	62581	4067	1742	CHRND	GeneID:1144,Genbank:NM_000751.2,HGNC:HGNC:1965,MIM:100720	cholinergic receptor nicotinic delta subunit	GO:0003009,GO:0004888,GO:0005654,GO:0005829,GO:0005886,GO:0005892,GO:0006810,GO:0006936,GO:0007165,GO:0007271,GO:0007274,GO:0015276,GO:0022848,GO:0030054,GO:0035094,GO:0042166,GO:0045211,GO:0048630,GO:0050881,GO:0050905,GO:0098655	skeletal muscle contraction|transmembrane signaling receptor activity|nucleoplasm|cytosol|plasma membrane|acetylcholine-gated channel complex|transport|muscle contraction|signal transduction|synaptic transmission, cholinergic|neuromuscular synaptic transmission|ligand-gated ion channel activity|acetylcholine-gated cation-selective channel activity|cell junction|response to nicotine|acetylcholine …	path:hsa04080	Neuroactive ligand-receptor interaction
egr-miR-125-5p	XM_011510903.1	62801	6087	28	CFAP65	GeneID:255101,Genbank:XM_017003753.1,HGNC:HGNC:25325,MIM:614270	cilia and flagella associated protein 65	GO:0003723,GO:0005886,GO:0016021,GO:0031514	RNA binding|plasma membrane|integral component of membrane|motile cilium
egr-miR-125-5p	XM_011510909.1	62804	6033	28	CFAP65	GeneID:255101,Genbank:XM_017003753.1,HGNC:HGNC:25325,MIM:614270	cilia and flagella associated protein 65	GO:0003723,GO:0005886,GO:0016021,GO:0031514	RNA binding|plasma membrane|integral component of membrane|motile cilium
egr-miR-125-5p	XM_011510910.1	62805	6042	28	CFAP65	GeneID:255101,Genbank:XM_017003753.1,HGNC:HGNC:25325,MIM:614270	cilia and flagella associated protein 65	GO:0003723,GO:0005886,GO:0016021,GO:0031514	RNA binding|plasma membrane|integral component of membrane|motile cilium
egr-miR-125-5p	XM_011510911.1	62806	5938	39	CFAP65	GeneID:255101,Genbank:XM_017003753.1,HGNC:HGNC:25325,MIM:614270	cilia and flagella associated protein 65	GO:0003723,GO:0005886,GO:0016021,GO:0031514	RNA binding|plasma membrane|integral component of membrane|motile cilium
egr-miR-125-5p	XM_011510912.1	62807	5981	28	CFAP65	GeneID:255101,Genbank:XM_017003753.1,HGNC:HGNC:25325,MIM:614270	cilia and flagella associated protein 65	GO:0003723,GO:0005886,GO:0016021,GO:0031514	RNA binding|plasma membrane|integral component of membrane|motile cilium
egr-miR-125-5p	XM_011510914.1	62808	5878	28	CFAP65	GeneID:255101,Genbank:XM_017003753.1,HGNC:HGNC:25325,MIM:614270	cilia and flagella associated protein 65	GO:0003723,GO:0005886,GO:0016021,GO:0031514	RNA binding|plasma membrane|integral component of membrane|motile cilium
egr-miR-125-5p	XM_011510916.1	62810	5808	28	CFAP65	GeneID:255101,Genbank:XM_017003753.1,HGNC:HGNC:25325,MIM:614270	cilia and flagella associated protein 65	GO:0003723,GO:0005886,GO:0016021,GO:0031514	RNA binding|plasma membrane|integral component of membrane|motile cilium
egr-miR-125-5p	XM_011510919.1	62811	5299	28	CFAP65	GeneID:255101,Genbank:XM_017003753.1,HGNC:HGNC:25325,MIM:614270	cilia and flagella associated protein 65	GO:0003723,GO:0005886,GO:0016021,GO:0031514	RNA binding|plasma membrane|integral component of membrane|motile cilium
egr-miR-125-5p	XM_011511169.3	62951	9400	5338	AFF3	GeneID:3899,Genbank:XM_011511171.3,HGNC:HGNC:6473,MIM:601464	AF4/FMR2 family member 3
egr-miR-125-5p	XM_011511170.2	62952	8257	3734	AFF3	GeneID:3899,Genbank:XM_011511171.3,HGNC:HGNC:6473,MIM:601464	AF4/FMR2 family member 3
egr-miR-125-5p	XM_011511171.3	62953	11208	5293	AFF3	GeneID:3899,Genbank:XM_011511171.3,HGNC:HGNC:6473,MIM:601464	AF4/FMR2 family member 3
egr-miR-125-5p	XM_011511173.3	62954	7673	3611	AFF3	GeneID:3899,Genbank:XM_011511171.3,HGNC:HGNC:6473,MIM:601464	AF4/FMR2 family member 3
egr-miR-125-5p	XM_011511174.3	62955	7617	3555	AFF3	GeneID:3899,Genbank:XM_011511171.3,HGNC:HGNC:6473,MIM:601464	AF4/FMR2 family member 3
egr-miR-125-5p	XM_011511175.3	62956	7907	3845	AFF3	GeneID:3899,Genbank:XM_011511171.3,HGNC:HGNC:6473,MIM:601464	AF4/FMR2 family member 3
egr-miR-125-5p	XM_011511176.3	62957	7598	3536	AFF3	GeneID:3899,Genbank:XM_011511171.3,HGNC:HGNC:6473,MIM:601464	AF4/FMR2 family member 3
egr-miR-125-5p	XM_011511177.3	62958	7688	3626	AFF3	GeneID:3899,Genbank:XM_011511171.3,HGNC:HGNC:6473,MIM:601464	AF4/FMR2 family member 3
egr-miR-125-5p	XM_011511178.3	62959	6419	2357	AFF3	GeneID:3899,Genbank:XM_011511171.3,HGNC:HGNC:6473,MIM:601464	AF4/FMR2 family member 3
egr-miR-125-5p	XM_011511179.3	62960	6416	2354	AFF3	GeneID:3899,Genbank:XM_011511171.3,HGNC:HGNC:6473,MIM:601464	AF4/FMR2 family member 3
egr-miR-125-5p	XM_011511392.3	63053	2510	2308	ANKZF1	GeneID:55139,Genbank:NM_018089.2,HGNC:HGNC:25527,MIM:617541	ankyrin repeat and zinc finger domain containing 1	GO:0003676,GO:0005737,GO:0016020,GO:0030433,GO:0036266,GO:0046872,GO:0070301,GO:0071630,GO:0072671	nucleic acid binding|cytoplasm|membrane|ubiquitin-dependent ERAD pathway|Cdc48p-Npl4p-Vms1p AAA ATPase complex|metal ion binding|cellular response to hydrogen peroxide|nuclear protein quality control by the ubiquitin-proteasome system|mitochondria-associated ubiquitin-dependent protein catabolic process
egr-miR-125-5p	XM_011516450.2	65684	17038	1053	KMT2C	GeneID:58508,Genbank:XM_011516456.2,HGNC:HGNC:13726,MIM:606833	lysine methyltransferase 2C	GO:0003677,GO:0003723,GO:0005634,GO:0005654,GO:0006351,GO:0006355,GO:0016746,GO:0018024,GO:0035097,GO:0042800,GO:0044666,GO:0045652,GO:0046872	DNA binding|RNA binding|nucleus|nucleoplasm|transcription, DNA-templated|regulation of transcription, DNA-templated|transferase activity, transferring acyl groups|histone-lysine N-methyltransferase activity|histone methyltransferase complex|histone methyltransferase activity (H3-K4 specific)|MLL3/4 complex|regulation of megakaryocyte differentiation|metal ion binding	path:hsa00310	Lysine degradation
egr-miR-125-5p	XM_011516451.2	65685	16966	1053	KMT2C	GeneID:58508,Genbank:XM_011516456.2,HGNC:HGNC:13726,MIM:606833	lysine methyltransferase 2C	GO:0003677,GO:0003723,GO:0005634,GO:0005654,GO:0006351,GO:0006355,GO:0016746,GO:0018024,GO:0035097,GO:0042800,GO:0044666,GO:0045652,GO:0046872	DNA binding|RNA binding|nucleus|nucleoplasm|transcription, DNA-templated|regulation of transcription, DNA-templated|transferase activity, transferring acyl groups|histone-lysine N-methyltransferase activity|histone methyltransferase complex|histone methyltransferase activity (H3-K4 specific)|MLL3/4 complex|regulation of megakaryocyte differentiation|metal ion binding	path:hsa00310	Lysine degradation
egr-miR-125-5p	XM_011516452.2	65686	16933	1053	KMT2C	GeneID:58508,Genbank:XM_011516456.2,HGNC:HGNC:13726,MIM:606833	lysine methyltransferase 2C	GO:0003677,GO:0003723,GO:0005634,GO:0005654,GO:0006351,GO:0006355,GO:0016746,GO:0018024,GO:0035097,GO:0042800,GO:0044666,GO:0045652,GO:0046872	DNA binding|RNA binding|nucleus|nucleoplasm|transcription, DNA-templated|regulation of transcription, DNA-templated|transferase activity, transferring acyl groups|histone-lysine N-methyltransferase activity|histone methyltransferase complex|histone methyltransferase activity (H3-K4 specific)|MLL3/4 complex|regulation of megakaryocyte differentiation|metal ion binding	path:hsa00310	Lysine degradation
egr-miR-125-5p	XM_011516453.2	65687	16640	1053	KMT2C	GeneID:58508,Genbank:XM_011516456.2,HGNC:HGNC:13726,MIM:606833	lysine methyltransferase 2C	GO:0003677,GO:0003723,GO:0005634,GO:0005654,GO:0006351,GO:0006355,GO:0016746,GO:0018024,GO:0035097,GO:0042800,GO:0044666,GO:0045652,GO:0046872	DNA binding|RNA binding|nucleus|nucleoplasm|transcription, DNA-templated|regulation of transcription, DNA-templated|transferase activity, transferring acyl groups|histone-lysine N-methyltransferase activity|histone methyltransferase complex|histone methyltransferase activity (H3-K4 specific)|MLL3/4 complex|regulation of megakaryocyte differentiation|metal ion binding	path:hsa00310	Lysine degradation
egr-miR-125-5p	XM_011516456.2	65689	17029	1053	KMT2C	GeneID:58508,Genbank:XM_011516456.2,HGNC:HGNC:13726,MIM:606833	lysine methyltransferase 2C	GO:0003677,GO:0003723,GO:0005634,GO:0005654,GO:0006351,GO:0006355,GO:0016746,GO:0018024,GO:0035097,GO:0042800,GO:0044666,GO:0045652,GO:0046872	DNA binding|RNA binding|nucleus|nucleoplasm|transcription, DNA-templated|regulation of transcription, DNA-templated|transferase activity, transferring acyl groups|histone-lysine N-methyltransferase activity|histone methyltransferase complex|histone methyltransferase activity (H3-K4 specific)|MLL3/4 complex|regulation of megakaryocyte differentiation|metal ion binding	path:hsa00310	Lysine degradation
egr-miR-125-5p	XM_011519050.1	66988	1468	1169	PTGES2	GeneID:80142,Genbank:NM_198938.2,HGNC:HGNC:17822,MIM:608152	prostaglandin E synthase 2	GO:0000139,GO:0003677,GO:0005576,GO:0005634,GO:0005739,GO:0005829,GO:0009055,GO:0015035,GO:0016021,GO:0016829,GO:0019371,GO:0020037,GO:0035578,GO:0043295,GO:0043312,GO:0045454,GO:0045893,GO:0048471,GO:0050220	Golgi membrane|DNA binding|extracellular region|nucleus|mitochondrion|cytosol|electron transfer activity|protein disulfide oxidoreductase activity|integral component of membrane|lyase activity|cyclooxygenase pathway|heme binding|azurophil granule lumen|glutathione binding|neutrophil degranulation|cell redox homeostasis|positive regulation of transcription, DNA-templated|perinuclear region of cyto…	path:hsa00590	Arachidonic acid metabolism
egr-miR-125-5p	XM_011519051.3	66989	1480	1181	PTGES2	GeneID:80142,Genbank:NM_198938.2,HGNC:HGNC:17822,MIM:608152	prostaglandin E synthase 2	GO:0000139,GO:0003677,GO:0005576,GO:0005634,GO:0005739,GO:0005829,GO:0009055,GO:0015035,GO:0016021,GO:0016829,GO:0019371,GO:0020037,GO:0035578,GO:0043295,GO:0043312,GO:0045454,GO:0045893,GO:0048471,GO:0050220	Golgi membrane|DNA binding|extracellular region|nucleus|mitochondrion|cytosol|electron transfer activity|protein disulfide oxidoreductase activity|integral component of membrane|lyase activity|cyclooxygenase pathway|heme binding|azurophil granule lumen|glutathione binding|neutrophil degranulation|cell redox homeostasis|positive regulation of transcription, DNA-templated|perinuclear region of cyto…	path:hsa00590	Arachidonic acid metabolism
egr-miR-125-5p	XM_011519183.2	67073	2323	69	MRRF	GeneID:92399,Genbank:NM_001346339.1,HGNC:HGNC:7234,MIM:604602	mitochondrial ribosome recycling factor	GO:0005739,GO:0005759,GO:0006412,GO:0032790,GO:0043023,GO:0070126	mitochondrion|mitochondrial matrix|translation|ribosome disassembly|ribosomal large subunit binding|mitochondrial translational termination
egr-miR-125-5p	XM_011519438.2	67210	3652	1748	PROSER2	GeneID:254427,Genbank:XM_011519438.2,HGNC:HGNC:23728	proline and serine rich 2
egr-miR-125-5p	XM_011521866.3	68463	6612	5457	RASGRF1	GeneID:5923,Genbank:NM_001145648.1,HGNC:HGNC:9875,MIM:606600	Ras protein specific guanine nucleotide releasing factor 1			path:hsa04010,path:hsa04014,path:hsa04510	MAPK signaling pathway|Ras signaling pathway|Focal adhesion
egr-miR-125-5p	XM_011522738.3	68949	10061	4916	SNX29	GeneID:92017,Genbank:NM_032167.4,HGNC:HGNC:30542	sorting nexin 29	GO:0035091,GO:0070062	phosphatidylinositol binding|extracellular exosome
egr-miR-125-5p	XM_011524355.1	69820	3091	2661	TEPSIN	GeneID:146705,Genbank:XM_006721709.3,HGNC:HGNC:26458	TEPSIN, adaptor related protein complex 4 accessory protein	GO:0005737,GO:0005794,GO:0005829,GO:0016607,GO:0030124,GO:0030662,GO:0031312,GO:0031965,GO:0032588	cytoplasm|Golgi apparatus|cytosol|nuclear speck|AP-4 adaptor complex|coated vesicle membrane|extrinsic component of organelle membrane|nuclear membrane|trans-Golgi network membrane
egr-miR-125-5p	XM_011524356.1	69821	2887	2457	TEPSIN	GeneID:146705,Genbank:XM_006721709.3,HGNC:HGNC:26458	TEPSIN, adaptor related protein complex 4 accessory protein	GO:0005737,GO:0005794,GO:0005829,GO:0016607,GO:0030124,GO:0030662,GO:0031312,GO:0031965,GO:0032588	cytoplasm|Golgi apparatus|cytosol|nuclear speck|AP-4 adaptor complex|coated vesicle membrane|extrinsic component of organelle membrane|nuclear membrane|trans-Golgi network membrane
egr-miR-125-5p	XM_011524357.1	69822	3119	2689	TEPSIN	GeneID:146705,Genbank:XM_006721709.3,HGNC:HGNC:26458	TEPSIN, adaptor related protein complex 4 accessory protein	GO:0005737,GO:0005794,GO:0005829,GO:0016607,GO:0030124,GO:0030662,GO:0031312,GO:0031965,GO:0032588	cytoplasm|Golgi apparatus|cytosol|nuclear speck|AP-4 adaptor complex|coated vesicle membrane|extrinsic component of organelle membrane|nuclear membrane|trans-Golgi network membrane
egr-miR-125-5p	XM_011524358.3	69823	3019	2589	TEPSIN	GeneID:146705,Genbank:XM_006721709.3,HGNC:HGNC:26458	TEPSIN, adaptor related protein complex 4 accessory protein	GO:0005737,GO:0005794,GO:0005829,GO:0016607,GO:0030124,GO:0030662,GO:0031312,GO:0031965,GO:0032588	cytoplasm|Golgi apparatus|cytosol|nuclear speck|AP-4 adaptor complex|coated vesicle membrane|extrinsic component of organelle membrane|nuclear membrane|trans-Golgi network membrane
egr-miR-125-5p	XM_011525400.1	70370	3926	3100	UNK	GeneID:85451,Genbank:XM_017025248.1,HGNC:HGNC:29369,MIM:616375	unkempt family zinc finger	GO:0001764,GO:0003723,GO:0005737,GO:0005844,GO:0046872,GO:0048667,GO:1990715,GO:2000766	neuron migration|RNA binding|cytoplasm|polysome|metal ion binding|cell morphogenesis involved in neuron differentiation|mRNA CDS binding|negative regulation of cytoplasmic translation
egr-miR-125-5p	XM_011525401.2	70371	3014	2188	UNK	GeneID:85451,Genbank:XM_017025248.1,HGNC:HGNC:29369,MIM:616375	unkempt family zinc finger	GO:0001764,GO:0003723,GO:0005737,GO:0005844,GO:0046872,GO:0048667,GO:1990715,GO:2000766	neuron migration|RNA binding|cytoplasm|polysome|metal ion binding|cell morphogenesis involved in neuron differentiation|mRNA CDS binding|negative regulation of cytoplasmic translation
egr-miR-125-5p	XM_011525402.2	70372	9212	2580	SSH2	GeneID:85464,Genbank:XM_005258058.3,HGNC:HGNC:30580,MIM:606779	slingshot protein phosphatase 2	GO:0003779,GO:0004721,GO:0004725,GO:0005615,GO:0005737,GO:0005856,GO:0006470,GO:0008064,GO:0008138,GO:0010591,GO:0030036,GO:0050770	actin binding|phosphoprotein phosphatase activity|protein tyrosine phosphatase activity|extracellular space|cytoplasm|cytoskeleton|protein dephosphorylation|regulation of actin polymerization or depolymerization|protein tyrosine/serine/threonine phosphatase activity|regulation of lamellipodium assembly|actin cytoskeleton organization|regulation of axonogenesis	path:hsa04360,path:hsa04810	Axon guidance|Regulation of actin cytoskeleton
egr-miR-125-5p	XM_011525404.2	70373	9975	3343	SSH2	GeneID:85464,Genbank:XM_005258058.3,HGNC:HGNC:30580,MIM:606779	slingshot protein phosphatase 2	GO:0003779,GO:0004721,GO:0004725,GO:0005615,GO:0005737,GO:0005856,GO:0006470,GO:0008064,GO:0008138,GO:0010591,GO:0030036,GO:0050770	actin binding|phosphoprotein phosphatase activity|protein tyrosine phosphatase activity|extracellular space|cytoplasm|cytoskeleton|protein dephosphorylation|regulation of actin polymerization or depolymerization|protein tyrosine/serine/threonine phosphatase activity|regulation of lamellipodium assembly|actin cytoskeleton organization|regulation of axonogenesis	path:hsa04360,path:hsa04810	Axon guidance|Regulation of actin cytoskeleton
egr-miR-125-5p	XM_011525405.2	70374	10023	3391	SSH2	GeneID:85464,Genbank:XM_005258058.3,HGNC:HGNC:30580,MIM:606779	slingshot protein phosphatase 2	GO:0003779,GO:0004721,GO:0004725,GO:0005615,GO:0005737,GO:0005856,GO:0006470,GO:0008064,GO:0008138,GO:0010591,GO:0030036,GO:0050770	actin binding|phosphoprotein phosphatase activity|protein tyrosine phosphatase activity|extracellular space|cytoplasm|cytoskeleton|protein dephosphorylation|regulation of actin polymerization or depolymerization|protein tyrosine/serine/threonine phosphatase activity|regulation of lamellipodium assembly|actin cytoskeleton organization|regulation of axonogenesis	path:hsa04360,path:hsa04810	Axon guidance|Regulation of actin cytoskeleton
egr-miR-125-5p	XM_011525406.2	70375	9302	2670	SSH2	GeneID:85464,Genbank:XM_005258058.3,HGNC:HGNC:30580,MIM:606779	slingshot protein phosphatase 2	GO:0003779,GO:0004721,GO:0004725,GO:0005615,GO:0005737,GO:0005856,GO:0006470,GO:0008064,GO:0008138,GO:0010591,GO:0030036,GO:0050770	actin binding|phosphoprotein phosphatase activity|protein tyrosine phosphatase activity|extracellular space|cytoplasm|cytoskeleton|protein dephosphorylation|regulation of actin polymerization or depolymerization|protein tyrosine/serine/threonine phosphatase activity|regulation of lamellipodium assembly|actin cytoskeleton organization|regulation of axonogenesis	path:hsa04360,path:hsa04810	Axon guidance|Regulation of actin cytoskeleton
egr-miR-125-5p	XM_011525407.1	70376	9047	2415	SSH2	GeneID:85464,Genbank:XM_005258058.3,HGNC:HGNC:30580,MIM:606779	slingshot protein phosphatase 2	GO:0003779,GO:0004721,GO:0004725,GO:0005615,GO:0005737,GO:0005856,GO:0006470,GO:0008064,GO:0008138,GO:0010591,GO:0030036,GO:0050770	actin binding|phosphoprotein phosphatase activity|protein tyrosine phosphatase activity|extracellular space|cytoplasm|cytoskeleton|protein dephosphorylation|regulation of actin polymerization or depolymerization|protein tyrosine/serine/threonine phosphatase activity|regulation of lamellipodium assembly|actin cytoskeleton organization|regulation of axonogenesis	path:hsa04360,path:hsa04810	Axon guidance|Regulation of actin cytoskeleton
egr-miR-125-5p	XM_011525918.3	70627	7823	5770	KCNG2	GeneID:26251,Genbank:XM_011525920.3,HGNC:HGNC:6249,MIM:605696	potassium voltage-gated channel modifier subfamily G member 2	GO:0005251,GO:0005886,GO:0006813,GO:0008016,GO:0008076,GO:0016021,GO:0034765,GO:0050796,GO:0051260,GO:0070062	delayed rectifier potassium channel activity|plasma membrane|potassium ion transport|regulation of heart contraction|voltage-gated potassium channel complex|integral component of membrane|regulation of ion transmembrane transport|regulation of insulin secretion|protein homooligomerization|extracellular exosome
egr-miR-125-5p	XM_011525920.3	70628	5263	3210	KCNG2	GeneID:26251,Genbank:XM_011525920.3,HGNC:HGNC:6249,MIM:605696	potassium voltage-gated channel modifier subfamily G member 2	GO:0005251,GO:0005886,GO:0006813,GO:0008016,GO:0008076,GO:0016021,GO:0034765,GO:0050796,GO:0051260,GO:0070062	delayed rectifier potassium channel activity|plasma membrane|potassium ion transport|regulation of heart contraction|voltage-gated potassium channel complex|integral component of membrane|regulation of ion transmembrane transport|regulation of insulin secretion|protein homooligomerization|extracellular exosome
egr-miR-125-5p	XM_011527171.2	71270	4851	2728	PRX	GeneID:57716,Genbank:XM_011527171.2,HGNC:HGNC:13797,MIM:605725	periaxin
egr-miR-125-5p	XM_011527716.2	71577	8557	7747	ZNF555	GeneID:148254,Genbank:NM_152791.4,HGNC:HGNC:28382	zinc finger protein 555	GO:0003677,GO:0005634,GO:0006351,GO:0006355,GO:0046872	DNA binding|nucleus|transcription, DNA-templated|regulation of transcription, DNA-templated|metal ion binding
egr-miR-125-5p	XM_011528308.1	71919	2537	1199	PODNL1	GeneID:79883,Genbank:NM_001146255.1,HGNC:HGNC:26275	podocan like 1	GO:0004860,GO:0005578,GO:0005737,GO:0006469,GO:0019221,GO:0046426	protein kinase inhibitor activity|proteinaceous extracellular matrix|cytoplasm|negative regulation of protein kinase activity|cytokine-mediated signaling pathway|negative regulation of JAK-STAT cascade
egr-miR-125-5p	XM_011528309.2	71920	2462	1124	PODNL1	GeneID:79883,Genbank:NM_001146255.1,HGNC:HGNC:26275	podocan like 1	GO:0004860,GO:0005578,GO:0005737,GO:0006469,GO:0019221,GO:0046426	protein kinase inhibitor activity|proteinaceous extracellular matrix|cytoplasm|negative regulation of protein kinase activity|cytokine-mediated signaling pathway|negative regulation of JAK-STAT cascade
egr-miR-125-5p	XM_011528310.2	71921	2425	1087	PODNL1	GeneID:79883,Genbank:NM_001146255.1,HGNC:HGNC:26275	podocan like 1	GO:0004860,GO:0005578,GO:0005737,GO:0006469,GO:0019221,GO:0046426	protein kinase inhibitor activity|proteinaceous extracellular matrix|cytoplasm|negative regulation of protein kinase activity|cytokine-mediated signaling pathway|negative regulation of JAK-STAT cascade
egr-miR-125-5p	XM_011528311.1	71922	2404	1066	PODNL1	GeneID:79883,Genbank:NM_001146255.1,HGNC:HGNC:26275	podocan like 1	GO:0004860,GO:0005578,GO:0005737,GO:0006469,GO:0019221,GO:0046426	protein kinase inhibitor activity|proteinaceous extracellular matrix|cytoplasm|negative regulation of protein kinase activity|cytokine-mediated signaling pathway|negative regulation of JAK-STAT cascade
egr-miR-125-5p	XM_011528313.1	71923	2472	1134	PODNL1	GeneID:79883,Genbank:NM_001146255.1,HGNC:HGNC:26275	podocan like 1	GO:0004860,GO:0005578,GO:0005737,GO:0006469,GO:0019221,GO:0046426	protein kinase inhibitor activity|proteinaceous extracellular matrix|cytoplasm|negative regulation of protein kinase activity|cytokine-mediated signaling pathway|negative regulation of JAK-STAT cascade
egr-miR-125-5p	XM_011528314.1	71924	2393	1055	PODNL1	GeneID:79883,Genbank:NM_001146255.1,HGNC:HGNC:26275	podocan like 1	GO:0004860,GO:0005578,GO:0005737,GO:0006469,GO:0019221,GO:0046426	protein kinase inhibitor activity|proteinaceous extracellular matrix|cytoplasm|negative regulation of protein kinase activity|cytokine-mediated signaling pathway|negative regulation of JAK-STAT cascade
egr-miR-125-5p	XM_011528316.1	71925	2205	867	PODNL1	GeneID:79883,Genbank:NM_001146255.1,HGNC:HGNC:26275	podocan like 1	GO:0004860,GO:0005578,GO:0005737,GO:0006469,GO:0019221,GO:0046426	protein kinase inhibitor activity|proteinaceous extracellular matrix|cytoplasm|negative regulation of protein kinase activity|cytokine-mediated signaling pathway|negative regulation of JAK-STAT cascade
egr-miR-125-5p	XM_011529300.2	72447	3680	2796	NSFL1C	GeneID:55968,Genbank:NM_018839.4,HGNC:HGNC:15912,MIM:606610	NSFL1 cofactor	GO:0000045,GO:0005543,GO:0005634,GO:0005654,GO:0005694,GO:0005795,GO:0005829,GO:0005886,GO:0007030,GO:0019888,GO:0031468,GO:0043130,GO:0043161,GO:0045111,GO:0051117,GO:0061025,GO:1990730	autophagosome assembly|phospholipid binding|nucleus|nucleoplasm|chromosome|Golgi stack|cytosol|plasma membrane|Golgi organization|protein phosphatase regulator activity|nuclear envelope reassembly|ubiquitin binding|proteasome-mediated ubiquitin-dependent protein catabolic process|intermediate filament cytoskeleton|ATPase binding|membrane fusion|VCP-NSFL1C complex	path:hsa04141	Protein processing in endoplasmic reticulum
egr-miR-125-5p	XM_011529301.2	72448	3674	2790	NSFL1C	GeneID:55968,Genbank:NM_018839.4,HGNC:HGNC:15912,MIM:606610	NSFL1 cofactor	GO:0000045,GO:0005543,GO:0005634,GO:0005654,GO:0005694,GO:0005795,GO:0005829,GO:0005886,GO:0007030,GO:0019888,GO:0031468,GO:0043130,GO:0043161,GO:0045111,GO:0051117,GO:0061025,GO:1990730	autophagosome assembly|phospholipid binding|nucleus|nucleoplasm|chromosome|Golgi stack|cytosol|plasma membrane|Golgi organization|protein phosphatase regulator activity|nuclear envelope reassembly|ubiquitin binding|proteasome-mediated ubiquitin-dependent protein catabolic process|intermediate filament cytoskeleton|ATPase binding|membrane fusion|VCP-NSFL1C complex	path:hsa04141	Protein processing in endoplasmic reticulum
egr-miR-125-5p	XM_011529302.2	72449	4121	3237	NSFL1C	GeneID:55968,Genbank:NM_018839.4,HGNC:HGNC:15912,MIM:606610	NSFL1 cofactor	GO:0000045,GO:0005543,GO:0005634,GO:0005654,GO:0005694,GO:0005795,GO:0005829,GO:0005886,GO:0007030,GO:0019888,GO:0031468,GO:0043130,GO:0043161,GO:0045111,GO:0051117,GO:0061025,GO:1990730	autophagosome assembly|phospholipid binding|nucleus|nucleoplasm|chromosome|Golgi stack|cytosol|plasma membrane|Golgi organization|protein phosphatase regulator activity|nuclear envelope reassembly|ubiquitin binding|proteasome-mediated ubiquitin-dependent protein catabolic process|intermediate filament cytoskeleton|ATPase binding|membrane fusion|VCP-NSFL1C complex	path:hsa04141	Protein processing in endoplasmic reticulum
egr-miR-125-5p	XM_011529304.1	72450	2808	1924	NSFL1C	GeneID:55968,Genbank:NM_018839.4,HGNC:HGNC:15912,MIM:606610	NSFL1 cofactor	GO:0000045,GO:0005543,GO:0005634,GO:0005654,GO:0005694,GO:0005795,GO:0005829,GO:0005886,GO:0007030,GO:0019888,GO:0031468,GO:0043130,GO:0043161,GO:0045111,GO:0051117,GO:0061025,GO:1990730	autophagosome assembly|phospholipid binding|nucleus|nucleoplasm|chromosome|Golgi stack|cytosol|plasma membrane|Golgi organization|protein phosphatase regulator activity|nuclear envelope reassembly|ubiquitin binding|proteasome-mediated ubiquitin-dependent protein catabolic process|intermediate filament cytoskeleton|ATPase binding|membrane fusion|VCP-NSFL1C complex	path:hsa04141	Protein processing in endoplasmic reticulum
egr-miR-125-5p	XM_011529410.1	72519	5427	458	RASSF2	GeneID:9770,Genbank:XM_017028153.1,HGNC:HGNC:9883,MIM:609492	Ras association domain family member 2			path:hsa04392	Hippo signaling pathway - multiple species
egr-miR-125-5p	XM_011529411.1	72520	5499	530	RASSF2	GeneID:9770,Genbank:XM_017028153.1,HGNC:HGNC:9883,MIM:609492	Ras association domain family member 2			path:hsa04392	Hippo signaling pathway - multiple species
egr-miR-125-5p	XM_011529412.2	72521	5348	379	RASSF2	GeneID:9770,Genbank:XM_017028153.1,HGNC:HGNC:9883,MIM:609492	Ras association domain family member 2			path:hsa04392	Hippo signaling pathway - multiple species
egr-miR-125-5p	XM_011530691.3	73223	1884	227	ARSA	GeneID:410,Genbank:NM_001085427.2,HGNC:HGNC:713,MIM:607574	arylsulfatase A			path:hsa00600,path:hsa04142	Sphingolipid metabolism|Lysosome
egr-miR-125-5p	XM_011530852.2	73309	5783	1311	COL4A6	GeneID:1288,Genbank:NM_001847.3,HGNC:HGNC:2208,MIM:303631	collagen type IV alpha 6 chain	GO:0005201,GO:0005576,GO:0005587,GO:0005788,GO:0007155,GO:0030198,GO:0030574	extracellular matrix structural constituent|extracellular region|collagen type IV trimer|endoplasmic reticulum lumen|cell adhesion|extracellular matrix organization|collagen catabolic process	path:hsa04151,path:hsa04510,path:hsa04512,path:hsa04926,path:hsa04933,path:hsa04974,path:hsa05146,path:hsa05165,path:hsa05200,path:hsa05222	PI3K-Akt signaling pathway|Focal adhesion|ECM-receptor interaction|Relaxin signaling pathway|AGE-RAGE signaling pathway in diabetic complications|Protein digestion and absorption|Amoebiasis|Human papillomavirus infection|Pathways in cancer|Small cell lung cancer
egr-miR-125-5p	XM_011530853.3	73310	6578	2034	COL4A6	GeneID:1288,Genbank:NM_001847.3,HGNC:HGNC:2208,MIM:303631	collagen type IV alpha 6 chain	GO:0005201,GO:0005576,GO:0005587,GO:0005788,GO:0007155,GO:0030198,GO:0030574	extracellular matrix structural constituent|extracellular region|collagen type IV trimer|endoplasmic reticulum lumen|cell adhesion|extracellular matrix organization|collagen catabolic process	path:hsa04151,path:hsa04510,path:hsa04512,path:hsa04926,path:hsa04933,path:hsa04974,path:hsa05146,path:hsa05165,path:hsa05200,path:hsa05222	PI3K-Akt signaling pathway|Focal adhesion|ECM-receptor interaction|Relaxin signaling pathway|AGE-RAGE signaling pathway in diabetic complications|Protein digestion and absorption|Amoebiasis|Human papillomavirus infection|Pathways in cancer|Small cell lung cancer
egr-miR-125-5p	XM_011530854.2	73311	4424	1312	COL4A6	GeneID:1288,Genbank:NM_001847.3,HGNC:HGNC:2208,MIM:303631	collagen type IV alpha 6 chain	GO:0005201,GO:0005576,GO:0005587,GO:0005788,GO:0007155,GO:0030198,GO:0030574	extracellular matrix structural constituent|extracellular region|collagen type IV trimer|endoplasmic reticulum lumen|cell adhesion|extracellular matrix organization|collagen catabolic process	path:hsa04151,path:hsa04510,path:hsa04512,path:hsa04926,path:hsa04933,path:hsa04974,path:hsa05146,path:hsa05165,path:hsa05200,path:hsa05222	PI3K-Akt signaling pathway|Focal adhesion|ECM-receptor interaction|Relaxin signaling pathway|AGE-RAGE signaling pathway in diabetic complications|Protein digestion and absorption|Amoebiasis|Human papillomavirus infection|Pathways in cancer|Small cell lung cancer
egr-miR-125-5p	XM_011531182.3	73498	2725	2113	TMLHE	GeneID:55217,Genbank:NM_018196.3,HGNC:HGNC:18308,MIM:300777	trimethyllysine hydroxylase, epsilon	GO:0005506,GO:0005739,GO:0005759,GO:0016702,GO:0045329,GO:0050353,GO:0051354	iron ion binding|mitochondrion|mitochondrial matrix|oxidoreductase activity, acting on single donors with incorporation of molecular oxygen, incorporation of two atoms of oxygen|carnitine biosynthetic process|trimethyllysine dioxygenase activity|negative regulation of oxidoreductase activity	path:hsa00310	Lysine degradation
egr-miR-125-5p	XM_011531197.2	73506	1422	1256	PRRG3	GeneID:79057,Genbank:XM_011531197.2,HGNC:HGNC:30798,MIM:300685	proline rich and Gla domain 3	GO:0005509,GO:0005576,GO:0016021	calcium ion binding|extracellular region|integral component of membrane
egr-miR-125-5p	XM_011532117.3	74031	6610	494	MAPK10	GeneID:5602,Genbank:NM_002753.4,HGNC:HGNC:6872,MIM:602897	mitogen-activated protein kinase 10			path:hsa01522,path:hsa04010,path:hsa04012,path:hsa04014,path:hsa04024,path:hsa04068,path:hsa04071,path:hsa04137,path:hsa04140,path:hsa04141,path:hsa04210,path:hsa04215,path:hsa04217,path:hsa04310,path:hsa04380,path:hsa04510,path:hsa04530,path:hsa04620,path:hsa04621,path:hsa04622,path:hsa04625,path:hsa04657,path:hsa04658,path:hsa04659,path:hsa04664,path:hsa04668,path:hsa04722,path:hsa04723,path:hs…	Endocrine resistance|MAPK signaling pathway|ErbB signaling pathway|Ras signaling pathway|cAMP signaling pathway|FoxO signaling pathway|Sphingolipid signaling pathway|Mitophagy - animal|Autophagy - animal|Protein processing in endoplasmic reticulum|Apoptosis|Apoptosis - multiple species|Necroptosis|Wnt signaling pathway|Osteoclast differentiation|Focal adhesion|Tight junction|Toll-like receptor si…
egr-miR-125-5p	XM_011532118.3	74032	6703	587	MAPK10	GeneID:5602,Genbank:NM_002753.4,HGNC:HGNC:6872,MIM:602897	mitogen-activated protein kinase 10			path:hsa01522,path:hsa04010,path:hsa04012,path:hsa04014,path:hsa04024,path:hsa04068,path:hsa04071,path:hsa04137,path:hsa04140,path:hsa04141,path:hsa04210,path:hsa04215,path:hsa04217,path:hsa04310,path:hsa04380,path:hsa04510,path:hsa04530,path:hsa04620,path:hsa04621,path:hsa04622,path:hsa04625,path:hsa04657,path:hsa04658,path:hsa04659,path:hsa04664,path:hsa04668,path:hsa04722,path:hsa04723,path:hs…	Endocrine resistance|MAPK signaling pathway|ErbB signaling pathway|Ras signaling pathway|cAMP signaling pathway|FoxO signaling pathway|Sphingolipid signaling pathway|Mitophagy - animal|Autophagy - animal|Protein processing in endoplasmic reticulum|Apoptosis|Apoptosis - multiple species|Necroptosis|Wnt signaling pathway|Osteoclast differentiation|Focal adhesion|Tight junction|Toll-like receptor si…
egr-miR-125-5p	XM_011532120.3	74033	6673	557	MAPK10	GeneID:5602,Genbank:NM_002753.4,HGNC:HGNC:6872,MIM:602897	mitogen-activated protein kinase 10			path:hsa01522,path:hsa04010,path:hsa04012,path:hsa04014,path:hsa04024,path:hsa04068,path:hsa04071,path:hsa04137,path:hsa04140,path:hsa04141,path:hsa04210,path:hsa04215,path:hsa04217,path:hsa04310,path:hsa04380,path:hsa04510,path:hsa04530,path:hsa04620,path:hsa04621,path:hsa04622,path:hsa04625,path:hsa04657,path:hsa04658,path:hsa04659,path:hsa04664,path:hsa04668,path:hsa04722,path:hsa04723,path:hs…	Endocrine resistance|MAPK signaling pathway|ErbB signaling pathway|Ras signaling pathway|cAMP signaling pathway|FoxO signaling pathway|Sphingolipid signaling pathway|Mitophagy - animal|Autophagy - animal|Protein processing in endoplasmic reticulum|Apoptosis|Apoptosis - multiple species|Necroptosis|Wnt signaling pathway|Osteoclast differentiation|Focal adhesion|Tight junction|Toll-like receptor si…
egr-miR-125-5p	XM_011532121.3	74034	6539	423	MAPK10	GeneID:5602,Genbank:NM_002753.4,HGNC:HGNC:6872,MIM:602897	mitogen-activated protein kinase 10			path:hsa01522,path:hsa04010,path:hsa04012,path:hsa04014,path:hsa04024,path:hsa04068,path:hsa04071,path:hsa04137,path:hsa04140,path:hsa04141,path:hsa04210,path:hsa04215,path:hsa04217,path:hsa04310,path:hsa04380,path:hsa04510,path:hsa04530,path:hsa04620,path:hsa04621,path:hsa04622,path:hsa04625,path:hsa04657,path:hsa04658,path:hsa04659,path:hsa04664,path:hsa04668,path:hsa04722,path:hsa04723,path:hs…	Endocrine resistance|MAPK signaling pathway|ErbB signaling pathway|Ras signaling pathway|cAMP signaling pathway|FoxO signaling pathway|Sphingolipid signaling pathway|Mitophagy - animal|Autophagy - animal|Protein processing in endoplasmic reticulum|Apoptosis|Apoptosis - multiple species|Necroptosis|Wnt signaling pathway|Osteoclast differentiation|Focal adhesion|Tight junction|Toll-like receptor si…
egr-miR-125-5p	XM_011532999.2	74470	3236	2706	TTC7A	GeneID:57217,Genbank:NM_001288953.1,HGNC:HGNC:19750,MIM:609332	tetratricopeptide repeat domain 7A	GO:0005737,GO:0005886,GO:0006879,GO:0030097,GO:0072659	cytoplasm|plasma membrane|cellular iron ion homeostasis|hemopoiesis|protein localization to plasma membrane
egr-miR-125-5p	XM_011533437.2	74695	17317	8239	PRICKLE2	GeneID:166336,Genbank:NM_198859.3,HGNC:HGNC:20340,MIM:608501	prickle planar cell polarity protein 2	GO:0005737,GO:0008270,GO:0031965,GO:0060071	cytoplasm|zinc ion binding|nuclear membrane|Wnt signaling pathway, planar cell polarity pathway	path:hsa04310	Wnt signaling pathway
egr-miR-125-5p	XM_011534030.2	74993	6287	2893	SLC6A6	GeneID:6533,Genbank:NM_003043.5,HGNC:HGNC:11052,MIM:186854	solute carrier family 6 member 6	GO:0003333,GO:0005328,GO:0005369,GO:0005886,GO:0005887,GO:0006520,GO:0006810,GO:0006865,GO:0015171,GO:0015734,GO:0016021	amino acid transmembrane transport|neurotransmitter:sodium symporter activity|taurine:sodium symporter activity|plasma membrane|integral component of plasma membrane|cellular amino acid metabolic process|transport|amino acid transport|amino acid transmembrane transporter activity|taurine transport|integral component of membrane
egr-miR-125-5p	XM_011534031.2	74994	6658	3264	SLC6A6	GeneID:6533,Genbank:NM_003043.5,HGNC:HGNC:11052,MIM:186854	solute carrier family 6 member 6	GO:0003333,GO:0005328,GO:0005369,GO:0005886,GO:0005887,GO:0006520,GO:0006810,GO:0006865,GO:0015171,GO:0015734,GO:0016021	amino acid transmembrane transport|neurotransmitter:sodium symporter activity|taurine:sodium symporter activity|plasma membrane|integral component of plasma membrane|cellular amino acid metabolic process|transport|amino acid transport|amino acid transmembrane transporter activity|taurine transport|integral component of membrane
egr-miR-125-5p	XM_011535299.3	75625	6000	5570	STARD13	GeneID:90627,Genbank:NM_001243476.2,HGNC:HGNC:19164,MIM:609866	StAR related lipid transfer domain containing 13
egr-miR-125-5p	XM_011535682.3	75814	4834	4518	WDR27	GeneID:253769,Genbank:XM_011535688.3,HGNC:HGNC:21248	WD repeat domain 27	GO:0005654	nucleoplasm
egr-miR-125-5p	XM_011536137.1	76060	3216	2093	FRMD1	GeneID:79981,Genbank:XM_011536143.1,HGNC:HGNC:21240	FERM domain containing 1	GO:0005856	cytoskeleton	path:hsa04390,path:hsa04392	Hippo signaling pathway|Hippo signaling pathway - multiple species
egr-miR-125-5p	XM_011536138.1	76061	3032	1909	FRMD1	GeneID:79981,Genbank:XM_011536143.1,HGNC:HGNC:21240	FERM domain containing 1	GO:0005856	cytoskeleton	path:hsa04390,path:hsa04392	Hippo signaling pathway|Hippo signaling pathway - multiple species
egr-miR-125-5p	XM_011536140.1	76062	3071	1948	FRMD1	GeneID:79981,Genbank:XM_011536143.1,HGNC:HGNC:21240	FERM domain containing 1	GO:0005856	cytoskeleton	path:hsa04390,path:hsa04392	Hippo signaling pathway|Hippo signaling pathway - multiple species
egr-miR-125-5p	XM_011536141.1	76063	3011	1888	FRMD1	GeneID:79981,Genbank:XM_011536143.1,HGNC:HGNC:21240	FERM domain containing 1	GO:0005856	cytoskeleton	path:hsa04390,path:hsa04392	Hippo signaling pathway|Hippo signaling pathway - multiple species
egr-miR-125-5p	XM_011536142.2	76064	3049	1926	FRMD1	GeneID:79981,Genbank:XM_011536143.1,HGNC:HGNC:21240	FERM domain containing 1	GO:0005856	cytoskeleton	path:hsa04390,path:hsa04392	Hippo signaling pathway|Hippo signaling pathway - multiple species
egr-miR-125-5p	XM_011536143.1	76065	2947	1824	FRMD1	GeneID:79981,Genbank:XM_011536143.1,HGNC:HGNC:21240	FERM domain containing 1	GO:0005856	cytoskeleton	path:hsa04390,path:hsa04392	Hippo signaling pathway|Hippo signaling pathway - multiple species
egr-miR-125-5p	XM_011536145.1	76066	2986	1863	FRMD1	GeneID:79981,Genbank:XM_011536143.1,HGNC:HGNC:21240	FERM domain containing 1	GO:0005856	cytoskeleton	path:hsa04390,path:hsa04392	Hippo signaling pathway|Hippo signaling pathway - multiple species
egr-miR-125-5p	XM_011536146.2	76067	3839	2716	FRMD1	GeneID:79981,Genbank:XM_011536143.1,HGNC:HGNC:21240	FERM domain containing 1	GO:0005856	cytoskeleton	path:hsa04390,path:hsa04392	Hippo signaling pathway|Hippo signaling pathway - multiple species
egr-miR-125-5p	XM_011536745.2	76389	4063	3866	TMEM179	GeneID:388021,Genbank:NM_001286389.1,HGNC:HGNC:20137	transmembrane protein 179	GO:0016021	integral component of membrane
egr-miR-125-5p	XM_011536750.2	76391	3248	3051	TMEM179	GeneID:388021,Genbank:NM_001286389.1,HGNC:HGNC:20137	transmembrane protein 179	GO:0016021	integral component of membrane
egr-miR-125-5p	XM_011539114.2	77566	7446	1588	NPY4R2	GeneID:100996758,Genbank:XM_011539114.2,HGNC:HGNC:52383	neuropeptide Y receptor Y4-2	GO:0001602,GO:0004930,GO:0005886,GO:0005887,GO:0007186,GO:0007218,GO:0007268,GO:0007586,GO:0007631,GO:0008015	pancreatic polypeptide receptor activity|G-protein coupled receptor activity|plasma membrane|integral component of plasma membrane|G-protein coupled receptor signaling pathway|neuropeptide signaling pathway|chemical synaptic transmission|digestion|feeding behavior|blood circulation	path:hsa04080	Neuroactive ligand-receptor interaction
egr-miR-125-5p	XM_011539334.2	77656	3275	2980	DYDC1	GeneID:143241,Genbank:XM_017015749.1,HGNC:HGNC:23460,MIM:615154	DPY30 domain containing 1	GO:0000781,GO:0006348,GO:0048188,GO:0051568	chromosome, telomeric region|chromatin silencing at telomere|Set1C/COMPASS complex|histone H3-K4 methylation
egr-miR-125-5p	XM_011539936.3	77951	7486	1622	NPY4R	GeneID:5540,Genbank:XM_011539936.3,HGNC:HGNC:9329,MIM:601790	neuropeptide Y receptor Y4	GO:0001602,GO:0004930,GO:0005886,GO:0005887,GO:0007186,GO:0007218,GO:0007268,GO:0007586,GO:0007631,GO:0008015	pancreatic polypeptide receptor activity|G-protein coupled receptor activity|plasma membrane|integral component of plasma membrane|G-protein coupled receptor signaling pathway|neuropeptide signaling pathway|chemical synaptic transmission|digestion|feeding behavior|blood circulation	path:hsa04080	Neuroactive ligand-receptor interaction
egr-miR-125-5p	XM_011539986.3	77980	10132	3041	WDFY4	GeneID:57705,Genbank:XM_017016465.2,HGNC:HGNC:29323,MIM:613316	WDFY family member 4	GO:0016021	integral component of membrane
egr-miR-125-5p	XM_011539987.2	77981	10113	3043	WDFY4	GeneID:57705,Genbank:XM_017016465.2,HGNC:HGNC:29323,MIM:613316	WDFY family member 4	GO:0016021	integral component of membrane
egr-miR-125-5p	XM_011539988.2	77982	10212	3121	WDFY4	GeneID:57705,Genbank:XM_017016465.2,HGNC:HGNC:29323,MIM:613316	WDFY family member 4	GO:0016021	integral component of membrane
egr-miR-125-5p	XM_011539990.3	77983	8388	3069	WDFY4	GeneID:57705,Genbank:XM_017016465.2,HGNC:HGNC:29323,MIM:613316	WDFY family member 4	GO:0016021	integral component of membrane
egr-miR-125-5p	XM_011539991.3	77984	7192	3073	WDFY4	GeneID:57705,Genbank:XM_017016465.2,HGNC:HGNC:29323,MIM:613316	WDFY family member 4	GO:0016021	integral component of membrane
egr-miR-125-5p	XM_011539992.2	77985	5243	3072	WDFY4	GeneID:57705,Genbank:XM_017016465.2,HGNC:HGNC:29323,MIM:613316	WDFY family member 4	GO:0016021	integral component of membrane
egr-miR-125-5p	XM_011540122.2	78039	6133	5251	NUTM2A	GeneID:728118,Genbank:XM_017016607.1,HGNC:HGNC:23438	NUT family member 2A
egr-miR-125-5p	XM_011541106.3	78547	11162	9870	SZT2	GeneID:23334,Genbank:NM_015284.3,HGNC:HGNC:29040,MIM:615463	SZT2, KICSTOR complex subunit	GO:0005765,GO:0005777,GO:0007417,GO:0009791,GO:0021540,GO:0034198,GO:0042149,GO:0043473,GO:0061462,GO:0070062,GO:0140007,GO:1901668,GO:1904262	lysosomal membrane|peroxisome|central nervous system development|post-embryonic development|corpus callosum morphogenesis|cellular response to amino acid starvation|cellular response to glucose starvation|pigmentation|protein localization to lysosome|extracellular exosome|KICSTOR complex|regulation of superoxide dismutase activity|negative regulation of TORC1 signaling
egr-miR-125-5p	XM_011541107.2	78548	10660	9368	SZT2	GeneID:23334,Genbank:NM_015284.3,HGNC:HGNC:29040,MIM:615463	SZT2, KICSTOR complex subunit	GO:0005765,GO:0005777,GO:0007417,GO:0009791,GO:0021540,GO:0034198,GO:0042149,GO:0043473,GO:0061462,GO:0070062,GO:0140007,GO:1901668,GO:1904262	lysosomal membrane|peroxisome|central nervous system development|post-embryonic development|corpus callosum morphogenesis|cellular response to amino acid starvation|cellular response to glucose starvation|pigmentation|protein localization to lysosome|extracellular exosome|KICSTOR complex|regulation of superoxide dismutase activity|negative regulation of TORC1 signaling
egr-miR-125-5p	XM_011542201.1	79095	4397	205	ZNF436	GeneID:80818,Genbank:NM_001077195.1,HGNC:HGNC:20814,MIM:611703	zinc finger protein 436	GO:0003677,GO:0003700,GO:0005654,GO:0005829,GO:0006351,GO:0006355,GO:0046872	DNA binding|DNA binding transcription factor activity|nucleoplasm|cytosol|transcription, DNA-templated|regulation of transcription, DNA-templated|metal ion binding
egr-miR-125-5p	XM_011543607.2	79792	7776	3822	TCF7	GeneID:6932,Genbank:NM_001346425.1,HGNC:HGNC:11639,MIM:189908	transcription factor 7	GO:0000122,GO:0001047,GO:0001227,GO:0003677,GO:0003700,GO:0005634,GO:0005667,GO:0005719,GO:0006351,GO:0006355,GO:0008013,GO:0016055,GO:0016604,GO:0021915,GO:0030538,GO:0033153,GO:0042127,GO:0043565,GO:0044336,GO:0046632,GO:0048557,GO:0048619,GO:0071353	negative regulation of transcription from RNA polymerase II promoter|core promoter binding|transcriptional repressor activity, RNA polymerase II transcription regulatory region sequence-specific DNA binding|DNA binding|DNA binding transcription factor activity|nucleus|transcription factor complex|nuclear euchromatin|transcription, DNA-templated|regulation of transcription, DNA-templated|beta-cate…	path:hsa04310,path:hsa04390,path:hsa04520,path:hsa04916,path:hsa04934,path:hsa05165,path:hsa05200,path:hsa05210,path:hsa05213,path:hsa05215,path:hsa05216,path:hsa05217,path:hsa05221,path:hsa05224,path:hsa05225,path:hsa05226,path:hsa05412	Wnt signaling pathway|Hippo signaling pathway|Adherens junction|Melanogenesis|Cushing syndrome|Human papillomavirus infection|Pathways in cancer|Colorectal cancer|Endometrial cancer|Prostate cancer|Thyroid cancer|Basal cell carcinoma|Acute myeloid leukemia|Breast cancer|Hepatocellular carcinoma|Gastric cancer|Arrhythmogenic right ventricular cardiomyopathy (ARVC)
egr-miR-125-5p	XM_011543618.2	79798	2607	414	ANKDD1B	GeneID:728780,Genbank:XM_017009814.1,HGNC:HGNC:32525	ankyrin repeat and death domain containing 1B	GO:0007165	signal transduction
egr-miR-125-5p	XM_011543623.2	79799	2304	414	ANKDD1B	GeneID:728780,Genbank:XM_017009814.1,HGNC:HGNC:32525	ankyrin repeat and death domain containing 1B	GO:0007165	signal transduction
egr-miR-125-5p	XM_011545325.3	80738	4749	4154	TNKS1BP1	GeneID:85456,Genbank:NM_033396.2,HGNC:HGNC:19081,MIM:607104	tankyrase 1 binding protein 1	GO:0000289,GO:0005634,GO:0005720,GO:0005737,GO:0005829,GO:0005856,GO:0005913,GO:0006302,GO:0006977,GO:0007004,GO:0010800,GO:0019899,GO:0030014,GO:0031954,GO:0033138,GO:0044877,GO:0045296,GO:0071479,GO:0071532	nuclear-transcribed mRNA poly(A) tail shortening|nucleus|nuclear heterochromatin|cytoplasm|cytosol|cytoskeleton|cell-cell adherens junction|double-strand break repair|DNA damage response, signal transduction by p53 class mediator resulting in cell cycle arrest|telomere maintenance via telomerase|positive regulation of peptidyl-threonine phosphorylation|enzyme binding|CCR4-NOT complex|positive reg…
egr-miR-125-5p	XM_017000819.1	81856	10972	9680	SZT2	GeneID:23334,Genbank:NM_015284.3,HGNC:HGNC:29040,MIM:615463	SZT2, KICSTOR complex subunit	GO:0005765,GO:0005777,GO:0007417,GO:0009791,GO:0021540,GO:0034198,GO:0042149,GO:0043473,GO:0061462,GO:0070062,GO:0140007,GO:1901668,GO:1904262	lysosomal membrane|peroxisome|central nervous system development|post-embryonic development|corpus callosum morphogenesis|cellular response to amino acid starvation|cellular response to glucose starvation|pigmentation|protein localization to lysosome|extracellular exosome|KICSTOR complex|regulation of superoxide dismutase activity|negative regulation of TORC1 signaling
egr-miR-125-5p	XM_017000820.1	81857	10954	9662	SZT2	GeneID:23334,Genbank:NM_015284.3,HGNC:HGNC:29040,MIM:615463	SZT2, KICSTOR complex subunit	GO:0005765,GO:0005777,GO:0007417,GO:0009791,GO:0021540,GO:0034198,GO:0042149,GO:0043473,GO:0061462,GO:0070062,GO:0140007,GO:1901668,GO:1904262	lysosomal membrane|peroxisome|central nervous system development|post-embryonic development|corpus callosum morphogenesis|cellular response to amino acid starvation|cellular response to glucose starvation|pigmentation|protein localization to lysosome|extracellular exosome|KICSTOR complex|regulation of superoxide dismutase activity|negative regulation of TORC1 signaling
egr-miR-125-5p	XM_017000821.1	81858	10646	9354	SZT2	GeneID:23334,Genbank:NM_015284.3,HGNC:HGNC:29040,MIM:615463	SZT2, KICSTOR complex subunit	GO:0005765,GO:0005777,GO:0007417,GO:0009791,GO:0021540,GO:0034198,GO:0042149,GO:0043473,GO:0061462,GO:0070062,GO:0140007,GO:1901668,GO:1904262	lysosomal membrane|peroxisome|central nervous system development|post-embryonic development|corpus callosum morphogenesis|cellular response to amino acid starvation|cellular response to glucose starvation|pigmentation|protein localization to lysosome|extracellular exosome|KICSTOR complex|regulation of superoxide dismutase activity|negative regulation of TORC1 signaling
egr-miR-125-5p	XM_017002787.1	83475	11582	7237	IGFN1	GeneID:91156,Genbank:XM_005245580.3,HGNC:HGNC:24607,MIM:617309	immunoglobulin-like and fibronectin type III domain containing 1	GO:0005634,GO:0030018	nucleus|Z disc
egr-miR-125-5p	XM_017003752.1	84220	6154	28	CFAP65	GeneID:255101,Genbank:XM_017003753.1,HGNC:HGNC:25325,MIM:614270	cilia and flagella associated protein 65	GO:0003723,GO:0005886,GO:0016021,GO:0031514	RNA binding|plasma membrane|integral component of membrane|motile cilium
egr-miR-125-5p	XM_017003754.1	84222	5932	28	CFAP65	GeneID:255101,Genbank:XM_017003753.1,HGNC:HGNC:25325,MIM:614270	cilia and flagella associated protein 65	GO:0003723,GO:0005886,GO:0016021,GO:0031514	RNA binding|plasma membrane|integral component of membrane|motile cilium
egr-miR-125-5p	XM_017004085.2	84494	12103	8041	AFF3	GeneID:3899,Genbank:XM_011511171.3,HGNC:HGNC:6473,MIM:601464	AF4/FMR2 family member 3
egr-miR-125-5p	XM_017004086.2	84495	8567	4505	AFF3	GeneID:3899,Genbank:XM_011511171.3,HGNC:HGNC:6473,MIM:601464	AF4/FMR2 family member 3
egr-miR-125-5p	XM_017004087.2	84496	8564	4502	AFF3	GeneID:3899,Genbank:XM_011511171.3,HGNC:HGNC:6473,MIM:601464	AF4/FMR2 family member 3
egr-miR-125-5p	XM_017004420.2	84742	2428	2228	ANKZF1	GeneID:55139,Genbank:NM_018089.2,HGNC:HGNC:25527,MIM:617541	ankyrin repeat and zinc finger domain containing 1	GO:0003676,GO:0005737,GO:0016020,GO:0030433,GO:0036266,GO:0046872,GO:0070301,GO:0071630,GO:0072671	nucleic acid binding|cytoplasm|membrane|ubiquitin-dependent ERAD pathway|Cdc48p-Npl4p-Vms1p AAA ATPase complex|metal ion binding|cellular response to hydrogen peroxide|nuclear protein quality control by the ubiquitin-proteasome system|mitochondria-associated ubiquitin-dependent protein catabolic process
egr-miR-125-5p	XM_017004421.2	84743	2581	2381	ANKZF1	GeneID:55139,Genbank:NM_018089.2,HGNC:HGNC:25527,MIM:617541	ankyrin repeat and zinc finger domain containing 1	GO:0003676,GO:0005737,GO:0016020,GO:0030433,GO:0036266,GO:0046872,GO:0070301,GO:0071630,GO:0072671	nucleic acid binding|cytoplasm|membrane|ubiquitin-dependent ERAD pathway|Cdc48p-Npl4p-Vms1p AAA ATPase complex|metal ion binding|cellular response to hydrogen peroxide|nuclear protein quality control by the ubiquitin-proteasome system|mitochondria-associated ubiquitin-dependent protein catabolic process
egr-miR-125-5p	XM_017007536.1	87153	5016	2593	CD47	GeneID:961,Genbank:NM_198793.2,HGNC:HGNC:1682,MIM:601028	CD47 molecule	GO:0005886,GO:0005887,GO:0007155,GO:0007229,GO:0008228,GO:0008284,GO:0009617,GO:0022409,GO:0030198,GO:0035579,GO:0043312,GO:0050729,GO:0050766,GO:0050870,GO:0050900,GO:0070053,GO:0070062,GO:0070821	plasma membrane|integral component of plasma membrane|cell adhesion|integrin-mediated signaling pathway|opsonization|positive regulation of cell proliferation|response to bacterium|positive regulation of cell-cell adhesion|extracellular matrix organization|specific granule membrane|neutrophil degranulation|positive regulation of inflammatory response|positive regulation of phagocytosis|positive r…	path:hsa04512	ECM-receptor interaction
egr-miR-125-5p	XM_017008420.2	87836	7234	1118	MAPK10	GeneID:5602,Genbank:NM_002753.4,HGNC:HGNC:6872,MIM:602897	mitogen-activated protein kinase 10			path:hsa01522,path:hsa04010,path:hsa04012,path:hsa04014,path:hsa04024,path:hsa04068,path:hsa04071,path:hsa04137,path:hsa04140,path:hsa04141,path:hsa04210,path:hsa04215,path:hsa04217,path:hsa04310,path:hsa04380,path:hsa04510,path:hsa04530,path:hsa04620,path:hsa04621,path:hsa04622,path:hsa04625,path:hsa04657,path:hsa04658,path:hsa04659,path:hsa04664,path:hsa04668,path:hsa04722,path:hsa04723,path:hs…	Endocrine resistance|MAPK signaling pathway|ErbB signaling pathway|Ras signaling pathway|cAMP signaling pathway|FoxO signaling pathway|Sphingolipid signaling pathway|Mitophagy - animal|Autophagy - animal|Protein processing in endoplasmic reticulum|Apoptosis|Apoptosis - multiple species|Necroptosis|Wnt signaling pathway|Osteoclast differentiation|Focal adhesion|Tight junction|Toll-like receptor si…
egr-miR-125-5p	XM_017008422.2	87837	6258	214	MAPK10	GeneID:5602,Genbank:NM_002753.4,HGNC:HGNC:6872,MIM:602897	mitogen-activated protein kinase 10			path:hsa01522,path:hsa04010,path:hsa04012,path:hsa04014,path:hsa04024,path:hsa04068,path:hsa04071,path:hsa04137,path:hsa04140,path:hsa04141,path:hsa04210,path:hsa04215,path:hsa04217,path:hsa04310,path:hsa04380,path:hsa04510,path:hsa04530,path:hsa04620,path:hsa04621,path:hsa04622,path:hsa04625,path:hsa04657,path:hsa04658,path:hsa04659,path:hsa04664,path:hsa04668,path:hsa04722,path:hsa04723,path:hs…	Endocrine resistance|MAPK signaling pathway|ErbB signaling pathway|Ras signaling pathway|cAMP signaling pathway|FoxO signaling pathway|Sphingolipid signaling pathway|Mitophagy - animal|Autophagy - animal|Protein processing in endoplasmic reticulum|Apoptosis|Apoptosis - multiple species|Necroptosis|Wnt signaling pathway|Osteoclast differentiation|Focal adhesion|Tight junction|Toll-like receptor si…
egr-miR-125-5p	XM_017008423.2	87838	6522	406	MAPK10	GeneID:5602,Genbank:NM_002753.4,HGNC:HGNC:6872,MIM:602897	mitogen-activated protein kinase 10			path:hsa01522,path:hsa04010,path:hsa04012,path:hsa04014,path:hsa04024,path:hsa04068,path:hsa04071,path:hsa04137,path:hsa04140,path:hsa04141,path:hsa04210,path:hsa04215,path:hsa04217,path:hsa04310,path:hsa04380,path:hsa04510,path:hsa04530,path:hsa04620,path:hsa04621,path:hsa04622,path:hsa04625,path:hsa04657,path:hsa04658,path:hsa04659,path:hsa04664,path:hsa04668,path:hsa04722,path:hsa04723,path:hs…	Endocrine resistance|MAPK signaling pathway|ErbB signaling pathway|Ras signaling pathway|cAMP signaling pathway|FoxO signaling pathway|Sphingolipid signaling pathway|Mitophagy - animal|Autophagy - animal|Protein processing in endoplasmic reticulum|Apoptosis|Apoptosis - multiple species|Necroptosis|Wnt signaling pathway|Osteoclast differentiation|Focal adhesion|Tight junction|Toll-like receptor si…
egr-miR-125-5p	XM_017008427.2	87839	6869	753	MAPK10	GeneID:5602,Genbank:NM_002753.4,HGNC:HGNC:6872,MIM:602897	mitogen-activated protein kinase 10			path:hsa01522,path:hsa04010,path:hsa04012,path:hsa04014,path:hsa04024,path:hsa04068,path:hsa04071,path:hsa04137,path:hsa04140,path:hsa04141,path:hsa04210,path:hsa04215,path:hsa04217,path:hsa04310,path:hsa04380,path:hsa04510,path:hsa04530,path:hsa04620,path:hsa04621,path:hsa04622,path:hsa04625,path:hsa04657,path:hsa04658,path:hsa04659,path:hsa04664,path:hsa04668,path:hsa04722,path:hsa04723,path:hs…	Endocrine resistance|MAPK signaling pathway|ErbB signaling pathway|Ras signaling pathway|cAMP signaling pathway|FoxO signaling pathway|Sphingolipid signaling pathway|Mitophagy - animal|Autophagy - animal|Protein processing in endoplasmic reticulum|Apoptosis|Apoptosis - multiple species|Necroptosis|Wnt signaling pathway|Osteoclast differentiation|Focal adhesion|Tight junction|Toll-like receptor si…
egr-miR-125-5p	XM_017008428.2	87840	6673	557	MAPK10	GeneID:5602,Genbank:NM_002753.4,HGNC:HGNC:6872,MIM:602897	mitogen-activated protein kinase 10			path:hsa01522,path:hsa04010,path:hsa04012,path:hsa04014,path:hsa04024,path:hsa04068,path:hsa04071,path:hsa04137,path:hsa04140,path:hsa04141,path:hsa04210,path:hsa04215,path:hsa04217,path:hsa04310,path:hsa04380,path:hsa04510,path:hsa04530,path:hsa04620,path:hsa04621,path:hsa04622,path:hsa04625,path:hsa04657,path:hsa04658,path:hsa04659,path:hsa04664,path:hsa04668,path:hsa04722,path:hsa04723,path:hs…	Endocrine resistance|MAPK signaling pathway|ErbB signaling pathway|Ras signaling pathway|cAMP signaling pathway|FoxO signaling pathway|Sphingolipid signaling pathway|Mitophagy - animal|Autophagy - animal|Protein processing in endoplasmic reticulum|Apoptosis|Apoptosis - multiple species|Necroptosis|Wnt signaling pathway|Osteoclast differentiation|Focal adhesion|Tight junction|Toll-like receptor si…
egr-miR-125-5p	XM_017008429.2	87841	6882	761	MAPK10	GeneID:5602,Genbank:NM_002753.4,HGNC:HGNC:6872,MIM:602897	mitogen-activated protein kinase 10			path:hsa01522,path:hsa04010,path:hsa04012,path:hsa04014,path:hsa04024,path:hsa04068,path:hsa04071,path:hsa04137,path:hsa04140,path:hsa04141,path:hsa04210,path:hsa04215,path:hsa04217,path:hsa04310,path:hsa04380,path:hsa04510,path:hsa04530,path:hsa04620,path:hsa04621,path:hsa04622,path:hsa04625,path:hsa04657,path:hsa04658,path:hsa04659,path:hsa04664,path:hsa04668,path:hsa04722,path:hsa04723,path:hs…	Endocrine resistance|MAPK signaling pathway|ErbB signaling pathway|Ras signaling pathway|cAMP signaling pathway|FoxO signaling pathway|Sphingolipid signaling pathway|Mitophagy - animal|Autophagy - animal|Protein processing in endoplasmic reticulum|Apoptosis|Apoptosis - multiple species|Necroptosis|Wnt signaling pathway|Osteoclast differentiation|Focal adhesion|Tight junction|Toll-like receptor si…
egr-miR-125-5p	XM_017008430.2	87842	6617	496	MAPK10	GeneID:5602,Genbank:NM_002753.4,HGNC:HGNC:6872,MIM:602897	mitogen-activated protein kinase 10			path:hsa01522,path:hsa04010,path:hsa04012,path:hsa04014,path:hsa04024,path:hsa04068,path:hsa04071,path:hsa04137,path:hsa04140,path:hsa04141,path:hsa04210,path:hsa04215,path:hsa04217,path:hsa04310,path:hsa04380,path:hsa04510,path:hsa04530,path:hsa04620,path:hsa04621,path:hsa04622,path:hsa04625,path:hsa04657,path:hsa04658,path:hsa04659,path:hsa04664,path:hsa04668,path:hsa04722,path:hsa04723,path:hs…	Endocrine resistance|MAPK signaling pathway|ErbB signaling pathway|Ras signaling pathway|cAMP signaling pathway|FoxO signaling pathway|Sphingolipid signaling pathway|Mitophagy - animal|Autophagy - animal|Protein processing in endoplasmic reticulum|Apoptosis|Apoptosis - multiple species|Necroptosis|Wnt signaling pathway|Osteoclast differentiation|Focal adhesion|Tight junction|Toll-like receptor si…
egr-miR-125-5p	XM_017008432.2	87843	6611	490	MAPK10	GeneID:5602,Genbank:NM_002753.4,HGNC:HGNC:6872,MIM:602897	mitogen-activated protein kinase 10			path:hsa01522,path:hsa04010,path:hsa04012,path:hsa04014,path:hsa04024,path:hsa04068,path:hsa04071,path:hsa04137,path:hsa04140,path:hsa04141,path:hsa04210,path:hsa04215,path:hsa04217,path:hsa04310,path:hsa04380,path:hsa04510,path:hsa04530,path:hsa04620,path:hsa04621,path:hsa04622,path:hsa04625,path:hsa04657,path:hsa04658,path:hsa04659,path:hsa04664,path:hsa04668,path:hsa04722,path:hsa04723,path:hs…	Endocrine resistance|MAPK signaling pathway|ErbB signaling pathway|Ras signaling pathway|cAMP signaling pathway|FoxO signaling pathway|Sphingolipid signaling pathway|Mitophagy - animal|Autophagy - animal|Protein processing in endoplasmic reticulum|Apoptosis|Apoptosis - multiple species|Necroptosis|Wnt signaling pathway|Osteoclast differentiation|Focal adhesion|Tight junction|Toll-like receptor si…
egr-miR-125-5p	XM_017008433.2	87844	6797	753	MAPK10	GeneID:5602,Genbank:NM_002753.4,HGNC:HGNC:6872,MIM:602897	mitogen-activated protein kinase 10			path:hsa01522,path:hsa04010,path:hsa04012,path:hsa04014,path:hsa04024,path:hsa04068,path:hsa04071,path:hsa04137,path:hsa04140,path:hsa04141,path:hsa04210,path:hsa04215,path:hsa04217,path:hsa04310,path:hsa04380,path:hsa04510,path:hsa04530,path:hsa04620,path:hsa04621,path:hsa04622,path:hsa04625,path:hsa04657,path:hsa04658,path:hsa04659,path:hsa04664,path:hsa04668,path:hsa04722,path:hsa04723,path:hs…	Endocrine resistance|MAPK signaling pathway|ErbB signaling pathway|Ras signaling pathway|cAMP signaling pathway|FoxO signaling pathway|Sphingolipid signaling pathway|Mitophagy - animal|Autophagy - animal|Protein processing in endoplasmic reticulum|Apoptosis|Apoptosis - multiple species|Necroptosis|Wnt signaling pathway|Osteoclast differentiation|Focal adhesion|Tight junction|Toll-like receptor si…
egr-miR-125-5p	XM_017008434.2	87845	6880	759	MAPK10	GeneID:5602,Genbank:NM_002753.4,HGNC:HGNC:6872,MIM:602897	mitogen-activated protein kinase 10			path:hsa01522,path:hsa04010,path:hsa04012,path:hsa04014,path:hsa04024,path:hsa04068,path:hsa04071,path:hsa04137,path:hsa04140,path:hsa04141,path:hsa04210,path:hsa04215,path:hsa04217,path:hsa04310,path:hsa04380,path:hsa04510,path:hsa04530,path:hsa04620,path:hsa04621,path:hsa04622,path:hsa04625,path:hsa04657,path:hsa04658,path:hsa04659,path:hsa04664,path:hsa04668,path:hsa04722,path:hsa04723,path:hs…	Endocrine resistance|MAPK signaling pathway|ErbB signaling pathway|Ras signaling pathway|cAMP signaling pathway|FoxO signaling pathway|Sphingolipid signaling pathway|Mitophagy - animal|Autophagy - animal|Protein processing in endoplasmic reticulum|Apoptosis|Apoptosis - multiple species|Necroptosis|Wnt signaling pathway|Osteoclast differentiation|Focal adhesion|Tight junction|Toll-like receptor si…
egr-miR-125-5p	XM_017008435.2	87846	6782	661	MAPK10	GeneID:5602,Genbank:NM_002753.4,HGNC:HGNC:6872,MIM:602897	mitogen-activated protein kinase 10			path:hsa01522,path:hsa04010,path:hsa04012,path:hsa04014,path:hsa04024,path:hsa04068,path:hsa04071,path:hsa04137,path:hsa04140,path:hsa04141,path:hsa04210,path:hsa04215,path:hsa04217,path:hsa04310,path:hsa04380,path:hsa04510,path:hsa04530,path:hsa04620,path:hsa04621,path:hsa04622,path:hsa04625,path:hsa04657,path:hsa04658,path:hsa04659,path:hsa04664,path:hsa04668,path:hsa04722,path:hsa04723,path:hs…	Endocrine resistance|MAPK signaling pathway|ErbB signaling pathway|Ras signaling pathway|cAMP signaling pathway|FoxO signaling pathway|Sphingolipid signaling pathway|Mitophagy - animal|Autophagy - animal|Protein processing in endoplasmic reticulum|Apoptosis|Apoptosis - multiple species|Necroptosis|Wnt signaling pathway|Osteoclast differentiation|Focal adhesion|Tight junction|Toll-like receptor si…
egr-miR-125-5p	XM_017008436.2	87847	6527	406	MAPK10	GeneID:5602,Genbank:NM_002753.4,HGNC:HGNC:6872,MIM:602897	mitogen-activated protein kinase 10			path:hsa01522,path:hsa04010,path:hsa04012,path:hsa04014,path:hsa04024,path:hsa04068,path:hsa04071,path:hsa04137,path:hsa04140,path:hsa04141,path:hsa04210,path:hsa04215,path:hsa04217,path:hsa04310,path:hsa04380,path:hsa04510,path:hsa04530,path:hsa04620,path:hsa04621,path:hsa04622,path:hsa04625,path:hsa04657,path:hsa04658,path:hsa04659,path:hsa04664,path:hsa04668,path:hsa04722,path:hsa04723,path:hs…	Endocrine resistance|MAPK signaling pathway|ErbB signaling pathway|Ras signaling pathway|cAMP signaling pathway|FoxO signaling pathway|Sphingolipid signaling pathway|Mitophagy - animal|Autophagy - animal|Protein processing in endoplasmic reticulum|Apoptosis|Apoptosis - multiple species|Necroptosis|Wnt signaling pathway|Osteoclast differentiation|Focal adhesion|Tight junction|Toll-like receptor si…
egr-miR-125-5p	XM_017008437.2	87848	6544	423	MAPK10	GeneID:5602,Genbank:NM_002753.4,HGNC:HGNC:6872,MIM:602897	mitogen-activated protein kinase 10			path:hsa01522,path:hsa04010,path:hsa04012,path:hsa04014,path:hsa04024,path:hsa04068,path:hsa04071,path:hsa04137,path:hsa04140,path:hsa04141,path:hsa04210,path:hsa04215,path:hsa04217,path:hsa04310,path:hsa04380,path:hsa04510,path:hsa04530,path:hsa04620,path:hsa04621,path:hsa04622,path:hsa04625,path:hsa04657,path:hsa04658,path:hsa04659,path:hsa04664,path:hsa04668,path:hsa04722,path:hsa04723,path:hs…	Endocrine resistance|MAPK signaling pathway|ErbB signaling pathway|Ras signaling pathway|cAMP signaling pathway|FoxO signaling pathway|Sphingolipid signaling pathway|Mitophagy - animal|Autophagy - animal|Protein processing in endoplasmic reticulum|Apoptosis|Apoptosis - multiple species|Necroptosis|Wnt signaling pathway|Osteoclast differentiation|Focal adhesion|Tight junction|Toll-like receptor si…
egr-miR-125-5p	XM_017008440.2	87849	6874	753	MAPK10	GeneID:5602,Genbank:NM_002753.4,HGNC:HGNC:6872,MIM:602897	mitogen-activated protein kinase 10			path:hsa01522,path:hsa04010,path:hsa04012,path:hsa04014,path:hsa04024,path:hsa04068,path:hsa04071,path:hsa04137,path:hsa04140,path:hsa04141,path:hsa04210,path:hsa04215,path:hsa04217,path:hsa04310,path:hsa04380,path:hsa04510,path:hsa04530,path:hsa04620,path:hsa04621,path:hsa04622,path:hsa04625,path:hsa04657,path:hsa04658,path:hsa04659,path:hsa04664,path:hsa04668,path:hsa04722,path:hsa04723,path:hs…	Endocrine resistance|MAPK signaling pathway|ErbB signaling pathway|Ras signaling pathway|cAMP signaling pathway|FoxO signaling pathway|Sphingolipid signaling pathway|Mitophagy - animal|Autophagy - animal|Protein processing in endoplasmic reticulum|Apoptosis|Apoptosis - multiple species|Necroptosis|Wnt signaling pathway|Osteoclast differentiation|Focal adhesion|Tight junction|Toll-like receptor si…
egr-miR-125-5p	XM_017008441.2	87850	6802	753	MAPK10	GeneID:5602,Genbank:NM_002753.4,HGNC:HGNC:6872,MIM:602897	mitogen-activated protein kinase 10			path:hsa01522,path:hsa04010,path:hsa04012,path:hsa04014,path:hsa04024,path:hsa04068,path:hsa04071,path:hsa04137,path:hsa04140,path:hsa04141,path:hsa04210,path:hsa04215,path:hsa04217,path:hsa04310,path:hsa04380,path:hsa04510,path:hsa04530,path:hsa04620,path:hsa04621,path:hsa04622,path:hsa04625,path:hsa04657,path:hsa04658,path:hsa04659,path:hsa04664,path:hsa04668,path:hsa04722,path:hsa04723,path:hs…	Endocrine resistance|MAPK signaling pathway|ErbB signaling pathway|Ras signaling pathway|cAMP signaling pathway|FoxO signaling pathway|Sphingolipid signaling pathway|Mitophagy - animal|Autophagy - animal|Protein processing in endoplasmic reticulum|Apoptosis|Apoptosis - multiple species|Necroptosis|Wnt signaling pathway|Osteoclast differentiation|Focal adhesion|Tight junction|Toll-like receptor si…
egr-miR-125-5p	XM_017008447.2	87852	6809	752	MAPK10	GeneID:5602,Genbank:NM_002753.4,HGNC:HGNC:6872,MIM:602897	mitogen-activated protein kinase 10			path:hsa01522,path:hsa04010,path:hsa04012,path:hsa04014,path:hsa04024,path:hsa04068,path:hsa04071,path:hsa04137,path:hsa04140,path:hsa04141,path:hsa04210,path:hsa04215,path:hsa04217,path:hsa04310,path:hsa04380,path:hsa04510,path:hsa04530,path:hsa04620,path:hsa04621,path:hsa04622,path:hsa04625,path:hsa04657,path:hsa04658,path:hsa04659,path:hsa04664,path:hsa04668,path:hsa04722,path:hsa04723,path:hs…	Endocrine resistance|MAPK signaling pathway|ErbB signaling pathway|Ras signaling pathway|cAMP signaling pathway|FoxO signaling pathway|Sphingolipid signaling pathway|Mitophagy - animal|Autophagy - animal|Protein processing in endoplasmic reticulum|Apoptosis|Apoptosis - multiple species|Necroptosis|Wnt signaling pathway|Osteoclast differentiation|Focal adhesion|Tight junction|Toll-like receptor si…
egr-miR-125-5p	XM_017008448.2	87853	6832	775	MAPK10	GeneID:5602,Genbank:NM_002753.4,HGNC:HGNC:6872,MIM:602897	mitogen-activated protein kinase 10			path:hsa01522,path:hsa04010,path:hsa04012,path:hsa04014,path:hsa04024,path:hsa04068,path:hsa04071,path:hsa04137,path:hsa04140,path:hsa04141,path:hsa04210,path:hsa04215,path:hsa04217,path:hsa04310,path:hsa04380,path:hsa04510,path:hsa04530,path:hsa04620,path:hsa04621,path:hsa04622,path:hsa04625,path:hsa04657,path:hsa04658,path:hsa04659,path:hsa04664,path:hsa04668,path:hsa04722,path:hsa04723,path:hs…	Endocrine resistance|MAPK signaling pathway|ErbB signaling pathway|Ras signaling pathway|cAMP signaling pathway|FoxO signaling pathway|Sphingolipid signaling pathway|Mitophagy - animal|Autophagy - animal|Protein processing in endoplasmic reticulum|Apoptosis|Apoptosis - multiple species|Necroptosis|Wnt signaling pathway|Osteoclast differentiation|Focal adhesion|Tight junction|Toll-like receptor si…
egr-miR-125-5p	XM_017008449.2	87854	6809	752	MAPK10	GeneID:5602,Genbank:NM_002753.4,HGNC:HGNC:6872,MIM:602897	mitogen-activated protein kinase 10			path:hsa01522,path:hsa04010,path:hsa04012,path:hsa04014,path:hsa04024,path:hsa04068,path:hsa04071,path:hsa04137,path:hsa04140,path:hsa04141,path:hsa04210,path:hsa04215,path:hsa04217,path:hsa04310,path:hsa04380,path:hsa04510,path:hsa04530,path:hsa04620,path:hsa04621,path:hsa04622,path:hsa04625,path:hsa04657,path:hsa04658,path:hsa04659,path:hsa04664,path:hsa04668,path:hsa04722,path:hsa04723,path:hs…	Endocrine resistance|MAPK signaling pathway|ErbB signaling pathway|Ras signaling pathway|cAMP signaling pathway|FoxO signaling pathway|Sphingolipid signaling pathway|Mitophagy - animal|Autophagy - animal|Protein processing in endoplasmic reticulum|Apoptosis|Apoptosis - multiple species|Necroptosis|Wnt signaling pathway|Osteoclast differentiation|Focal adhesion|Tight junction|Toll-like receptor si…
egr-miR-125-5p	XM_017008450.2	87855	6783	726	MAPK10	GeneID:5602,Genbank:NM_002753.4,HGNC:HGNC:6872,MIM:602897	mitogen-activated protein kinase 10			path:hsa01522,path:hsa04010,path:hsa04012,path:hsa04014,path:hsa04024,path:hsa04068,path:hsa04071,path:hsa04137,path:hsa04140,path:hsa04141,path:hsa04210,path:hsa04215,path:hsa04217,path:hsa04310,path:hsa04380,path:hsa04510,path:hsa04530,path:hsa04620,path:hsa04621,path:hsa04622,path:hsa04625,path:hsa04657,path:hsa04658,path:hsa04659,path:hsa04664,path:hsa04668,path:hsa04722,path:hsa04723,path:hs…	Endocrine resistance|MAPK signaling pathway|ErbB signaling pathway|Ras signaling pathway|cAMP signaling pathway|FoxO signaling pathway|Sphingolipid signaling pathway|Mitophagy - animal|Autophagy - animal|Protein processing in endoplasmic reticulum|Apoptosis|Apoptosis - multiple species|Necroptosis|Wnt signaling pathway|Osteoclast differentiation|Focal adhesion|Tight junction|Toll-like receptor si…
egr-miR-125-5p	XM_017008452.2	87857	6814	752	MAPK10	GeneID:5602,Genbank:NM_002753.4,HGNC:HGNC:6872,MIM:602897	mitogen-activated protein kinase 10			path:hsa01522,path:hsa04010,path:hsa04012,path:hsa04014,path:hsa04024,path:hsa04068,path:hsa04071,path:hsa04137,path:hsa04140,path:hsa04141,path:hsa04210,path:hsa04215,path:hsa04217,path:hsa04310,path:hsa04380,path:hsa04510,path:hsa04530,path:hsa04620,path:hsa04621,path:hsa04622,path:hsa04625,path:hsa04657,path:hsa04658,path:hsa04659,path:hsa04664,path:hsa04668,path:hsa04722,path:hsa04723,path:hs…	Endocrine resistance|MAPK signaling pathway|ErbB signaling pathway|Ras signaling pathway|cAMP signaling pathway|FoxO signaling pathway|Sphingolipid signaling pathway|Mitophagy - animal|Autophagy - animal|Protein processing in endoplasmic reticulum|Apoptosis|Apoptosis - multiple species|Necroptosis|Wnt signaling pathway|Osteoclast differentiation|Focal adhesion|Tight junction|Toll-like receptor si…
egr-miR-125-5p	XM_017008453.2	87858	4916	214	MAPK10	GeneID:5602,Genbank:NM_002753.4,HGNC:HGNC:6872,MIM:602897	mitogen-activated protein kinase 10			path:hsa01522,path:hsa04010,path:hsa04012,path:hsa04014,path:hsa04024,path:hsa04068,path:hsa04071,path:hsa04137,path:hsa04140,path:hsa04141,path:hsa04210,path:hsa04215,path:hsa04217,path:hsa04310,path:hsa04380,path:hsa04510,path:hsa04530,path:hsa04620,path:hsa04621,path:hsa04622,path:hsa04625,path:hsa04657,path:hsa04658,path:hsa04659,path:hsa04664,path:hsa04668,path:hsa04722,path:hsa04723,path:hs…	Endocrine resistance|MAPK signaling pathway|ErbB signaling pathway|Ras signaling pathway|cAMP signaling pathway|FoxO signaling pathway|Sphingolipid signaling pathway|Mitophagy - animal|Autophagy - animal|Protein processing in endoplasmic reticulum|Apoptosis|Apoptosis - multiple species|Necroptosis|Wnt signaling pathway|Osteoclast differentiation|Focal adhesion|Tight junction|Toll-like receptor si…
egr-miR-125-5p	XM_017008454.2	87859	5224	494	MAPK10	GeneID:5602,Genbank:NM_002753.4,HGNC:HGNC:6872,MIM:602897	mitogen-activated protein kinase 10			path:hsa01522,path:hsa04010,path:hsa04012,path:hsa04014,path:hsa04024,path:hsa04068,path:hsa04071,path:hsa04137,path:hsa04140,path:hsa04141,path:hsa04210,path:hsa04215,path:hsa04217,path:hsa04310,path:hsa04380,path:hsa04510,path:hsa04530,path:hsa04620,path:hsa04621,path:hsa04622,path:hsa04625,path:hsa04657,path:hsa04658,path:hsa04659,path:hsa04664,path:hsa04668,path:hsa04722,path:hsa04723,path:hs…	Endocrine resistance|MAPK signaling pathway|ErbB signaling pathway|Ras signaling pathway|cAMP signaling pathway|FoxO signaling pathway|Sphingolipid signaling pathway|Mitophagy - animal|Autophagy - animal|Protein processing in endoplasmic reticulum|Apoptosis|Apoptosis - multiple species|Necroptosis|Wnt signaling pathway|Osteoclast differentiation|Focal adhesion|Tight junction|Toll-like receptor si…
egr-miR-125-5p	XM_017009814.1	88984	2844	414	ANKDD1B	GeneID:728780,Genbank:XM_017009814.1,HGNC:HGNC:32525	ankyrin repeat and death domain containing 1B	GO:0007165	signal transduction
egr-miR-125-5p	XM_017009815.1	88985	2712	414	ANKDD1B	GeneID:728780,Genbank:XM_017009814.1,HGNC:HGNC:32525	ankyrin repeat and death domain containing 1B	GO:0007165	signal transduction
egr-miR-125-5p	XM_017009816.1	88986	2646	414	ANKDD1B	GeneID:728780,Genbank:XM_017009814.1,HGNC:HGNC:32525	ankyrin repeat and death domain containing 1B	GO:0007165	signal transduction
egr-miR-125-5p	XM_017009817.1	88987	2238	414	ANKDD1B	GeneID:728780,Genbank:XM_017009814.1,HGNC:HGNC:32525	ankyrin repeat and death domain containing 1B	GO:0007165	signal transduction
egr-miR-125-5p	XM_017009896.1	89049	8421	385	PRR7	GeneID:80758,Genbank:XM_011534663.2,HGNC:HGNC:28130	proline rich 7, synaptic	GO:0002250,GO:0005634,GO:0016021,GO:0030054,GO:0030425,GO:0045211,GO:0048471	adaptive immune response|nucleus|integral component of membrane|cell junction|dendrite|postsynaptic membrane|perinuclear region of cytoplasm
egr-miR-125-5p	XM_017010658.2	89641	4661	4351	WDR27	GeneID:253769,Genbank:XM_011535688.3,HGNC:HGNC:21248	WD repeat domain 27	GO:0005654	nucleoplasm
egr-miR-125-5p	XM_017012475.1	91080	4844	3189	PTPRN2	GeneID:5799,Genbank:NM_130842.3,HGNC:HGNC:9677,MIM:601698	protein tyrosine phosphatase, receptor type N2	GO:0005001,GO:0005788,GO:0005886,GO:0005887,GO:0006470,GO:0006629,GO:0007269,GO:0030054,GO:0030667,GO:0030672,GO:0034260,GO:0035773,GO:0043195,GO:0043235,GO:0043312,GO:0101003	transmembrane receptor protein tyrosine phosphatase activity|endoplasmic reticulum lumen|plasma membrane|integral component of plasma membrane|protein dephosphorylation|lipid metabolic process|neurotransmitter secretion|cell junction|secretory granule membrane|synaptic vesicle membrane|negative regulation of GTPase activity|insulin secretion involved in cellular response to glucose stimulus|termi…	path:hsa04940	Type I diabetes mellitus
egr-miR-125-5p	XM_017012480.1	91085	16915	882	KMT2C	GeneID:58508,Genbank:XM_011516456.2,HGNC:HGNC:13726,MIM:606833	lysine methyltransferase 2C	GO:0003677,GO:0003723,GO:0005634,GO:0005654,GO:0006351,GO:0006355,GO:0016746,GO:0018024,GO:0035097,GO:0042800,GO:0044666,GO:0045652,GO:0046872	DNA binding|RNA binding|nucleus|nucleoplasm|transcription, DNA-templated|regulation of transcription, DNA-templated|transferase activity, transferring acyl groups|histone-lysine N-methyltransferase activity|histone methyltransferase complex|histone methyltransferase activity (H3-K4 specific)|MLL3/4 complex|regulation of megakaryocyte differentiation|metal ion binding	path:hsa00310	Lysine degradation
egr-miR-125-5p	XM_017012481.1	91086	16875	842	KMT2C	GeneID:58508,Genbank:XM_011516456.2,HGNC:HGNC:13726,MIM:606833	lysine methyltransferase 2C	GO:0003677,GO:0003723,GO:0005634,GO:0005654,GO:0006351,GO:0006355,GO:0016746,GO:0018024,GO:0035097,GO:0042800,GO:0044666,GO:0045652,GO:0046872	DNA binding|RNA binding|nucleus|nucleoplasm|transcription, DNA-templated|regulation of transcription, DNA-templated|transferase activity, transferring acyl groups|histone-lysine N-methyltransferase activity|histone methyltransferase complex|histone methyltransferase activity (H3-K4 specific)|MLL3/4 complex|regulation of megakaryocyte differentiation|metal ion binding	path:hsa00310	Lysine degradation
egr-miR-125-5p	XM_017012482.1	91087	16862	1053	KMT2C	GeneID:58508,Genbank:XM_011516456.2,HGNC:HGNC:13726,MIM:606833	lysine methyltransferase 2C	GO:0003677,GO:0003723,GO:0005634,GO:0005654,GO:0006351,GO:0006355,GO:0016746,GO:0018024,GO:0035097,GO:0042800,GO:0044666,GO:0045652,GO:0046872	DNA binding|RNA binding|nucleus|nucleoplasm|transcription, DNA-templated|regulation of transcription, DNA-templated|transferase activity, transferring acyl groups|histone-lysine N-methyltransferase activity|histone methyltransferase complex|histone methyltransferase activity (H3-K4 specific)|MLL3/4 complex|regulation of megakaryocyte differentiation|metal ion binding	path:hsa00310	Lysine degradation
egr-miR-125-5p	XM_017012483.1	91088	16862	1053	KMT2C	GeneID:58508,Genbank:XM_011516456.2,HGNC:HGNC:13726,MIM:606833	lysine methyltransferase 2C	GO:0003677,GO:0003723,GO:0005634,GO:0005654,GO:0006351,GO:0006355,GO:0016746,GO:0018024,GO:0035097,GO:0042800,GO:0044666,GO:0045652,GO:0046872	DNA binding|RNA binding|nucleus|nucleoplasm|transcription, DNA-templated|regulation of transcription, DNA-templated|transferase activity, transferring acyl groups|histone-lysine N-methyltransferase activity|histone methyltransferase complex|histone methyltransferase activity (H3-K4 specific)|MLL3/4 complex|regulation of megakaryocyte differentiation|metal ion binding	path:hsa00310	Lysine degradation
egr-miR-125-5p	XM_017012484.1	91089	17053	1053	KMT2C	GeneID:58508,Genbank:XM_011516456.2,HGNC:HGNC:13726,MIM:606833	lysine methyltransferase 2C	GO:0003677,GO:0003723,GO:0005634,GO:0005654,GO:0006351,GO:0006355,GO:0016746,GO:0018024,GO:0035097,GO:0042800,GO:0044666,GO:0045652,GO:0046872	DNA binding|RNA binding|nucleus|nucleoplasm|transcription, DNA-templated|regulation of transcription, DNA-templated|transferase activity, transferring acyl groups|histone-lysine N-methyltransferase activity|histone methyltransferase complex|histone methyltransferase activity (H3-K4 specific)|MLL3/4 complex|regulation of megakaryocyte differentiation|metal ion binding	path:hsa00310	Lysine degradation
egr-miR-125-5p	XM_017012485.1	91090	17035	1050	KMT2C	GeneID:58508,Genbank:XM_011516456.2,HGNC:HGNC:13726,MIM:606833	lysine methyltransferase 2C	GO:0003677,GO:0003723,GO:0005634,GO:0005654,GO:0006351,GO:0006355,GO:0016746,GO:0018024,GO:0035097,GO:0042800,GO:0044666,GO:0045652,GO:0046872	DNA binding|RNA binding|nucleus|nucleoplasm|transcription, DNA-templated|regulation of transcription, DNA-templated|transferase activity, transferring acyl groups|histone-lysine N-methyltransferase activity|histone methyltransferase complex|histone methyltransferase activity (H3-K4 specific)|MLL3/4 complex|regulation of megakaryocyte differentiation|metal ion binding	path:hsa00310	Lysine degradation
egr-miR-125-5p	XM_017012486.1	91091	16790	1053	KMT2C	GeneID:58508,Genbank:XM_011516456.2,HGNC:HGNC:13726,MIM:606833	lysine methyltransferase 2C	GO:0003677,GO:0003723,GO:0005634,GO:0005654,GO:0006351,GO:0006355,GO:0016746,GO:0018024,GO:0035097,GO:0042800,GO:0044666,GO:0045652,GO:0046872	DNA binding|RNA binding|nucleus|nucleoplasm|transcription, DNA-templated|regulation of transcription, DNA-templated|transferase activity, transferring acyl groups|histone-lysine N-methyltransferase activity|histone methyltransferase complex|histone methyltransferase activity (H3-K4 specific)|MLL3/4 complex|regulation of megakaryocyte differentiation|metal ion binding	path:hsa00310	Lysine degradation
egr-miR-125-5p	XM_017012487.1	91092	17054	1021	KMT2C	GeneID:58508,Genbank:XM_011516456.2,HGNC:HGNC:13726,MIM:606833	lysine methyltransferase 2C	GO:0003677,GO:0003723,GO:0005634,GO:0005654,GO:0006351,GO:0006355,GO:0016746,GO:0018024,GO:0035097,GO:0042800,GO:0044666,GO:0045652,GO:0046872	DNA binding|RNA binding|nucleus|nucleoplasm|transcription, DNA-templated|regulation of transcription, DNA-templated|transferase activity, transferring acyl groups|histone-lysine N-methyltransferase activity|histone methyltransferase complex|histone methyltransferase activity (H3-K4 specific)|MLL3/4 complex|regulation of megakaryocyte differentiation|metal ion binding	path:hsa00310	Lysine degradation
egr-miR-125-5p	XM_017012488.1	91093	16903	1053	KMT2C	GeneID:58508,Genbank:XM_011516456.2,HGNC:HGNC:13726,MIM:606833	lysine methyltransferase 2C	GO:0003677,GO:0003723,GO:0005634,GO:0005654,GO:0006351,GO:0006355,GO:0016746,GO:0018024,GO:0035097,GO:0042800,GO:0044666,GO:0045652,GO:0046872	DNA binding|RNA binding|nucleus|nucleoplasm|transcription, DNA-templated|regulation of transcription, DNA-templated|transferase activity, transferring acyl groups|histone-lysine N-methyltransferase activity|histone methyltransferase complex|histone methyltransferase activity (H3-K4 specific)|MLL3/4 complex|regulation of megakaryocyte differentiation|metal ion binding	path:hsa00310	Lysine degradation
egr-miR-125-5p	XM_017013535.1	91875	3676	1854	SCARA3	GeneID:51435,Genbank:XM_017013535.1,HGNC:HGNC:19000,MIM:602728	scavenger receptor class A member 3
egr-miR-125-5p	XM_017013883.1	92099	9012	4926	SLCO5A1	GeneID:81796,Genbank:XM_005251313.2,HGNC:HGNC:19046,MIM:613543	solute carrier organic anion transporter family member 5A1	GO:0005887,GO:0015347,GO:0043252	integral component of plasma membrane|sodium-independent organic anion transmembrane transporter activity|sodium-independent organic anion transport
egr-miR-125-5p	XM_017013885.1	92101	8720	4634	SLCO5A1	GeneID:81796,Genbank:XM_005251313.2,HGNC:HGNC:19046,MIM:613543	solute carrier organic anion transporter family member 5A1	GO:0005887,GO:0015347,GO:0043252	integral component of plasma membrane|sodium-independent organic anion transmembrane transporter activity|sodium-independent organic anion transport
egr-miR-125-5p	XM_017016028.2	93678	4322	2418	PROSER2	GeneID:254427,Genbank:XM_011519438.2,HGNC:HGNC:23728	proline and serine rich 2
egr-miR-125-5p	XM_017016463.1	94010	10055	2964	WDFY4	GeneID:57705,Genbank:XM_017016465.2,HGNC:HGNC:29323,MIM:613316	WDFY family member 4	GO:0016021	integral component of membrane
egr-miR-125-5p	XM_017016465.2	94012	5219	3048	WDFY4	GeneID:57705,Genbank:XM_017016465.2,HGNC:HGNC:29323,MIM:613316	WDFY family member 4	GO:0016021	integral component of membrane
egr-miR-125-5p	XM_017016974.2	94380	9421	1860	GPRIN2	GeneID:9721,Genbank:NM_014696.4,HGNC:HGNC:23730,MIM:611240	G protein regulated inducer of neurite outgrowth 2
egr-miR-125-5p	XM_017016975.2	94381	9755	2232	GPRIN2	GeneID:9721,Genbank:NM_014696.4,HGNC:HGNC:23730,MIM:611240	G protein regulated inducer of neurite outgrowth 2
egr-miR-125-5p	XM_017016976.2	94382	9696	2135	GPRIN2	GeneID:9721,Genbank:NM_014696.4,HGNC:HGNC:23730,MIM:611240	G protein regulated inducer of neurite outgrowth 2
egr-miR-125-5p	XM_017016978.2	94384	9809	2248	GPRIN2	GeneID:9721,Genbank:NM_014696.4,HGNC:HGNC:23730,MIM:611240	G protein regulated inducer of neurite outgrowth 2
egr-miR-125-5p	XM_017016981.2	94387	9266	1705	GPRIN2	GeneID:9721,Genbank:NM_014696.4,HGNC:HGNC:23730,MIM:611240	G protein regulated inducer of neurite outgrowth 2
egr-miR-125-5p	XM_017016982.2	94388	9282	1721	GPRIN2	GeneID:9721,Genbank:NM_014696.4,HGNC:HGNC:23730,MIM:611240	G protein regulated inducer of neurite outgrowth 2
egr-miR-125-5p	XM_017016983.2	94389	9557	1996	GPRIN2	GeneID:9721,Genbank:NM_014696.4,HGNC:HGNC:23730,MIM:611240	G protein regulated inducer of neurite outgrowth 2
egr-miR-125-5p	XM_017016984.2	94390	9541	1980	GPRIN2	GeneID:9721,Genbank:NM_014696.4,HGNC:HGNC:23730,MIM:611240	G protein regulated inducer of neurite outgrowth 2
egr-miR-125-5p	XM_017018180.1	95298	3035	1472	SSRP1	GeneID:6749,Genbank:NM_003146.2,HGNC:HGNC:11327,MIM:604328	structure specific recognition protein 1	GO:0003677,GO:0003682,GO:0003723,GO:0005654,GO:0005694,GO:0005730,GO:0006260,GO:0006281,GO:0006355,GO:0006366,GO:0006368,GO:1901796	DNA binding|chromatin binding|RNA binding|nucleoplasm|chromosome|nucleolus|DNA replication|DNA repair|regulation of transcription, DNA-templated|transcription from RNA polymerase II promoter|transcription elongation from RNA polymerase II promoter|regulation of signal transduction by p53 class mediator
egr-miR-125-5p	XM_017020127.1	96799	9358	6875	MAPKAPK5	GeneID:8550,Genbank:XM_017020135.2,HGNC:HGNC:6889,MIM:606723	mitogen-activated protein kinase-activated protein kinase 5	GO:0004222,GO:0006508,GO:0007339,GO:0007342,GO:0008237,GO:0016021,GO:0045121,GO:0046872	metalloendopeptidase activity|proteolysis|binding of sperm to zona pellucida|fusion of sperm to egg plasma membrane involved in single fertilization|metallopeptidase activity|integral component of membrane|membrane raft|metal ion binding	path:hsa04010	MAPK signaling pathway
egr-miR-125-5p	XM_017020128.1	96800	7809	5326	MAPKAPK5	GeneID:8550,Genbank:XM_017020135.2,HGNC:HGNC:6889,MIM:606723	mitogen-activated protein kinase-activated protein kinase 5	GO:0004222,GO:0006508,GO:0007339,GO:0007342,GO:0008237,GO:0016021,GO:0045121,GO:0046872	metalloendopeptidase activity|proteolysis|binding of sperm to zona pellucida|fusion of sperm to egg plasma membrane involved in single fertilization|metallopeptidase activity|integral component of membrane|membrane raft|metal ion binding	path:hsa04010	MAPK signaling pathway
egr-miR-125-5p	XM_017020132.1	96804	9406	6923	MAPKAPK5	GeneID:8550,Genbank:XM_017020135.2,HGNC:HGNC:6889,MIM:606723	mitogen-activated protein kinase-activated protein kinase 5	GO:0004222,GO:0006508,GO:0007339,GO:0007342,GO:0008237,GO:0016021,GO:0045121,GO:0046872	metalloendopeptidase activity|proteolysis|binding of sperm to zona pellucida|fusion of sperm to egg plasma membrane involved in single fertilization|metallopeptidase activity|integral component of membrane|membrane raft|metal ion binding	path:hsa04010	MAPK signaling pathway
egr-miR-125-5p	XM_017020133.1	96805	9178	6695	MAPKAPK5	GeneID:8550,Genbank:XM_017020135.2,HGNC:HGNC:6889,MIM:606723	mitogen-activated protein kinase-activated protein kinase 5	GO:0004222,GO:0006508,GO:0007339,GO:0007342,GO:0008237,GO:0016021,GO:0045121,GO:0046872	metalloendopeptidase activity|proteolysis|binding of sperm to zona pellucida|fusion of sperm to egg plasma membrane involved in single fertilization|metallopeptidase activity|integral component of membrane|membrane raft|metal ion binding	path:hsa04010	MAPK signaling pathway
egr-miR-125-5p	XM_017020134.1	96806	9004	6521	MAPKAPK5	GeneID:8550,Genbank:XM_017020135.2,HGNC:HGNC:6889,MIM:606723	mitogen-activated protein kinase-activated protein kinase 5	GO:0004222,GO:0006508,GO:0007339,GO:0007342,GO:0008237,GO:0016021,GO:0045121,GO:0046872	metalloendopeptidase activity|proteolysis|binding of sperm to zona pellucida|fusion of sperm to egg plasma membrane involved in single fertilization|metallopeptidase activity|integral component of membrane|membrane raft|metal ion binding	path:hsa04010	MAPK signaling pathway
egr-miR-125-5p	XM_017020135.2	96807	9584	7101	MAPKAPK5	GeneID:8550,Genbank:XM_017020135.2,HGNC:HGNC:6889,MIM:606723	mitogen-activated protein kinase-activated protein kinase 5	GO:0004222,GO:0006508,GO:0007339,GO:0007342,GO:0008237,GO:0016021,GO:0045121,GO:0046872	metalloendopeptidase activity|proteolysis|binding of sperm to zona pellucida|fusion of sperm to egg plasma membrane involved in single fertilization|metallopeptidase activity|integral component of membrane|membrane raft|metal ion binding	path:hsa04010	MAPK signaling pathway
egr-miR-125-5p	XM_017020136.1	96808	9172	6689	MAPKAPK5	GeneID:8550,Genbank:XM_017020135.2,HGNC:HGNC:6889,MIM:606723	mitogen-activated protein kinase-activated protein kinase 5	GO:0004222,GO:0006508,GO:0007339,GO:0007342,GO:0008237,GO:0016021,GO:0045121,GO:0046872	metalloendopeptidase activity|proteolysis|binding of sperm to zona pellucida|fusion of sperm to egg plasma membrane involved in single fertilization|metallopeptidase activity|integral component of membrane|membrane raft|metal ion binding	path:hsa04010	MAPK signaling pathway
egr-miR-125-5p	XM_017020138.1	96810	8565	6082	MAPKAPK5	GeneID:8550,Genbank:XM_017020135.2,HGNC:HGNC:6889,MIM:606723	mitogen-activated protein kinase-activated protein kinase 5	GO:0004222,GO:0006508,GO:0007339,GO:0007342,GO:0008237,GO:0016021,GO:0045121,GO:0046872	metalloendopeptidase activity|proteolysis|binding of sperm to zona pellucida|fusion of sperm to egg plasma membrane involved in single fertilization|metallopeptidase activity|integral component of membrane|membrane raft|metal ion binding	path:hsa04010	MAPK signaling pathway
egr-miR-125-5p	XM_017020403.1	97022	1905	808	CLYBL	GeneID:171425,Genbank:NM_206808.3,HGNC:HGNC:18355,MIM:609686	citrate lyase beta like	GO:0000287,GO:0004474,GO:0005739,GO:0047777,GO:0070207,GO:0106064	magnesium ion binding|malate synthase activity|mitochondrion|(3S)-citramalyl-CoA lyase activity|protein homotrimerization|regulation of cobalamin metabolic process
egr-miR-125-5p	XM_017020834.2	97353	6012	5582	STARD13	GeneID:90627,Genbank:NM_001243476.2,HGNC:HGNC:19164,MIM:609866	StAR related lipid transfer domain containing 13
egr-miR-125-5p	XM_017020835.2	97354	5933	5503	STARD13	GeneID:90627,Genbank:NM_001243476.2,HGNC:HGNC:19164,MIM:609866	StAR related lipid transfer domain containing 13
egr-miR-125-5p	XM_017021232.1	97652	6731	1839	STXBP6	GeneID:29091,Genbank:NM_001351942.1,HGNC:HGNC:19666,MIM:607958	syntaxin binding protein 6	GO:0000145,GO:0005546,GO:0005886,GO:0005913,GO:0006893,GO:0016021,GO:0017049,GO:0035542,GO:0045920,GO:0051601,GO:0098641	exocyst|phosphatidylinositol-4,5-bisphosphate binding|plasma membrane|cell-cell adherens junction|Golgi to plasma membrane transport|integral component of membrane|GTP-Rho binding|regulation of SNARE complex assembly|negative regulation of exocytosis|exocyst localization|cadherin binding involved in cell-cell adhesion
egr-miR-125-5p	XM_017021235.1	97654	6644	1839	STXBP6	GeneID:29091,Genbank:NM_001351942.1,HGNC:HGNC:19666,MIM:607958	syntaxin binding protein 6	GO:0000145,GO:0005546,GO:0005886,GO:0005913,GO:0006893,GO:0016021,GO:0017049,GO:0035542,GO:0045920,GO:0051601,GO:0098641	exocyst|phosphatidylinositol-4,5-bisphosphate binding|plasma membrane|cell-cell adherens junction|Golgi to plasma membrane transport|integral component of membrane|GTP-Rho binding|regulation of SNARE complex assembly|negative regulation of exocytosis|exocyst localization|cadherin binding involved in cell-cell adhesion
egr-miR-125-5p	XM_017022457.2	98606	6573	5418	RASGRF1	GeneID:5923,Genbank:NM_001145648.1,HGNC:HGNC:9875,MIM:606600	Ras protein specific guanine nucleotide releasing factor 1			path:hsa04010,path:hsa04014,path:hsa04510	MAPK signaling pathway|Ras signaling pathway|Focal adhesion
egr-miR-125-5p	XM_017022458.2	98607	6564	5409	RASGRF1	GeneID:5923,Genbank:NM_001145648.1,HGNC:HGNC:9875,MIM:606600	Ras protein specific guanine nucleotide releasing factor 1			path:hsa04010,path:hsa04014,path:hsa04510	MAPK signaling pathway|Ras signaling pathway|Focal adhesion
egr-miR-125-5p	XM_017023021.1	99036	6999	4125	ACSF3	GeneID:197322,Genbank:NM_001243279.2,HGNC:HGNC:27288,MIM:614245	acyl-CoA synthetase family member 3	GO:0005524,GO:0005739,GO:0005759,GO:0006631,GO:0006633,GO:0016878,GO:0031957,GO:0035338,GO:0090409,GO:0090410	ATP binding|mitochondrion|mitochondrial matrix|fatty acid metabolic process|fatty acid biosynthetic process|acid-thiol ligase activity|very long-chain fatty acid-CoA ligase activity|long-chain fatty-acyl-CoA biosynthetic process|malonyl-CoA synthetase activity|malonate catabolic process	path:hsa00280	Valine, leucine and isoleucine degradation
egr-miR-125-5p	XM_017023649.2	99572	3854	2720	TVP23A	GeneID:780776,Genbank:XM_006720944.3,HGNC:HGNC:20398	trans-golgi network vesicle protein 23 homolog A	GO:0009306,GO:0016192,GO:0030173	protein secretion|vesicle-mediated transport|integral component of Golgi membrane
egr-miR-125-5p	XM_017023650.2	99573	4054	2920	TVP23A	GeneID:780776,Genbank:XM_006720944.3,HGNC:HGNC:20398	trans-golgi network vesicle protein 23 homolog A	GO:0009306,GO:0016192,GO:0030173	protein secretion|vesicle-mediated transport|integral component of Golgi membrane
egr-miR-125-5p	XM_017023651.2	99574	3482	2348	TVP23A	GeneID:780776,Genbank:XM_006720944.3,HGNC:HGNC:20398	trans-golgi network vesicle protein 23 homolog A	GO:0009306,GO:0016192,GO:0030173	protein secretion|vesicle-mediated transport|integral component of Golgi membrane
egr-miR-125-5p	XM_017023871.2	99735	10032	4887	SNX29	GeneID:92017,Genbank:NM_032167.4,HGNC:HGNC:30542	sorting nexin 29	GO:0035091,GO:0070062	phosphatidylinositol binding|extracellular exosome
egr-miR-125-5p	XM_017023872.1	99736	9874	4729	SNX29	GeneID:92017,Genbank:NM_032167.4,HGNC:HGNC:30542	sorting nexin 29	GO:0035091,GO:0070062	phosphatidylinositol binding|extracellular exosome
egr-miR-125-5p	XM_017023873.2	99737	9932	4787	SNX29	GeneID:92017,Genbank:NM_032167.4,HGNC:HGNC:30542	sorting nexin 29	GO:0035091,GO:0070062	phosphatidylinositol binding|extracellular exosome
egr-miR-125-5p	XM_017023874.1	99738	9763	4618	SNX29	GeneID:92017,Genbank:NM_032167.4,HGNC:HGNC:30542	sorting nexin 29	GO:0035091,GO:0070062	phosphatidylinositol binding|extracellular exosome
egr-miR-125-5p	XM_017023878.2	99741	9383	4238	SNX29	GeneID:92017,Genbank:NM_032167.4,HGNC:HGNC:30542	sorting nexin 29	GO:0035091,GO:0070062	phosphatidylinositol binding|extracellular exosome
egr-miR-125-5p	XM_017024202.2	100021	3331	2901	TEPSIN	GeneID:146705,Genbank:XM_006721709.3,HGNC:HGNC:26458	TEPSIN, adaptor related protein complex 4 accessory protein	GO:0005737,GO:0005794,GO:0005829,GO:0016607,GO:0030124,GO:0030662,GO:0031312,GO:0031965,GO:0032588	cytoplasm|Golgi apparatus|cytosol|nuclear speck|AP-4 adaptor complex|coated vesicle membrane|extrinsic component of organelle membrane|nuclear membrane|trans-Golgi network membrane
egr-miR-125-5p	XM_017024203.2	100022	2978	2548	TEPSIN	GeneID:146705,Genbank:XM_006721709.3,HGNC:HGNC:26458	TEPSIN, adaptor related protein complex 4 accessory protein	GO:0005737,GO:0005794,GO:0005829,GO:0016607,GO:0030124,GO:0030662,GO:0031312,GO:0031965,GO:0032588	cytoplasm|Golgi apparatus|cytosol|nuclear speck|AP-4 adaptor complex|coated vesicle membrane|extrinsic component of organelle membrane|nuclear membrane|trans-Golgi network membrane
egr-miR-125-5p	XM_017024204.2	100023	3531	3101	TEPSIN	GeneID:146705,Genbank:XM_006721709.3,HGNC:HGNC:26458	TEPSIN, adaptor related protein complex 4 accessory protein	GO:0005737,GO:0005794,GO:0005829,GO:0016607,GO:0030124,GO:0030662,GO:0031312,GO:0031965,GO:0032588	cytoplasm|Golgi apparatus|cytosol|nuclear speck|AP-4 adaptor complex|coated vesicle membrane|extrinsic component of organelle membrane|nuclear membrane|trans-Golgi network membrane
egr-miR-125-5p	XM_017024634.2	100365	3099	356	SLC25A35	GeneID:399512,Genbank:NM_001320871.1,HGNC:HGNC:31921,MIM:610818	solute carrier family 25 member 35	GO:0005743,GO:0006839,GO:0016021,GO:0022857	mitochondrial inner membrane|mitochondrial transport|integral component of membrane|transmembrane transporter activity
egr-miR-125-5p	XM_017025247.1	100848	8238	7412	UNK	GeneID:85451,Genbank:XM_017025248.1,HGNC:HGNC:29369,MIM:616375	unkempt family zinc finger	GO:0001764,GO:0003723,GO:0005737,GO:0005844,GO:0046872,GO:0048667,GO:1990715,GO:2000766	neuron migration|RNA binding|cytoplasm|polysome|metal ion binding|cell morphogenesis involved in neuron differentiation|mRNA CDS binding|negative regulation of cytoplasmic translation
egr-miR-125-5p	XM_017025248.1	100849	8140	7314	UNK	GeneID:85451,Genbank:XM_017025248.1,HGNC:HGNC:29369,MIM:616375	unkempt family zinc finger	GO:0001764,GO:0003723,GO:0005737,GO:0005844,GO:0046872,GO:0048667,GO:1990715,GO:2000766	neuron migration|RNA binding|cytoplasm|polysome|metal ion binding|cell morphogenesis involved in neuron differentiation|mRNA CDS binding|negative regulation of cytoplasmic translation
egr-miR-125-5p	XM_017025249.1	100850	4283	3457	UNK	GeneID:85451,Genbank:XM_017025248.1,HGNC:HGNC:29369,MIM:616375	unkempt family zinc finger	GO:0001764,GO:0003723,GO:0005737,GO:0005844,GO:0046872,GO:0048667,GO:1990715,GO:2000766	neuron migration|RNA binding|cytoplasm|polysome|metal ion binding|cell morphogenesis involved in neuron differentiation|mRNA CDS binding|negative regulation of cytoplasmic translation
egr-miR-125-5p	XM_017025250.1	100851	4185	3359	UNK	GeneID:85451,Genbank:XM_017025248.1,HGNC:HGNC:29369,MIM:616375	unkempt family zinc finger	GO:0001764,GO:0003723,GO:0005737,GO:0005844,GO:0046872,GO:0048667,GO:1990715,GO:2000766	neuron migration|RNA binding|cytoplasm|polysome|metal ion binding|cell morphogenesis involved in neuron differentiation|mRNA CDS binding|negative regulation of cytoplasmic translation
egr-miR-125-5p	XM_017025251.2	100852	9438	2806	SSH2	GeneID:85464,Genbank:XM_005258058.3,HGNC:HGNC:30580,MIM:606779	slingshot protein phosphatase 2	GO:0003779,GO:0004721,GO:0004725,GO:0005615,GO:0005737,GO:0005856,GO:0006470,GO:0008064,GO:0008138,GO:0010591,GO:0030036,GO:0050770	actin binding|phosphoprotein phosphatase activity|protein tyrosine phosphatase activity|extracellular space|cytoplasm|cytoskeleton|protein dephosphorylation|regulation of actin polymerization or depolymerization|protein tyrosine/serine/threonine phosphatase activity|regulation of lamellipodium assembly|actin cytoskeleton organization|regulation of axonogenesis	path:hsa04360,path:hsa04810	Axon guidance|Regulation of actin cytoskeleton
egr-miR-125-5p	XM_017025252.1	100853	9281	2649	SSH2	GeneID:85464,Genbank:XM_005258058.3,HGNC:HGNC:30580,MIM:606779	slingshot protein phosphatase 2	GO:0003779,GO:0004721,GO:0004725,GO:0005615,GO:0005737,GO:0005856,GO:0006470,GO:0008064,GO:0008138,GO:0010591,GO:0030036,GO:0050770	actin binding|phosphoprotein phosphatase activity|protein tyrosine phosphatase activity|extracellular space|cytoplasm|cytoskeleton|protein dephosphorylation|regulation of actin polymerization or depolymerization|protein tyrosine/serine/threonine phosphatase activity|regulation of lamellipodium assembly|actin cytoskeleton organization|regulation of axonogenesis	path:hsa04360,path:hsa04810	Axon guidance|Regulation of actin cytoskeleton
egr-miR-125-5p	XM_017025704.2	101238	5659	3606	KCNG2	GeneID:26251,Genbank:XM_011525920.3,HGNC:HGNC:6249,MIM:605696	potassium voltage-gated channel modifier subfamily G member 2	GO:0005251,GO:0005886,GO:0006813,GO:0008016,GO:0008076,GO:0016021,GO:0034765,GO:0050796,GO:0051260,GO:0070062	delayed rectifier potassium channel activity|plasma membrane|potassium ion transport|regulation of heart contraction|voltage-gated potassium channel complex|integral component of membrane|regulation of ion transmembrane transport|regulation of insulin secretion|protein homooligomerization|extracellular exosome
egr-miR-125-5p	XM_017025705.2	101239	7705	5652	KCNG2	GeneID:26251,Genbank:XM_011525920.3,HGNC:HGNC:6249,MIM:605696	potassium voltage-gated channel modifier subfamily G member 2	GO:0005251,GO:0005886,GO:0006813,GO:0008016,GO:0008076,GO:0016021,GO:0034765,GO:0050796,GO:0051260,GO:0070062	delayed rectifier potassium channel activity|plasma membrane|potassium ion transport|regulation of heart contraction|voltage-gated potassium channel complex|integral component of membrane|regulation of ion transmembrane transport|regulation of insulin secretion|protein homooligomerization|extracellular exosome
egr-miR-125-5p	XM_017026375.1	101783	8557	7747	ZNF555	GeneID:148254,Genbank:NM_152791.4,HGNC:HGNC:28382	zinc finger protein 555	GO:0003677,GO:0005634,GO:0006351,GO:0006355,GO:0046872	DNA binding|nucleus|transcription, DNA-templated|regulation of transcription, DNA-templated|metal ion binding
egr-miR-125-5p	XM_017027046.1	102288	5010	2887	PRX	GeneID:57716,Genbank:XM_011527171.2,HGNC:HGNC:13797,MIM:605725	periaxin
egr-miR-125-5p	XM_017027047.1	102289	4553	2430	PRX	GeneID:57716,Genbank:XM_011527171.2,HGNC:HGNC:13797,MIM:605725	periaxin
egr-miR-125-5p	XM_017027313.1	102527	2349	1089	PODNL1	GeneID:79883,Genbank:NM_001146255.1,HGNC:HGNC:26275	podocan like 1	GO:0004860,GO:0005578,GO:0005737,GO:0006469,GO:0019221,GO:0046426	protein kinase inhibitor activity|proteinaceous extracellular matrix|cytoplasm|negative regulation of protein kinase activity|cytokine-mediated signaling pathway|negative regulation of JAK-STAT cascade
egr-miR-125-5p	XM_017027417.1	102620	4916	1290	TNFSF14	GeneID:8740,Genbank:XM_017027418.1,HGNC:HGNC:11930,MIM:604520	TNF superfamily member 14	GO:0005102,GO:0005125,GO:0005164,GO:0005615,GO:0005737,GO:0005886,GO:0006915,GO:0006955,GO:0007165,GO:0008588,GO:0010820,GO:0016021,GO:0031295,GO:0033209,GO:0042098,GO:0042110,GO:0042802,GO:0043027,GO:0043029,GO:0045663,GO:0071260,GO:1901741	receptor binding|cytokine activity|tumor necrosis factor receptor binding|extracellular space|cytoplasm|plasma membrane|apoptotic process|immune response|signal transduction|release of cytoplasmic sequestered NF-kappaB|positive regulation of T cell chemotaxis|integral component of membrane|T cell costimulation|tumor necrosis factor-mediated signaling pathway|T cell proliferation|T cell activation…	path:hsa04060,path:hsa04064,path:hsa05168	Cytokine-cytokine receptor interaction|NF-kappa B signaling pathway|Herpes simplex infection
egr-miR-125-5p	XM_017027956.1	103059	4111	3227	NSFL1C	GeneID:55968,Genbank:NM_018839.4,HGNC:HGNC:15912,MIM:606610	NSFL1 cofactor	GO:0000045,GO:0005543,GO:0005634,GO:0005654,GO:0005694,GO:0005795,GO:0005829,GO:0005886,GO:0007030,GO:0019888,GO:0031468,GO:0043130,GO:0043161,GO:0045111,GO:0051117,GO:0061025,GO:1990730	autophagosome assembly|phospholipid binding|nucleus|nucleoplasm|chromosome|Golgi stack|cytosol|plasma membrane|Golgi organization|protein phosphatase regulator activity|nuclear envelope reassembly|ubiquitin binding|proteasome-mediated ubiquitin-dependent protein catabolic process|intermediate filament cytoskeleton|ATPase binding|membrane fusion|VCP-NSFL1C complex	path:hsa04141	Protein processing in endoplasmic reticulum
egr-miR-125-5p	XM_017027957.2	103060	3778	2894	NSFL1C	GeneID:55968,Genbank:NM_018839.4,HGNC:HGNC:15912,MIM:606610	NSFL1 cofactor	GO:0000045,GO:0005543,GO:0005634,GO:0005654,GO:0005694,GO:0005795,GO:0005829,GO:0005886,GO:0007030,GO:0019888,GO:0031468,GO:0043130,GO:0043161,GO:0045111,GO:0051117,GO:0061025,GO:1990730	autophagosome assembly|phospholipid binding|nucleus|nucleoplasm|chromosome|Golgi stack|cytosol|plasma membrane|Golgi organization|protein phosphatase regulator activity|nuclear envelope reassembly|ubiquitin binding|proteasome-mediated ubiquitin-dependent protein catabolic process|intermediate filament cytoskeleton|ATPase binding|membrane fusion|VCP-NSFL1C complex	path:hsa04141	Protein processing in endoplasmic reticulum
egr-miR-125-5p	XM_017027958.2	103061	2633	1749	NSFL1C	GeneID:55968,Genbank:NM_018839.4,HGNC:HGNC:15912,MIM:606610	NSFL1 cofactor	GO:0000045,GO:0005543,GO:0005634,GO:0005654,GO:0005694,GO:0005795,GO:0005829,GO:0005886,GO:0007030,GO:0019888,GO:0031468,GO:0043130,GO:0043161,GO:0045111,GO:0051117,GO:0061025,GO:1990730	autophagosome assembly|phospholipid binding|nucleus|nucleoplasm|chromosome|Golgi stack|cytosol|plasma membrane|Golgi organization|protein phosphatase regulator activity|nuclear envelope reassembly|ubiquitin binding|proteasome-mediated ubiquitin-dependent protein catabolic process|intermediate filament cytoskeleton|ATPase binding|membrane fusion|VCP-NSFL1C complex	path:hsa04141	Protein processing in endoplasmic reticulum
egr-miR-125-5p	XM_017028149.1	103229	5322	353	RASSF2	GeneID:9770,Genbank:XM_017028153.1,HGNC:HGNC:9883,MIM:609492	Ras association domain family member 2			path:hsa04392	Hippo signaling pathway - multiple species
egr-miR-125-5p	XM_017028150.1	103230	5630	667	RASSF2	GeneID:9770,Genbank:XM_017028153.1,HGNC:HGNC:9883,MIM:609492	Ras association domain family member 2			path:hsa04392	Hippo signaling pathway - multiple species
egr-miR-125-5p	XM_017028151.1	103231	5597	634	RASSF2	GeneID:9770,Genbank:XM_017028153.1,HGNC:HGNC:9883,MIM:609492	Ras association domain family member 2			path:hsa04392	Hippo signaling pathway - multiple species
egr-miR-125-5p	XM_017028152.1	103232	5674	711	RASSF2	GeneID:9770,Genbank:XM_017028153.1,HGNC:HGNC:9883,MIM:609492	Ras association domain family member 2			path:hsa04392	Hippo signaling pathway - multiple species
egr-miR-125-5p	XM_017028153.1	103233	5375	412	RASSF2	GeneID:9770,Genbank:XM_017028153.1,HGNC:HGNC:9883,MIM:609492	Ras association domain family member 2			path:hsa04392	Hippo signaling pathway - multiple species
egr-miR-125-5p	XM_017028428.1	103439	16993	9694	ITSN1	GeneID:6453,Genbank:NM_001331010.1,HGNC:HGNC:6183,MIM:602442	intersectin 1	GO:0005085,GO:0005089,GO:0005509,GO:0005829,GO:0005886,GO:0005905,GO:0007186,GO:0007264,GO:0016032,GO:0019209,GO:0030027,GO:0030054,GO:0030139,GO:0032947,GO:0035023,GO:0043005,GO:0043065,GO:0043524,GO:0045202,GO:0048013,GO:0048488,GO:0051056,GO:0051897,GO:0061024,GO:0070064	guanyl-nucleotide exchange factor activity|Rho guanyl-nucleotide exchange factor activity|calcium ion binding|cytosol|plasma membrane|clathrin-coated pit|G-protein coupled receptor signaling pathway|small GTPase mediated signal transduction|viral process|kinase activator activity|lamellipodium|cell junction|endocytic vesicle|protein complex scaffold activity|regulation of Rho protein signal trans…
egr-miR-125-5p	XM_017028429.2	103440	16910	9611	ITSN1	GeneID:6453,Genbank:NM_001331010.1,HGNC:HGNC:6183,MIM:602442	intersectin 1	GO:0005085,GO:0005089,GO:0005509,GO:0005829,GO:0005886,GO:0005905,GO:0007186,GO:0007264,GO:0016032,GO:0019209,GO:0030027,GO:0030054,GO:0030139,GO:0032947,GO:0035023,GO:0043005,GO:0043065,GO:0043524,GO:0045202,GO:0048013,GO:0048488,GO:0051056,GO:0051897,GO:0061024,GO:0070064	guanyl-nucleotide exchange factor activity|Rho guanyl-nucleotide exchange factor activity|calcium ion binding|cytosol|plasma membrane|clathrin-coated pit|G-protein coupled receptor signaling pathway|small GTPase mediated signal transduction|viral process|kinase activator activity|lamellipodium|cell junction|endocytic vesicle|protein complex scaffold activity|regulation of Rho protein signal trans…
egr-miR-125-5p	XM_017028430.2	103441	16895	9596	ITSN1	GeneID:6453,Genbank:NM_001331010.1,HGNC:HGNC:6183,MIM:602442	intersectin 1	GO:0005085,GO:0005089,GO:0005509,GO:0005829,GO:0005886,GO:0005905,GO:0007186,GO:0007264,GO:0016032,GO:0019209,GO:0030027,GO:0030054,GO:0030139,GO:0032947,GO:0035023,GO:0043005,GO:0043065,GO:0043524,GO:0045202,GO:0048013,GO:0048488,GO:0051056,GO:0051897,GO:0061024,GO:0070064	guanyl-nucleotide exchange factor activity|Rho guanyl-nucleotide exchange factor activity|calcium ion binding|cytosol|plasma membrane|clathrin-coated pit|G-protein coupled receptor signaling pathway|small GTPase mediated signal transduction|viral process|kinase activator activity|lamellipodium|cell junction|endocytic vesicle|protein complex scaffold activity|regulation of Rho protein signal trans…
egr-miR-125-5p	XM_017028431.2	103442	16852	9553	ITSN1	GeneID:6453,Genbank:NM_001331010.1,HGNC:HGNC:6183,MIM:602442	intersectin 1	GO:0005085,GO:0005089,GO:0005509,GO:0005829,GO:0005886,GO:0005905,GO:0007186,GO:0007264,GO:0016032,GO:0019209,GO:0030027,GO:0030054,GO:0030139,GO:0032947,GO:0035023,GO:0043005,GO:0043065,GO:0043524,GO:0045202,GO:0048013,GO:0048488,GO:0051056,GO:0051897,GO:0061024,GO:0070064	guanyl-nucleotide exchange factor activity|Rho guanyl-nucleotide exchange factor activity|calcium ion binding|cytosol|plasma membrane|clathrin-coated pit|G-protein coupled receptor signaling pathway|small GTPase mediated signal transduction|viral process|kinase activator activity|lamellipodium|cell junction|endocytic vesicle|protein complex scaffold activity|regulation of Rho protein signal trans…
egr-miR-125-5p	XM_017028432.2	103443	16837	9538	ITSN1	GeneID:6453,Genbank:NM_001331010.1,HGNC:HGNC:6183,MIM:602442	intersectin 1	GO:0005085,GO:0005089,GO:0005509,GO:0005829,GO:0005886,GO:0005905,GO:0007186,GO:0007264,GO:0016032,GO:0019209,GO:0030027,GO:0030054,GO:0030139,GO:0032947,GO:0035023,GO:0043005,GO:0043065,GO:0043524,GO:0045202,GO:0048013,GO:0048488,GO:0051056,GO:0051897,GO:0061024,GO:0070064	guanyl-nucleotide exchange factor activity|Rho guanyl-nucleotide exchange factor activity|calcium ion binding|cytosol|plasma membrane|clathrin-coated pit|G-protein coupled receptor signaling pathway|small GTPase mediated signal transduction|viral process|kinase activator activity|lamellipodium|cell junction|endocytic vesicle|protein complex scaffold activity|regulation of Rho protein signal trans…
egr-miR-125-5p	XM_017028433.2	103444	16807	9508	ITSN1	GeneID:6453,Genbank:NM_001331010.1,HGNC:HGNC:6183,MIM:602442	intersectin 1	GO:0005085,GO:0005089,GO:0005509,GO:0005829,GO:0005886,GO:0005905,GO:0007186,GO:0007264,GO:0016032,GO:0019209,GO:0030027,GO:0030054,GO:0030139,GO:0032947,GO:0035023,GO:0043005,GO:0043065,GO:0043524,GO:0045202,GO:0048013,GO:0048488,GO:0051056,GO:0051897,GO:0061024,GO:0070064	guanyl-nucleotide exchange factor activity|Rho guanyl-nucleotide exchange factor activity|calcium ion binding|cytosol|plasma membrane|clathrin-coated pit|G-protein coupled receptor signaling pathway|small GTPase mediated signal transduction|viral process|kinase activator activity|lamellipodium|cell junction|endocytic vesicle|protein complex scaffold activity|regulation of Rho protein signal trans…
egr-miR-125-5p	XM_017028434.2	103445	16792	9493	ITSN1	GeneID:6453,Genbank:NM_001331010.1,HGNC:HGNC:6183,MIM:602442	intersectin 1	GO:0005085,GO:0005089,GO:0005509,GO:0005829,GO:0005886,GO:0005905,GO:0007186,GO:0007264,GO:0016032,GO:0019209,GO:0030027,GO:0030054,GO:0030139,GO:0032947,GO:0035023,GO:0043005,GO:0043065,GO:0043524,GO:0045202,GO:0048013,GO:0048488,GO:0051056,GO:0051897,GO:0061024,GO:0070064	guanyl-nucleotide exchange factor activity|Rho guanyl-nucleotide exchange factor activity|calcium ion binding|cytosol|plasma membrane|clathrin-coated pit|G-protein coupled receptor signaling pathway|small GTPase mediated signal transduction|viral process|kinase activator activity|lamellipodium|cell junction|endocytic vesicle|protein complex scaffold activity|regulation of Rho protein signal trans…
egr-miR-125-5p	XM_017028435.2	103446	16697	9398	ITSN1	GeneID:6453,Genbank:NM_001331010.1,HGNC:HGNC:6183,MIM:602442	intersectin 1	GO:0005085,GO:0005089,GO:0005509,GO:0005829,GO:0005886,GO:0005905,GO:0007186,GO:0007264,GO:0016032,GO:0019209,GO:0030027,GO:0030054,GO:0030139,GO:0032947,GO:0035023,GO:0043005,GO:0043065,GO:0043524,GO:0045202,GO:0048013,GO:0048488,GO:0051056,GO:0051897,GO:0061024,GO:0070064	guanyl-nucleotide exchange factor activity|Rho guanyl-nucleotide exchange factor activity|calcium ion binding|cytosol|plasma membrane|clathrin-coated pit|G-protein coupled receptor signaling pathway|small GTPase mediated signal transduction|viral process|kinase activator activity|lamellipodium|cell junction|endocytic vesicle|protein complex scaffold activity|regulation of Rho protein signal trans…
egr-miR-125-5p	XM_017028436.2	103447	16682	9383	ITSN1	GeneID:6453,Genbank:NM_001331010.1,HGNC:HGNC:6183,MIM:602442	intersectin 1	GO:0005085,GO:0005089,GO:0005509,GO:0005829,GO:0005886,GO:0005905,GO:0007186,GO:0007264,GO:0016032,GO:0019209,GO:0030027,GO:0030054,GO:0030139,GO:0032947,GO:0035023,GO:0043005,GO:0043065,GO:0043524,GO:0045202,GO:0048013,GO:0048488,GO:0051056,GO:0051897,GO:0061024,GO:0070064	guanyl-nucleotide exchange factor activity|Rho guanyl-nucleotide exchange factor activity|calcium ion binding|cytosol|plasma membrane|clathrin-coated pit|G-protein coupled receptor signaling pathway|small GTPase mediated signal transduction|viral process|kinase activator activity|lamellipodium|cell junction|endocytic vesicle|protein complex scaffold activity|regulation of Rho protein signal trans…
egr-miR-125-5p	XM_017028437.1	103448	16413	9114	ITSN1	GeneID:6453,Genbank:NM_001331010.1,HGNC:HGNC:6183,MIM:602442	intersectin 1	GO:0005085,GO:0005089,GO:0005509,GO:0005829,GO:0005886,GO:0005905,GO:0007186,GO:0007264,GO:0016032,GO:0019209,GO:0030027,GO:0030054,GO:0030139,GO:0032947,GO:0035023,GO:0043005,GO:0043065,GO:0043524,GO:0045202,GO:0048013,GO:0048488,GO:0051056,GO:0051897,GO:0061024,GO:0070064	guanyl-nucleotide exchange factor activity|Rho guanyl-nucleotide exchange factor activity|calcium ion binding|cytosol|plasma membrane|clathrin-coated pit|G-protein coupled receptor signaling pathway|small GTPase mediated signal transduction|viral process|kinase activator activity|lamellipodium|cell junction|endocytic vesicle|protein complex scaffold activity|regulation of Rho protein signal trans…
egr-miR-125-5p	XM_017028798.1	103724	5062	3962	IL17REL	GeneID:400935,Genbank:XM_017028798.1,HGNC:HGNC:33808,MIM:613414	interleukin 17 receptor E like	GO:0005887,GO:0030368	integral component of plasma membrane|interleukin-17 receptor activity
egr-miR-125-5p	XM_017029682.2	104468	8104	4675	SHROOM4	GeneID:57477,Genbank:NM_020717.3,HGNC:HGNC:29215,MIM:300579	shroom family member 4	GO:0001725,GO:0005737,GO:0007015,GO:0007420,GO:0009898,GO:0009925,GO:0016324,GO:0016460,GO:0030036,GO:0030864,GO:0050890,GO:0051015	stress fiber|cytoplasm|actin filament organization|brain development|cytoplasmic side of plasma membrane|basal plasma membrane|apical plasma membrane|myosin II complex|actin cytoskeleton organization|cortical actin cytoskeleton|cognition|actin filament binding
egr-miR-125-5p	XM_017029683.1	104469	7970	4541	SHROOM4	GeneID:57477,Genbank:NM_020717.3,HGNC:HGNC:29215,MIM:300579	shroom family member 4	GO:0001725,GO:0005737,GO:0007015,GO:0007420,GO:0009898,GO:0009925,GO:0016324,GO:0016460,GO:0030036,GO:0030864,GO:0050890,GO:0051015	stress fiber|cytoplasm|actin filament organization|brain development|cytoplasmic side of plasma membrane|basal plasma membrane|apical plasma membrane|myosin II complex|actin cytoskeleton organization|cortical actin cytoskeleton|cognition|actin filament binding
egr-miR-125-5p	XM_017029684.1	104470	8122	4693	SHROOM4	GeneID:57477,Genbank:NM_020717.3,HGNC:HGNC:29215,MIM:300579	shroom family member 4	GO:0001725,GO:0005737,GO:0007015,GO:0007420,GO:0009898,GO:0009925,GO:0016324,GO:0016460,GO:0030036,GO:0030864,GO:0050890,GO:0051015	stress fiber|cytoplasm|actin filament organization|brain development|cytoplasmic side of plasma membrane|basal plasma membrane|apical plasma membrane|myosin II complex|actin cytoskeleton organization|cortical actin cytoskeleton|cognition|actin filament binding
egr-miR-125-5p	XM_017029686.1	104472	7987	4558	SHROOM4	GeneID:57477,Genbank:NM_020717.3,HGNC:HGNC:29215,MIM:300579	shroom family member 4	GO:0001725,GO:0005737,GO:0007015,GO:0007420,GO:0009898,GO:0009925,GO:0016324,GO:0016460,GO:0030036,GO:0030864,GO:0050890,GO:0051015	stress fiber|cytoplasm|actin filament organization|brain development|cytoplasmic side of plasma membrane|basal plasma membrane|apical plasma membrane|myosin II complex|actin cytoskeleton organization|cortical actin cytoskeleton|cognition|actin filament binding
egr-miR-125-5p	XM_024446852.1	105698	17083	1053	KMT2C	GeneID:58508,Genbank:XM_011516456.2,HGNC:HGNC:13726,MIM:606833	lysine methyltransferase 2C	GO:0003677,GO:0003723,GO:0005634,GO:0005654,GO:0006351,GO:0006355,GO:0016746,GO:0018024,GO:0035097,GO:0042800,GO:0044666,GO:0045652,GO:0046872	DNA binding|RNA binding|nucleus|nucleoplasm|transcription, DNA-templated|regulation of transcription, DNA-templated|transferase activity, transferring acyl groups|histone-lysine N-methyltransferase activity|histone methyltransferase complex|histone methyltransferase activity (H3-K4 specific)|MLL3/4 complex|regulation of megakaryocyte differentiation|metal ion binding	path:hsa00310	Lysine degradation
egr-miR-125-5p	XM_024446853.1	105699	16802	1053	KMT2C	GeneID:58508,Genbank:XM_011516456.2,HGNC:HGNC:13726,MIM:606833	lysine methyltransferase 2C	GO:0003677,GO:0003723,GO:0005634,GO:0005654,GO:0006351,GO:0006355,GO:0016746,GO:0018024,GO:0035097,GO:0042800,GO:0044666,GO:0045652,GO:0046872	DNA binding|RNA binding|nucleus|nucleoplasm|transcription, DNA-templated|regulation of transcription, DNA-templated|transferase activity, transferring acyl groups|histone-lysine N-methyltransferase activity|histone methyltransferase complex|histone methyltransferase activity (H3-K4 specific)|MLL3/4 complex|regulation of megakaryocyte differentiation|metal ion binding	path:hsa00310	Lysine degradation
egr-miR-125-5p	XM_024447688.1	106534	1444	1145	PTGES2	GeneID:80142,Genbank:NM_198938.2,HGNC:HGNC:17822,MIM:608152	prostaglandin E synthase 2	GO:0000139,GO:0003677,GO:0005576,GO:0005634,GO:0005739,GO:0005829,GO:0009055,GO:0015035,GO:0016021,GO:0016829,GO:0019371,GO:0020037,GO:0035578,GO:0043295,GO:0043312,GO:0045454,GO:0045893,GO:0048471,GO:0050220	Golgi membrane|DNA binding|extracellular region|nucleus|mitochondrion|cytosol|electron transfer activity|protein disulfide oxidoreductase activity|integral component of membrane|lyase activity|cyclooxygenase pathway|heme binding|azurophil granule lumen|glutathione binding|neutrophil degranulation|cell redox homeostasis|positive regulation of transcription, DNA-templated|perinuclear region of cyto…	path:hsa00590	Arachidonic acid metabolism
egr-miR-125-5p	XM_024447950.1	106796	6181	4837	NUTM2E	GeneID:283008,Genbank:XM_024447950.1,HGNC:HGNC:23448	NUT family member 2E
egr-miR-125-5p	XM_024447951.1	106797	5536	4192	NUTM2E	GeneID:283008,Genbank:XM_024447950.1,HGNC:HGNC:23448	NUT family member 2E
egr-miR-125-5p	XM_024448664.1	107510	3320	1757	SSRP1	GeneID:6749,Genbank:NM_003146.2,HGNC:HGNC:11327,MIM:604328	structure specific recognition protein 1	GO:0003677,GO:0003682,GO:0003723,GO:0005654,GO:0005694,GO:0005730,GO:0006260,GO:0006281,GO:0006355,GO:0006366,GO:0006368,GO:1901796	DNA binding|chromatin binding|RNA binding|nucleoplasm|chromosome|nucleolus|DNA replication|DNA repair|regulation of transcription, DNA-templated|transcription from RNA polymerase II promoter|transcription elongation from RNA polymerase II promoter|regulation of signal transduction by p53 class mediator
egr-miR-125-5p	XM_024448665.1	107511	3101	1538	SSRP1	GeneID:6749,Genbank:NM_003146.2,HGNC:HGNC:11327,MIM:604328	structure specific recognition protein 1	GO:0003677,GO:0003682,GO:0003723,GO:0005654,GO:0005694,GO:0005730,GO:0006260,GO:0006281,GO:0006355,GO:0006366,GO:0006368,GO:1901796	DNA binding|chromatin binding|RNA binding|nucleoplasm|chromosome|nucleolus|DNA replication|DNA repair|regulation of transcription, DNA-templated|transcription from RNA polymerase II promoter|transcription elongation from RNA polymerase II promoter|regulation of signal transduction by p53 class mediator
egr-miR-125-5p	XM_024448666.1	107512	2978	1415	SSRP1	GeneID:6749,Genbank:NM_003146.2,HGNC:HGNC:11327,MIM:604328	structure specific recognition protein 1	GO:0003677,GO:0003682,GO:0003723,GO:0005654,GO:0005694,GO:0005730,GO:0006260,GO:0006281,GO:0006355,GO:0006366,GO:0006368,GO:1901796	DNA binding|chromatin binding|RNA binding|nucleoplasm|chromosome|nucleolus|DNA replication|DNA repair|regulation of transcription, DNA-templated|transcription from RNA polymerase II promoter|transcription elongation from RNA polymerase II promoter|regulation of signal transduction by p53 class mediator
egr-miR-125-5p	XM_024448667.1	107513	2312	1757	SSRP1	GeneID:6749,Genbank:NM_003146.2,HGNC:HGNC:11327,MIM:604328	structure specific recognition protein 1	GO:0003677,GO:0003682,GO:0003723,GO:0005654,GO:0005694,GO:0005730,GO:0006260,GO:0006281,GO:0006355,GO:0006366,GO:0006368,GO:1901796	DNA binding|chromatin binding|RNA binding|nucleoplasm|chromosome|nucleolus|DNA replication|DNA repair|regulation of transcription, DNA-templated|transcription from RNA polymerase II promoter|transcription elongation from RNA polymerase II promoter|regulation of signal transduction by p53 class mediator
egr-miR-125-5p	XM_024448795.1	107641	3849	1453	RAPGEF3	GeneID:10411,Genbank:NM_001098531.2,HGNC:HGNC:16629,MIM:606057	Rap guanine nucleotide exchange factor 3	GO:0001525,GO:0005085,GO:0005622,GO:0005886,GO:0005902,GO:0007165,GO:0008283,GO:0012505,GO:0016020,GO:0017034,GO:0019904,GO:0019933,GO:0030027,GO:0030175,GO:0030552,GO:0030822,GO:0032486,GO:0033138,GO:0034242,GO:0043547,GO:0045766,GO:0046827,GO:0050796,GO:0051496,GO:0060143,GO:0061028,GO:0070062,GO:0071320,GO:1901985,GO:2000249	angiogenesis|guanyl-nucleotide exchange factor activity|intracellular|plasma membrane|microvillus|signal transduction|cell proliferation|endomembrane system|membrane|Rap guanyl-nucleotide exchange factor activity|protein domain specific binding|cAMP-mediated signaling|lamellipodium|filopodium|cAMP binding|positive regulation of cAMP catabolic process|Rap protein signal transduction|positive regul…	path:hsa04015,path:hsa04024,path:hsa04072,path:hsa04261,path:hsa04670,path:hsa04720,path:hsa04726	Rap1 signaling pathway|cAMP signaling pathway|Phospholipase D signaling pathway|Adrenergic signaling in cardiomyocytes|Leukocyte transendothelial migration|Long-term potentiation|Serotonergic synapse
egr-miR-125-5p	XM_024448939.1	107785	9022	637	GOLGA3	GeneID:2802,Genbank:NM_005895.3,HGNC:HGNC:4426,MIM:602581	golgin A3	GO:0000139,GO:0005215,GO:0005634,GO:0005654,GO:0005730,GO:0005794,GO:0005829,GO:0006891,GO:0007283,GO:0016020,GO:0017119,GO:0032580,GO:0045296,GO:0090498	Golgi membrane|transporter activity|nucleus|nucleoplasm|nucleolus|Golgi apparatus|cytosol|intra-Golgi vesicle-mediated transport|spermatogenesis|membrane|Golgi transport complex|Golgi cisterna membrane|cadherin binding|extrinsic component of Golgi membrane
egr-miR-125-5p	XM_024448940.1	107786	9175	790	GOLGA3	GeneID:2802,Genbank:NM_005895.3,HGNC:HGNC:4426,MIM:602581	golgin A3	GO:0000139,GO:0005215,GO:0005634,GO:0005654,GO:0005730,GO:0005794,GO:0005829,GO:0006891,GO:0007283,GO:0016020,GO:0017119,GO:0032580,GO:0045296,GO:0090498	Golgi membrane|transporter activity|nucleus|nucleoplasm|nucleolus|Golgi apparatus|cytosol|intra-Golgi vesicle-mediated transport|spermatogenesis|membrane|Golgi transport complex|Golgi cisterna membrane|cadherin binding|extrinsic component of Golgi membrane
egr-miR-125-5p	XM_024448941.1	107787	8997	612	GOLGA3	GeneID:2802,Genbank:NM_005895.3,HGNC:HGNC:4426,MIM:602581	golgin A3	GO:0000139,GO:0005215,GO:0005634,GO:0005654,GO:0005730,GO:0005794,GO:0005829,GO:0006891,GO:0007283,GO:0016020,GO:0017119,GO:0032580,GO:0045296,GO:0090498	Golgi membrane|transporter activity|nucleus|nucleoplasm|nucleolus|Golgi apparatus|cytosol|intra-Golgi vesicle-mediated transport|spermatogenesis|membrane|Golgi transport complex|Golgi cisterna membrane|cadherin binding|extrinsic component of Golgi membrane
egr-miR-125-5p	XM_024448942.1	107788	9738	1353	GOLGA3	GeneID:2802,Genbank:NM_005895.3,HGNC:HGNC:4426,MIM:602581	golgin A3	GO:0000139,GO:0005215,GO:0005634,GO:0005654,GO:0005730,GO:0005794,GO:0005829,GO:0006891,GO:0007283,GO:0016020,GO:0017119,GO:0032580,GO:0045296,GO:0090498	Golgi membrane|transporter activity|nucleus|nucleoplasm|nucleolus|Golgi apparatus|cytosol|intra-Golgi vesicle-mediated transport|spermatogenesis|membrane|Golgi transport complex|Golgi cisterna membrane|cadherin binding|extrinsic component of Golgi membrane
egr-miR-125-5p	XM_024449201.1	108047	1781	1325	MLF2	GeneID:8079,Genbank:XM_024449201.1,HGNC:HGNC:7126,MIM:601401	myeloid leukemia factor 2	GO:0005634,GO:0005737,GO:0006952,GO:0016020	nucleus|cytoplasm|defense response|membrane
egr-miR-125-5p	XM_024449247.1	108093	9778	7295	MAPKAPK5	GeneID:8550,Genbank:XM_017020135.2,HGNC:HGNC:6889,MIM:606723	mitogen-activated protein kinase-activated protein kinase 5	GO:0004222,GO:0006508,GO:0007339,GO:0007342,GO:0008237,GO:0016021,GO:0045121,GO:0046872	metalloendopeptidase activity|proteolysis|binding of sperm to zona pellucida|fusion of sperm to egg plasma membrane involved in single fertilization|metallopeptidase activity|integral component of membrane|membrane raft|metal ion binding	path:hsa04010	MAPK signaling pathway
egr-miR-125-5p	XM_024449429.1	108275	6488	6058	STARD13	GeneID:90627,Genbank:NM_001243476.2,HGNC:HGNC:19164,MIM:609866	StAR related lipid transfer domain containing 13
egr-miR-125-5p	XM_024449547.1	108393	6720	1839	STXBP6	GeneID:29091,Genbank:NM_001351942.1,HGNC:HGNC:19666,MIM:607958	syntaxin binding protein 6	GO:0000145,GO:0005546,GO:0005886,GO:0005913,GO:0006893,GO:0016021,GO:0017049,GO:0035542,GO:0045920,GO:0051601,GO:0098641	exocyst|phosphatidylinositol-4,5-bisphosphate binding|plasma membrane|cell-cell adherens junction|Golgi to plasma membrane transport|integral component of membrane|GTP-Rho binding|regulation of SNARE complex assembly|negative regulation of exocytosis|exocyst localization|cadherin binding involved in cell-cell adhesion
egr-miR-125-5p	XM_024450191.1	109037	1594	195	PRSS54	GeneID:221191,Genbank:NM_001305173.1,HGNC:HGNC:26336	serine protease 54	GO:0004252,GO:0005576	serine-type endopeptidase activity|extracellular region
egr-miR-125-5p	XM_024450491.1	109337	9699	4554	SNX29	GeneID:92017,Genbank:NM_032167.4,HGNC:HGNC:30542	sorting nexin 29	GO:0035091,GO:0070062	phosphatidylinositol binding|extracellular exosome
egr-miR-125-5p	XM_024450591.1	109437	3864	3434	TEPSIN	GeneID:146705,Genbank:XM_006721709.3,HGNC:HGNC:26458	TEPSIN, adaptor related protein complex 4 accessory protein	GO:0005737,GO:0005794,GO:0005829,GO:0016607,GO:0030124,GO:0030662,GO:0031312,GO:0031965,GO:0032588	cytoplasm|Golgi apparatus|cytosol|nuclear speck|AP-4 adaptor complex|coated vesicle membrane|extrinsic component of organelle membrane|nuclear membrane|trans-Golgi network membrane
egr-miR-125-5p	XM_024450748.1	109594	3099	356	SLC25A35	GeneID:399512,Genbank:NM_001320871.1,HGNC:HGNC:31921,MIM:610818	solute carrier family 25 member 35	GO:0005743,GO:0006839,GO:0016021,GO:0022857	mitochondrial inner membrane|mitochondrial transport|integral component of membrane|transmembrane transporter activity
egr-miR-125-5p	XM_024450754.1	109600	4857	3629	ADAM11	GeneID:4185,Genbank:XM_005257373.4,HGNC:HGNC:189,MIM:155120	ADAM metallopeptidase domain 11	GO:0004222,GO:0005178,GO:0005886,GO:0007229,GO:0008237,GO:0016021	metalloendopeptidase activity|integrin binding|plasma membrane|integrin-mediated signaling pathway|metallopeptidase activity|integral component of membrane
egr-miR-125-5p	XM_024450770.1	109616	5099	3384	MYO1D	GeneID:4642,Genbank:NM_015194.2,HGNC:HGNC:7598,MIM:606539	myosin ID	GO:0000146,GO:0005516,GO:0005524,GO:0005768,GO:0005790,GO:0005829,GO:0005903,GO:0010923,GO:0016323,GO:0016459,GO:0019904,GO:0030424,GO:0030673,GO:0030898,GO:0030900,GO:0031410,GO:0043005,GO:0043025,GO:0043209,GO:0044853,GO:0048306,GO:0051015,GO:0051641,GO:0061502,GO:0070062,GO:0097440	microfilament motor activity|calmodulin binding|ATP binding|endosome|smooth endoplasmic reticulum|cytosol|brush border|negative regulation of phosphatase activity|basolateral plasma membrane|myosin complex|protein domain specific binding|axon|axolemma|actin-dependent ATPase activity|forebrain development|cytoplasmic vesicle|neuron projection|neuronal cell body|myelin sheath|plasma membrane raft|c…
egr-miR-125-5p	XM_024451020.1	109866	5795	3066	CEP95	GeneID:90799,Genbank:NM_138363.2,HGNC:HGNC:25141	centrosomal protein 95	GO:0000922,GO:0005737,GO:0005813	spindle pole|cytoplasm|centrosome
egr-miR-125-5p	XM_024451726.1	110572	1602	898	PODNL1	GeneID:79883,Genbank:NM_001146255.1,HGNC:HGNC:26275	podocan like 1	GO:0004860,GO:0005578,GO:0005737,GO:0006469,GO:0019221,GO:0046426	protein kinase inhibitor activity|proteinaceous extracellular matrix|cytoplasm|negative regulation of protein kinase activity|cytokine-mediated signaling pathway|negative regulation of JAK-STAT cascade
egr-miR-125-5p	XM_024451734.1	110580	4465	1768	C19orf12	GeneID:83636,Genbank:NM_001256047.1,HGNC:HGNC:25443,MIM:614297	chromosome 19 open reading frame 12	GO:0005739,GO:0005783,GO:0005829,GO:0006914,GO:0006915,GO:0006979,GO:0016021,GO:0031966,GO:0051560	mitochondrion|endoplasmic reticulum|cytosol|autophagy|apoptotic process|response to oxidative stress|integral component of membrane|mitochondrial membrane|mitochondrial calcium ion homeostasis
egr-miR-125-5p	XM_024451735.1	110581	4799	2102	C19orf12	GeneID:83636,Genbank:NM_001256047.1,HGNC:HGNC:25443,MIM:614297	chromosome 19 open reading frame 12	GO:0005739,GO:0005783,GO:0005829,GO:0006914,GO:0006915,GO:0006979,GO:0016021,GO:0031966,GO:0051560	mitochondrion|endoplasmic reticulum|cytosol|autophagy|apoptotic process|response to oxidative stress|integral component of membrane|mitochondrial membrane|mitochondrial calcium ion homeostasis
egr-miR-125-5p	XM_024451736.1	110582	4644	1947	C19orf12	GeneID:83636,Genbank:NM_001256047.1,HGNC:HGNC:25443,MIM:614297	chromosome 19 open reading frame 12	GO:0005739,GO:0005783,GO:0005829,GO:0006914,GO:0006915,GO:0006979,GO:0016021,GO:0031966,GO:0051560	mitochondrion|endoplasmic reticulum|cytosol|autophagy|apoptotic process|response to oxidative stress|integral component of membrane|mitochondrial membrane|mitochondrial calcium ion homeostasis
egr-miR-125-5p	XM_024451737.1	110583	4046	1349	C19orf12	GeneID:83636,Genbank:NM_001256047.1,HGNC:HGNC:25443,MIM:614297	chromosome 19 open reading frame 12	GO:0005739,GO:0005783,GO:0005829,GO:0006914,GO:0006915,GO:0006979,GO:0016021,GO:0031966,GO:0051560	mitochondrion|endoplasmic reticulum|cytosol|autophagy|apoptotic process|response to oxidative stress|integral component of membrane|mitochondrial membrane|mitochondrial calcium ion homeostasis
egr-miR-125-5p	XM_024451738.1	110584	3738	1041	C19orf12	GeneID:83636,Genbank:NM_001256047.1,HGNC:HGNC:25443,MIM:614297	chromosome 19 open reading frame 12	GO:0005739,GO:0005783,GO:0005829,GO:0006914,GO:0006915,GO:0006979,GO:0016021,GO:0031966,GO:0051560	mitochondrion|endoplasmic reticulum|cytosol|autophagy|apoptotic process|response to oxidative stress|integral component of membrane|mitochondrial membrane|mitochondrial calcium ion homeostasis
egr-miR-125-5p	XM_024452239.1	111085	4071	1869	LIF	GeneID:3976,Genbank:NM_001257135.1,HGNC:HGNC:6596,MIM:159540	LIF, interleukin 6 family cytokine			path:hsa04060,path:hsa04550,path:hsa04630,path:hsa04668	Cytokine-cytokine receptor interaction|Signaling pathways regulating pluripotency of stem cells|Jak-STAT signaling pathway|TNF signaling pathway
egr-miR-125-5p	XM_024452240.1	111086	4091	1889	LIF	GeneID:3976,Genbank:NM_001257135.1,HGNC:HGNC:6596,MIM:159540	LIF, interleukin 6 family cytokine			path:hsa04060,path:hsa04550,path:hsa04630,path:hsa04668	Cytokine-cytokine receptor interaction|Signaling pathways regulating pluripotency of stem cells|Jak-STAT signaling pathway|TNF signaling pathway
egr-miR-125-5p	XM_024452883.1	111578	11256	5341	AFF3	GeneID:3899,Genbank:XM_011511171.3,HGNC:HGNC:6473,MIM:601464	AF4/FMR2 family member 3
egr-miR-125-5p	XM_024453411.1	112106	7277	6215	NUP210	GeneID:23225,Genbank:NM_024923.3,HGNC:HGNC:30052,MIM:607703	nucleoporin 210	GO:0005635,GO:0005643,GO:0005789,GO:0006110,GO:0006406,GO:0006409,GO:0007077,GO:0016020,GO:0016021,GO:0016032,GO:0016925,GO:0019083,GO:0031965,GO:0043657,GO:0046983,GO:0060964,GO:0075733,GO:1900034	nuclear envelope|nuclear pore|endoplasmic reticulum membrane|regulation of glycolytic process|mRNA export from nucleus|tRNA export from nucleus|mitotic nuclear envelope disassembly|membrane|integral component of membrane|viral process|protein sumoylation|viral transcription|nuclear membrane|host cell|protein dimerization activity|regulation of gene silencing by miRNA|intracellular transport of vi…	path:hsa03013	RNA transport
[truncated: 61 more rows]
